# Supplementary material for: Comprehensive Characterization of Alternative mRNA Splicing Events in Glioblastoma: Implications for Prognosis, Molecular Subtypes, and Immune Microenvironment Remodeling
Source: Front Oncol. 2021 Jan 26;10:555632. doi: 10.3389/fonc.2020.555632 (PMC7870873; doi:10.3389/fonc.2020.555632)
Supplement: Supplementary file 1 [file DataSheet_1.zip]

Archive with 6 entries (6 files):
- Supplementary_Figures.docx
- Table_S1.xlsx
- Table_S2.xlsx
- Table_S3.docx
- Table_S4.xlsx
- Table_S5.xlsx
