# Supplementary material for: Comprehensive Characterization of Alternative mRNA Splicing Events in Glioblastoma: Implications for Prognosis, Molecular Subtypes, and Immune Microenvironment Remodeling
Source: Front Oncol. 2021 Jan 26;10:555632. doi: 10.3389/fonc.2020.555632 (PMC7870873; doi:10.3389/fonc.2020.555632)
Supplement: Supplementary file 1 [file DataSheet_1.zip › Table_S1.xlsx]

## Sheet: Supply_AS_overview
Table S1. The detailed information of the detected AS events in GBM.
Gene_symbol	AS_ID	Splice_type	exons	from_exon	to_exon	novel_splice	pct_with_values	psi_range	std_psi	Symbol_ID
HES4	4	AD	1.2:1.3	1.1	2	0	0.9937	0.3365	0.0518	HES4-4-AD
HES4	5	ES	1.3	1.1	2	0	0.9937	0.38	0.0703	HES4-5-ES
HES4	6	RI	1.2	1.1	1.3	0	0.9937	0.6244	0.129	HES4-6-RI
C1orf159	12	RI	11.2	11.1	11.3	0	0.9438	0.6193	0.1536	C1orf159-12-RI
C1orf159	13	AD	11.2:11.3	11.1	12	0	1	0.9176	0.1595	C1orf159-13-AD
C1orf159	14	ES	11.3	11.1	12	0	0.9187	0.8194	0.1424	C1orf159-14-ES
C1orf159	20	AA	5.1:5.2:5.3:5.4	4.4	5.5	0	0.975	0.4422	0.0783	C1orf159-20-AA
UBE2J2	57	ES	2.1:4	1.1	5	0	0.8813	1	0.1845	UBE2J2-57-ES
UBE2J2	63	ES	2.1:2.2	1.1	5	0	0.8687	0.8242	0.1828	UBE2J2-63-ES
SCNN1D	67	AP	2.1	null	null	0	0.9062	0.532	0.1083	SCNN1D-67-AP
SCNN1D	68	AP	1.1	null	null	0	0.9062	0.532	0.1083	SCNN1D-68-AP
CPSF3L	80	AA	11.1	10	11.2	0	1	0.3265	0.072	CPSF3L-80-AA
CPSF3L	81	ES	00:10:11.100000	9	11.2	0	0.9625	0.2924	0.0737	CPSF3L-81-ES
CPSF3L	94	ES	5.1:5.2:6.1:6.2	4	7.1	0	0.9688	0.4834	0.1126	CPSF3L-94-ES
CPSF3L	97	ES	5.2:6.2	4	7.1	0	0.9062	0.7611	0.169	CPSF3L-97-ES
CPSF3L	120	ES	4:5.1:5.2:6.1:6.2	1	7.1	0	0.85	0.8065	0.2061	CPSF3L-120-ES
CPSF3L	132	ES	4:5.2:6.2	1	7.1	0	0.9187	0.6537	0.1372	CPSF3L-132-ES
DVL1	141	AD	11.2	11.1	12	0	1	0.7355	0.1442	DVL1-141-AD
MXRA8	143	AP	2	null	null	0	1	0.6411	0.1076	MXRA8-143-AP
AURKAIP1	147	RI	1.4	1.3	1.5	0	1	0.5356	0.0917	AURKAIP1-147-RI
AURKAIP1	148	RI	1.3:1.4	1.2	1.5	0	1	0.6081	0.1311	AURKAIP1-148-RI
AURKAIP1	151	AD	1.2:1.3	1.1	1.5	0	1	0.3154	0.059	AURKAIP1-151-AD
CCNL2	155	AT	12	null	null	0	1	0.5326	0.0936	CCNL2-155-AT
CCNL2	157	AT	6.3	null	null	0	1	0.5326	0.0936	CCNL2-157-AT
CCNL2	160	ES	6.1:7.1	5	7.2	0	1	0.9639	0.2445	CCNL2-160-ES
CCNL2	161	ES	6.1:6.2	5	7.2	0	0.9563	0.4609	0.1116	CCNL2-161-ES
ATAD3A	174	AP	1	null	null	0	0.9812	0.3962	0.0846	ATAD3A-174-AP
ATAD3A	176	AA	4.1	3	4.2	0	1	0.6637	0.1144	ATAD3A-176-AA
SSU72	179	AT	2.2	null	null	0	1	0.3361	0.0755	SSU72-179-AT
SSU72	180	AT	5	null	null	0	1	0.3361	0.0755	SSU72-180-AT
MIB2	181	AP	2	null	null	0	1	0.393	0.0745	MIB2-181-AP
MIB2	183	AP	1	null	null	0	1	0.5371	0.0926	MIB2-183-AP
MIB2	194	ES	10.1:10.2	9	11	0	1	0.2965	0.0514	MIB2-194-ES
MIB2	195	ES	10.2	9	11	0	0.8125	0.8389	0.1868	MIB2-195-ES
MIB2	197	AD	5.4	5.3	6	0	0.975	0.3942	0.0569	MIB2-197-AD
MIB2	198	AD	5.3:5.4	5.2	6	0	0.9812	0.4713	0.0811	MIB2-198-AD
MIB2	199	AD	5.3	5.2	6	0	0.8562	0.7365	0.1708	MIB2-199-AD
MIB2	200	AA	5.1	3.2	5.2	0	0.9812	0.611	0.1074	MIB2-200-AA
CDK11B	204	AP	1	null	null	0	0.9875	0.2315	0.0387	CDK11B-204-AP
SLC35E2B	207	ES	2	1	3	0	0.975	0.9137	0.1621	SLC35E2B-207-ES
CDK11A	213	AD	11.2	11.1	12.1	0	0.9937	0.4634	0.0946	CDK11A-213-AD
CDK11A	214	AD	7.2	7.1	8	0	0.9563	0.5311	0.1037	CDK11A-214-AD
CDK11A	218	AD	4.2	4.1	5	0	0.9625	0.7385	0.1128	CDK11A-218-AD
CDK11A	219	RI	2.3	2.2	2.4	0	0.8625	0.5373	0.1081	CDK11A-219-RI
CDK11A	220	AD	2.3:2.4	2.2	3	0	0.9312	0.4483	0.095	CDK11A-220-AD
CDK11A	221	ES	2.4	2.2	3	0	0.975	0.6904	0.1368	CDK11A-221-ES
SLC35E2	222	AT	8	null	null	0	1	0.769	0.1581	SLC35E2-222-AT
SLC35E2	223	AT	7	null	null	0	1	0.769	0.1581	SLC35E2-223-AT
NADK	225	AP	3	null	null	0	1	0.8736	0.1568	NADK-225-AP
NADK	228	AP	1	null	null	0	1	0.8871	0.1718	NADK-228-AP
PRKCZ	239	AP	5	null	null	0	0.9062	0.625	0.0885	PRKCZ-239-AP
C1orf86	245	AP	3	null	null	0	0.9937	0.5452	0.0874	C1orf86-245-AP
C1orf86	246	AT	7.2	null	null	0	1	0.4525	0.0914	C1orf86-246-AT
C1orf86	247	AT	10	null	null	0	1	0.4525	0.0914	C1orf86-247-AT
C1orf86	249	ES	7.1:8:9	5	10	0	0.9937	0.5902	0.1207	C1orf86-249-ES
MORN1	252	AT	8	null	null	0	0.975	0.6429	0.1351	MORN1-252-AT
MORN1	253	AT	17	null	null	0	0.975	0.9236	0.2033	MORN1-253-AT
MORN1	254	AT	13	null	null	0	0.975	0.6845	0.1516	MORN1-254-AT
MORN1	255	ES	2	1	3	0	0.9312	0.5455	0.1088	MORN1-255-ES
RER1	256	AP	1	null	null	0	1	0.4191	0.0656	RER1-256-AP
PLCH2	272	AT	23.2	null	null	0	0.925	0.3807	0.0958	PLCH2-272-AT
TNFRSF14	289	AA	7.1	6	7.2	0	0.9875	0.6857	0.1173	TNFRSF14-289-AA
FAM213B	290	AA	6.1	5	6.2	0	0.9937	0.6083	0.082	FAM213B-290-AA
WRAP73	320	RI	11.2	11.1	11.3	0	1	0.4431	0.0948	WRAP73-320-RI
AJAP1	352	AT	6	null	null	0	0.975	0.812	0.2046	AJAP1-352-AT
AJAP1	353	AT	7	null	null	0	0.975	0.812	0.2046	AJAP1-353-AT
NPHP4	357	ES	00:13:14.100000	11	14.2	0	0.8062	0.3861	0.0765	NPHP4-357-ES
KCNAB2	360	AP	2	null	null	0	0.9688	1	0.2201	KCNAB2-360-AP
KCNAB2	361	AP	3	null	null	0	0.9688	1	0.2323	KCNAB2-361-AP
KCNAB2	370	ES	13:14:15:17:18:19:21:22.1:22.2:22.3	12	22.4	0	0.8375	0.6986	0.0876	KCNAB2-370-ES
KCNAB2	374	ES	6	5	9	0	0.9625	0.7285	0.1858	KCNAB2-374-ES
ICMT	385	ES	03:04:00	2	5	0	0.9875	0.7148	0.1578	ICMT-385-ES
ICMT	387	ES	3	2	4	0	1	0.4671	0.0737	ICMT-387-ES
ACOT7	389	AP	1.1	null	null	0	1	0.9279	0.1808	ACOT7-389-AP
ACOT7	391	AP	2	null	null	0	1	0.9242	0.1793	ACOT7-391-AP
HES2	400	AT	4.3	null	null	0	0.9875	0.911	0.1328	HES2-400-AT
HES2	401	AT	5	null	null	0	0.9875	0.911	0.1328	HES2-401-AT
TNFRSF25	410	RI	6.3:6.4	6.2	6.5	0	0.8687	0.6604	0.15	TNFRSF25-410-RI
KLHL21	481	RI	4.2	4.1	4.3	0	0.9937	0.7507	0.1329	KLHL21-481-RI
KLHL21	482	RI	4.2:4.3	4.1	4.4	0	1	0.5423	0.0874	KLHL21-482-RI
THAP3	486	AT	7	null	null	0	1	0.3789	0.0698	THAP3-486-AT
THAP3	487	AT	6	null	null	0	1	0.3789	0.0698	THAP3-487-AT
CAMTA1	502	AT	5	null	null	0	1	0.7162	0.1077	CAMTA1-502-AT
VAMP3	509	AP	1	null	null	0	1	0.3409	0.0523	VAMP3-509-AP
PARK7	528	AD	1.2	1.1	3	0	1	0.4459	0.0804	PARK7-528-AD
ERRFI1	533	RI	3.3	3.2	3.4	0	0.9875	0.4435	0.087	ERRFI1-533-RI
ERRFI1	535	AA	3.2:3.3	2	3.4	0	0.95	0.8521	0.2006	ERRFI1-535-AA
RERE	541	AP	9	null	null	0	0.95	0.8468	0.1665	RERE-541-AP
RERE	543	AP	14	null	null	0	0.95	0.6535	0.1432	RERE-543-AP
RERE	544	AP	1	null	null	0	0.95	0.8139	0.1449	RERE-544-AP
SLC2A5	556	RI	6.2	6.1	6.3	0	0.9875	0.9916	0.0982	SLC2A5-556-RI
TMEM201	564	AT	11	null	null	0	1	0.4741	0.0893	TMEM201-564-AT
TMEM201	565	AT	6.2	null	null	0	1	0.4741	0.0893	TMEM201-565-AT
TMEM201	566	ES	8	7	9	0	0.8813	0.3333	0.0648	TMEM201-566-ES
PIK3CD	574	AA	8.1	7	8.2	0	0.8	0.3307	0.0413	PIK3CD-574-AA
CLSTN1	575	ES	11	10	12	0	1	0.6603	0.0918	CLSTN1-575-ES
CLSTN1	576	ES	3	2	4	0	0.9937	0.6066	0.1107	CLSTN1-576-ES
CTNNBIP1	577	AP	1	null	null	0	0.9563	0.5619	0.1261	CTNNBIP1-577-AP
CTNNBIP1	584	ES	3	1	5	0	0.9563	0.3724	0.0903	CTNNBIP1-584-ES
LZIC	586	AP	1	null	null	0	0.9875	0.7107	0.1153	LZIC-586-AP
LZIC	587	AP	2	null	null	0	0.9875	0.7107	0.1153	LZIC-587-AP
NMNAT1	589	AT	5	null	null	0	1	0.4622	0.0697	NMNAT1-589-AT
NMNAT1	590	AT	6.3	null	null	0	1	0.4622	0.0697	NMNAT1-590-AT
UBE4B	596	ES	8	7	9	0	0.9187	0.5496	0.0883	UBE4B-596-ES
KIF1B	601	AT	25	null	null	0	1	0.7359	0.1094	KIF1B-601-AT
KIF1B	602	AT	52.2	null	null	0	1	0.7359	0.1094	KIF1B-602-AT
KIF1B	606	ES	00:16:17.100000	15	17.2	0	0.8625	0.922	0.2047	KIF1B-606-ES
APITD1	613	AT	6	null	null	0	1	0.505	0.0984	APITD1-613-AT
APITD1	614	AT	5	null	null	0	1	0.505	0.0984	APITD1-614-AT
DFFA	616	AT	5.3	null	null	0	1	0.329	0.0672	DFFA-616-AT
DFFA	617	AT	6	null	null	0	1	0.329	0.0672	DFFA-617-AT
CASZ1	621	AT	16.2	null	null	0	0.9937	0.9145	0.1478	CASZ1-621-AT
CASZ1	622	AT	21	null	null	0	0.9937	0.9145	0.1478	CASZ1-622-AT
EXOSC10	644	RI	16.4	16.3	16.5	0	1	0.5583	0.1172	EXOSC10-644-RI
EXOSC10	645	RI	16.2	16.1	16.3	0	1	0.5171	0.1128	EXOSC10-645-RI
FBXO44	657	ES	5.2:6	5.1	7	0	1	0.4567	0.0772	FBXO44-657-ES
FBXO44	659	AA	3.1	2	3.2	0	0.975	0.4154	0.0981	FBXO44-659-AA
FBXO44	660	ES	3.1:3.2	2	4	0	1	0.3767	0.0649	FBXO44-660-ES
MAD2L2	665	ES	02:03:00	1	4	0	1	0.9322	0.1991	MAD2L2-665-ES
AGTRAP	670	AA	4.1	3	4.2	0	0.9438	0.8871	0.1469	AGTRAP-670-AA
AGTRAP	675	ES	3:4.1:4.2	1	5	0	0.8125	0.6474	0.1169	AGTRAP-675-ES
AGTRAP	677	ES	00:03:04.200000	1	5	0	0.9688	0.3043	0.0669	AGTRAP-677-ES
CLCN6	689	ES	13	12	14	0	0.9812	0.4475	0.0812	CLCN6-689-ES
NPPA	691	AP	2	null	null	0	0.9438	0.703	0.1111	NPPA-691-AP
PDPN	710	AP	1.1	null	null	0	1	0.5045	0.0795	PDPN-710-AP
PRDM2	721	AT	11	null	null	0	1	0.7056	0.118	PRDM2-721-AT
PRDM2	722	AT	13	null	null	0	1	0.7056	0.118	PRDM2-722-AT
PRDM2	723	ES	10	9	12	0	0.975	0.6932	0.1338	PRDM2-723-ES
PRDM2	725	ES	09:10:00	7	12	0	0.9688	0.7929	0.1746	PRDM2-725-ES
KAZN	729	AP	1.1	null	null	0	0.8687	1	0.204	KAZN-729-AP
KAZN	731	AP	2	null	null	0	0.8687	0.7913	0.1455	KAZN-731-AP
KAZN	733	AT	11.2	null	null	0	1	0.5057	0.1179	KAZN-733-AT
KAZN	734	AT	18	null	null	0	1	0.5057	0.1179	KAZN-734-AT
TMEM51	736	AP	2	null	null	0	0.9563	0.8116	0.1566	TMEM51-736-AP
TMEM51	737	AP	1	null	null	0	0.9563	0.8116	0.1566	TMEM51-737-AP
TMEM51	739	ES	3	2	4	0	0.8625	0.7509	0.1639	TMEM51-739-ES
PLEKHM2	767	ES	7	6	8	0	1	0.7814	0.0957	PLEKHM2-767-ES
FBLIM1	772	AT	11	null	null	0	1	0.6604	0.1138	FBLIM1-772-AT
FBLIM1	773	AT	9.2	null	null	0	1	0.6604	0.1138	FBLIM1-773-AT
ZBTB17	779	RI	9.2	9.1	9.3	0	0.9875	0.4069	0.0844	ZBTB17-779-RI
HSPB7	786	AP	2.1	null	null	0	0.8188	0.4312	0.0851	HSPB7-786-AP
SZRD1	803	AA	4.1	3	4.2	0	1	0.3813	0.057	SZRD1-803-AA
SZRD1	806	ES	3	1	4.1	0	1	0.4131	0.0752	SZRD1-806-ES
SZRD1	808	ES	00:03:04.100000	1	4.2	0	1	0.5059	0.0821	SZRD1-808-ES
SZRD1	809	AA	4.1	1	4.2	0	1	0.3063	0.053	SZRD1-809-AA
SZRD1	811	ES	3	1	4.2	0	1	0.5026	0.0715	SZRD1-811-ES
NECAP2	823	ES	9.2:9.4	9.1	9.5	0	0.9625	0.697	0.0817	NECAP2-823-ES
NBPF1	830	AP	1	null	null	0	0.975	0.4066	0.0828	NBPF1-830-AP
NBPF1	831	AP	3	null	null	0	0.975	0.4066	0.0828	NBPF1-831-AP
NBPF1	836	ES	10:11:12:13:14:15	9	16	0	1	0.4235	0.0786	NBPF1-836-ES
MFAP2	839	AA	3.1	2	3.2	0	0.8875	0.405	0.0808	MFAP2-839-AA
ATP13A2	841	ES	22	21	23	0	1	0.2349	0.0543	ATP13A2-841-ES
ATP13A2	842	AD	5.2	5.1	6	0	0.9875	0.6	0.0756	ATP13A2-842-AD
RCC2	853	AP	2.1	null	null	0	0.95	0.5117	0.0931	RCC2-853-AP
RCC2	854	AP	1	null	null	0	0.95	0.5117	0.0931	RCC2-854-AP
ARHGEF10L	855	AP	1	null	null	0	0.9375	0.8475	0.1761	ARHGEF10L-855-AP
ARHGEF10L	858	AP	10	null	null	0	0.9375	0.7619	0.1721	ARHGEF10L-858-AP
ALDH4A1	868	AP	1	null	null	0	0.975	0.2002	0.0375	ALDH4A1-868-AP
UBR4	875	AP	103.1	null	null	0	0.9937	0.9414	0.1159	UBR4-875-AP
UBR4	876	AP	86.1	null	null	0	0.9937	0.9414	0.1443	UBR4-876-AP
UBR4	877	AP	1	null	null	0	0.9937	0.5562	0.1137	UBR4-877-AP
UBR4	885	ES	60	59	61	0	0.8625	0.6021	0.0941	UBR4-885-ES
EMC1	891	AA	10.1	9	10.2	0	0.9812	0.3619	0.0772	EMC1-891-AA
PQLC2	898	AA	4.1	3	4.2	0	1	0.378	0.0625	PQLC2-898-AA
PQLC2	900	RI	1.2	1.1	1.3	0	0.9688	0.8992	0.1414	PQLC2-900-RI
CAPZB	906	ES	11	10	12	0	1	0.7019	0.1338	CAPZB-906-ES
KIF17	933	AA	13.1	12	13.2	0	0.825	0.6957	0.1325	KIF17-933-AA
HP1BP3	936	AP	1	null	null	0	1	0.6144	0.1297	HP1BP3-936-AP
HP1BP3	937	AP	7.1	null	null	0	1	0.7459	0.1468	HP1BP3-937-AP
EIF4G3	951	ES	23	22.1	24	0	0.9875	0.464	0.0858	EIF4G3-951-ES
EIF4G3	955	ES	16.1:16.2	15	17	0	0.9375	0.2729	0.0499	EIF4G3-955-ES
EIF4G3	956	ES	16.2	15	17	0	0.95	0.2945	0.0462	EIF4G3-956-ES
EIF4G3	957	AA	16.1	15	16.2	0	0.9375	0.5445	0.1079	EIF4G3-957-AA
EIF4G3	960	ES	10	9	12	0	0.8938	0.815	0.1579	EIF4G3-960-ES
ECE1	961	AP	1	null	null	0	0.9937	0.6475	0.14	ECE1-961-AP
ECE1	964	AP	4.1	null	null	0	0.9937	0.5969	0.1224	ECE1-964-AP
NBPF3	966	AD	12.3	12.2	13	0	0.975	0.3712	0.0628	NBPF3-966-AD
ALPL	975	AP	1	null	null	0	0.875	0.3806	0.0528	ALPL-975-AP
RAP1GAP	983	AA	26.1:26.2	25.2	26.3	0	0.925	0.7601	0.1259	RAP1GAP-983-AA
RAP1GAP	985	AA	26.1	25.2	26.2	0	0.9688	0.622	0.0705	RAP1GAP-985-AA
RAP1GAP	987	RI	22.3	22.2	22.4	0	0.9125	0.8436	0.1815	RAP1GAP-987-RI
RAP1GAP	988	RI	22.2:22.3	22.1	22.4	0	0.9187	0.8751	0.2266	RAP1GAP-988-RI
RAP1GAP	990	AA	22.1:22.2:22.3	21	22.4	0	0.9625	0.6188	0.137	RAP1GAP-990-AA
RAP1GAP	992	ES	22.1	21	22.4	0	0.9563	0.6703	0.1489	RAP1GAP-992-ES
USP48	994	AP	12.1	null	null	0	1	0.8457	0.1588	USP48-994-AP
USP48	995	AP	1	null	null	0	1	0.8457	0.1588	USP48-995-AP
USP48	996	AT	27	null	null	0	1	0.449	0.0812	USP48-996-AT
USP48	997	AT	11.2	null	null	0	1	0.449	0.0812	USP48-997-AT
USP48	1000	AA	14.1	13	14.2	0	0.9812	0.5112	0.0793	USP48-1000-AA
USP48	1001	AA	10.1	9	10.2	0	0.9937	0.385	0.0519	USP48-1001-AA
C1QC	1014	AD	1.3	1.2	2	0	0.975	0.4026	0.063	C1QC-1014-AD
C1QC	1015	ES	1.2:1.3:2	1.1	3	1	0.9312	0.7391	0.1584	C1QC-1015-ES
C1QC	1016	ES	1.2:2	1.1	3	1	0.9062	0.4497	0.0861	C1QC-1016-ES
EPHB2	1027	AA	11.1	10	11.2	0	0.9187	0.3589	0.0636	EPHB2-1027-AA
KDM1A	1032	ES	3	2	4	0	1	0.458	0.0802	KDM1A-1032-ES
HNRNPR	1047	AA	2.1	1	2.2	0	0.9625	0.7962	0.1054	HNRNPR-1047-AA
HNRNPR	1048	ES	2.1:2.2	1	3	0	1	0.4274	0.0704	HNRNPR-1048-ES
HNRNPR	1049	ES	2.2	1	3	0	1	0.5105	0.0717	HNRNPR-1049-ES
ZNF436	1050	AP	1	null	null	0	0.9625	0.7869	0.182	ZNF436-1050-AP
ZNF436	1051	AP	2.1	null	null	0	0.9625	0.7869	0.182	ZNF436-1051-AP
C1orf213	1054	RI	1.5	1.4	1.6	0	0.9937	0.7541	0.1626	C1orf213-1054-RI
C1orf213	1055	RI	1.3	1.2	1.4	0	1	0.789	0.1499	C1orf213-1055-RI
C1orf213	1056	RI	1.2:1.3	1.1	1.4	0	1	0.8778	0.1829	C1orf213-1056-RI
C1orf213	1057	AD	1.2	1.1	1.4	0	0.925	0.8563	0.1578	C1orf213-1057-AD
TCEA3	1058	AP	1	null	null	0	0.9062	0.4049	0.0732	TCEA3-1058-AP
ASAP3	1067	AD	1.2	1.1	2	0	0.875	0.5486	0.0763	ASAP3-1067-AD
LYPLA2	1070	AP	1	null	null	0	1	0.5315	0.1051	LYPLA2-1070-AP
LYPLA2	1072	RI	8.5	8.4	8.6	0	1	0.2776	0.0577	LYPLA2-1072-RI
LYPLA2	1073	RI	8.2:8.3	8.1	8.4	0	0.9875	0.5021	0.0813	LYPLA2-1073-RI
LYPLA2	1075	RI	8.2	8.1	8.3	0	1	0.3641	0.0665	LYPLA2-1075-RI
GALE	1077	ES	3	2	4	1	0.9688	0.3623	0.0728	GALE-1077-ES
HMGCL	1080	ES	07:08:00	6	9	0	1	0.5044	0.0886	HMGCL-1080-ES
IFNLR1	1094	AT	8.2	null	null	0	1	0.4199	0.0656	IFNLR1-1094-AT
RCAN3	1122	ES	3	2	4.1	0	0.8375	0.3464	0.0552	RCAN3-1122-ES
SRRM1	1128	ES	16	15	17	0	0.9937	0.6795	0.1233	SRRM1-1128-ES
SRRM1	1129	AD	12.2	12.1	13	0	0.9937	0.3712	0.0589	SRRM1-1129-AD
SRRM1	1133	ES	04:05:00	3	6	0	0.9875	0.6137	0.1135	SRRM1-1133-ES
C1orf63	1145	ES	5.1:5.2:6.1	4.2	6.2	0	1	0.9636	0.2973	C1orf63-1145-ES
C1orf63	1146	AA	6.1	4.2	6.2	0	0.9875	0.9735	0.25	C1orf63-1146-AA
C1orf63	1147	ES	5.1:5.2:5.3	4.2	6.2	0	0.9937	0.9419	0.1868	C1orf63-1147-ES
RHCE	1177	ES	11:12:00	10	13	0	0.825	0.315	0.0555	RHCE-1177-ES
RHCE	1181	ES	10	9	11	0	0.8313	0.3668	0.0652	RHCE-1181-ES
RHCE	1187	ES	07:08:00	6	9	0	0.8875	0.3741	0.0616	RHCE-1187-ES
SEPN1	1195	ES	3	2	4	0	1	0.3861	0.0693	SEPN1-1195-ES
MTFR1L	1196	AP	4.1	null	null	0	1	0.3284	0.0749	MTFR1L-1196-AP
MTFR1L	1198	AP	1	null	null	0	1	0.6871	0.1345	MTFR1L-1198-AP
MTFR1L	1210	AA	10.2	9	10.3	0	0.9812	0.3857	0.082	MTFR1L-1210-AA
MTFR1L	1211	ME	5|6	4.2	7.2	0	0.9875	0.6926	0.1207	MTFR1L-1211-ME
AUNIP	1219	AT	3.2	null	null	0	1	0.3224	0.0516	AUNIP-1219-AT
AUNIP	1220	AT	4	null	null	0	1	0.3224	0.0516	AUNIP-1220-AT
CEP85	1244	AA	14.1	13	14.2	0	0.95	0.5783	0.1008	CEP85-1244-AA
UBXN11	1249	AT	12.2	null	null	0	1	0.6635	0.1327	UBXN11-1249-AT
UBXN11	1250	AT	17	null	null	0	1	0.6635	0.1327	UBXN11-1250-AT
UBXN11	1252	ES	7:8:9:10	6	11	0	1	0.5143	0.0667	UBXN11-1252-ES
UBXN11	1254	ES	6	5	7	0	0.9875	0.5174	0.0909	UBXN11-1254-ES
UBXN11	1255	ES	3:4:5:6:7:8:9	2	10	0	0.8562	1	0.1871	UBXN11-1255-ES
UBXN11	1256	ES	4:5:6:7:8:9	2	10	0	0.9812	0.9383	0.1956	UBXN11-1256-ES
UBXN11	1257	ES	5:6:7:8:9	2	10	0	0.9375	0.9062	0.1764	UBXN11-1257-ES
UBXN11	1258	ES	3:4:5:7:8:9	2	10	0	0.8938	1	0.211	UBXN11-1258-ES
UBXN11	1259	ES	4:5:7:8:9	2	10	0	0.9937	0.7468	0.1392	UBXN11-1259-ES
UBXN11	1260	ES	5:7:8:9	2	10	0	0.9438	0.8336	0.1628	UBXN11-1260-ES
UBXN11	1261	ES	03:04:00	2	5	0	0.8938	0.8621	0.1866	UBXN11-1261-ES
UBXN11	1262	ES	4	2	5	0	0.975	0.9444	0.1724	UBXN11-1262-ES
UBXN11	1263	ES	3	2	4	0	0.8938	0.6817	0.1161	UBXN11-1263-ES
DHDDS	1273	AT	10.2	null	null	0	1	0.3703	0.0553	DHDDS-1273-AT
DHDDS	1275	AA	10.1	9	10.2	0	1	0.4015	0.0609	DHDDS-1275-AA
RPS6KA1	1280	AP	1	null	null	0	0.9625	0.812	0.1633	RPS6KA1-1280-AP
RPS6KA1	1281	AP	7	null	null	0	0.9625	0.7548	0.1312	RPS6KA1-1281-AP
RPS6KA1	1282	AP	5	null	null	0	0.9625	0.936	0.1658	RPS6KA1-1282-AP
ARID1A	1295	AP	1	null	null	0	0.875	0.4343	0.0982	ARID1A-1295-AP
PIGV	1299	AP	1	null	null	0	0.8938	0.8014	0.1795	PIGV-1299-AP
PIGV	1300	AP	2.1	null	null	0	0.8938	0.8014	0.1795	PIGV-1300-AP
PIGV	1303	AD	2.2:2.3	2.1	3	0	0.8813	0.6423	0.1266	PIGV-1303-AD
MAP3K6	1323	ES	3	2	4	0	0.85	0.84	0.1511	MAP3K6-1323-ES
AHDC1	1331	ES	00:03:04.100000	2	4.2	0	0.8625	1	0.1705	AHDC1-1331-ES
FAM76A	1342	ES	7	6	8	0	0.975	0.4723	0.0902	FAM76A-1342-ES
THEMIS2	1352	ES	3:4.1:4.2:4.3	2	5	0	1	0.6922	0.1152	THEMIS2-1352-ES
THEMIS2	1354	ES	3	2	5	0	0.9187	0.7981	0.148	THEMIS2-1354-ES
EYA3	1369	ES	7	6	8	0	0.9438	0.7814	0.1298	EYA3-1369-ES
ATPIF1	1380	RI	2.2	2.1	2.3	0	1	0.4954	0.0882	ATPIF1-1380-RI
ATPIF1	1381	RI	2.2:2.3	2.1	2.4	0	1	0.5882	0.1042	ATPIF1-1381-RI
PHACTR4	1384	AP	1	null	null	0	0.9	0.7032	0.1621	PHACTR4-1384-AP
PHACTR4	1385	AP	3	null	null	0	0.9	0.7032	0.1621	PHACTR4-1385-AP
RCC1	1386	AP	1	null	null	0	1	0.4619	0.0994	RCC1-1386-AP
RCC1	1387	AP	5	null	null	0	1	0.4619	0.0994	RCC1-1387-AP
RCC1	1388	ES	7	6	8	0	0.975	0.4349	0.0796	RCC1-1388-ES
GMEB1	1390	AA	3.1	2.2	3.2	0	0.8438	0.7434	0.1396	GMEB1-1390-AA
EPB41	1410	ES	16:17:18	15	19.1	0	0.8313	1	0.2179	EPB41-1410-ES
SRSF4	1425	ES	02:03:04	1	5	0	1	0.5405	0.1071	SRSF4-1425-ES
MECR	1426	AA	2.1	1	2.2	0	1	0.4039	0.0869	MECR-1426-AA
PUM1	1443	AD	18.2	18.1	19	0	1	0.4678	0.0743	PUM1-1443-AD
PUM1	1445	AA	14.1	13	14.2	0	0.9812	0.3096	0.0646	PUM1-1445-AA
PUM1	1447	AA	10.1	9	10.2	0	0.9375	0.5748	0.0938	PUM1-1447-AA
ZCCHC17	1463	ES	02:03:00	1.1	4	0	0.9937	0.4774	0.1125	ZCCHC17-1463-ES
ZCCHC17	1464	ES	1.2:2	1.1	4	0	0.9625	1	0.1737	ZCCHC17-1464-ES
COL16A1	1493	ES	44	43	45.1	0	0.975	0.8912	0.1681	COL16A1-1493-ES
BAI2	1499	ES	33	32.2	34	0	1	0.5478	0.0963	BAI2-1499-ES
BAI2	1501	ES	26	25	27	0	1	0.6322	0.1085	BAI2-1501-ES
BAI2	1502	ES	8	7	9	0	0.9937	0.6006	0.115	BAI2-1502-ES
BAI2	1504	ES	7	6.2	8	0	0.9875	0.3901	0.0773	BAI2-1504-ES
BAI2	1505	ES	03:04:00	1	5	0	0.9125	0.8296	0.1219	BAI2-1505-ES
SPOCD1	1509	AA	16.1	15	16.2	0	0.9312	0.4896	0.0872	SPOCD1-1509-AA
PTP4A2	1527	ES	6	3	8	0	0.9688	0.5259	0.098	PTP4A2-1527-ES
KPNA6	1557	AD	5.2	5.1	6	0	0.925	0.2523	0.0295	KPNA6-1557-AD
TXLNA	1558	AP	1	null	null	0	0.9688	0.8089	0.1201	TXLNA-1558-AP
TXLNA	1559	AP	2.1	null	null	0	0.9688	0.8089	0.1201	TXLNA-1559-AP
IQCC	1564	AD	1.2	1.1	2	0	0.9375	1	0.2082	IQCC-1564-AD
TMEM234	1567	AT	5.9	null	null	0	0.9875	0.4349	0.073	TMEM234-1567-AT
TMEM234	1568	AT	7	null	null	0	0.9875	0.4349	0.073	TMEM234-1568-AT
TMEM234	1569	RI	6.2	6.1	6.3	0	0.975	0.7669	0.1736	TMEM234-1569-RI
TMEM234	1570	RI	5.7	5.6	5.8	0	1	0.7401	0.0877	TMEM234-1570-RI
TMEM234	1571	RI	5.5	5.4	5.6	0	1	0.4707	0.0834	TMEM234-1571-RI
TMEM234	1573	RI	5.2:5.3	5.1	5.4	0	0.9937	0.487	0.0812	TMEM234-1573-RI
TMEM234	1575	ES	4	3	5.1	0	0.9937	0.4365	0.0784	TMEM234-1575-ES
TMEM234	1576	ES	02:03:04	1	5.1	0	0.9563	0.3236	0.0556	TMEM234-1576-ES
BSDC1	1598	AA	4.1:4.2	3	4.3	0	0.975	0.4915	0.0921	BSDC1-1598-AA
BSDC1	1607	ES	00:03:04.300000	2	5	0	0.8062	0.4337	0.0755	BSDC1-1607-ES
ZBTB8A	1609	AA	5.1	4	5.2	0	0.9812	0.6846	0.129	ZBTB8A-1609-AA
ZBTB8OS	1614	ES	02:03:04	1	6	1	0.9688	0.5805	0.1061	ZBTB8OS-1614-ES
SYNC	1630	ES	4	3	5	0	0.95	0.8058	0.1407	SYNC-1630-ES
S100PBP	1637	AA	4.1	3	4.2	0	0.9875	0.5725	0.09	S100PBP-1637-AA
FNDC5	1641	AT	6.2	null	null	0	1	0.3043	0.0629	FNDC5-1641-AT
FNDC5	1642	AT	7	null	null	0	1	0.3043	0.0629	FNDC5-1642-AT
RNF19B	1647	AA	3.1	2	3.2	0	0.9937	0.3909	0.0584	RNF19B-1647-AA
AK2	1650	AT	8.2	null	null	0	1	0.3394	0.0699	AK2-1650-AT
AK2	1651	AT	10	null	null	0	1	0.343	0.0703	AK2-1651-AT
AK2	1652	ES	9	8.1	10	0	1	0.423	0.0649	AK2-1652-ES
ADC	1664	AA	2.1	1	2.2	0	0.8625	0.7313	0.1289	ADC-1664-AA
PHC2	1670	AP	10	null	null	0	0.9937	0.5951	0.1093	PHC2-1670-AP
PHC2	1671	AP	1	null	null	0	0.9937	0.5951	0.1093	PHC2-1671-AP
PHC2	1677	ES	6	5	7	0	0.8813	0.4635	0.1016	PHC2-1677-ES
CSMD2	1687	AT	50	null	null	0	1	0.3508	0.0519	CSMD2-1687-AT
CSMD2	1689	AT	78	null	null	0	1	0.6894	0.1275	CSMD2-1689-AT
SMIM12	1701	AD	1.3	1.2	4.1	0	0.8813	0.575	0.1398	SMIM12-1701-AD
ZMYM6	1708	AP	1	null	null	0	0.9438	0.8121	0.1456	ZMYM6-1708-AP
ZMYM6	1709	AP	2	null	null	0	0.9438	0.8121	0.1456	ZMYM6-1709-AP
ZMYM6	1710	AT	18	null	null	0	1	0.3264	0.0545	ZMYM6-1710-AT
KIAA0319L	1718	AP	2.1	null	null	0	0.9875	0.7707	0.1066	KIAA0319L-1718-AP
NCDN	1727	AD	1.2:1.3	1.1	2	0	0.9875	0.712	0.1781	NCDN-1727-AD
NCDN	1728	ES	1.3	1.1	2	0	0.9812	0.8549	0.2121	NCDN-1728-ES
NCDN	1729	RI	1.2	1.1	1.3	0	0.9875	0.5127	0.1033	NCDN-1729-RI
CLSPN	1730	AT	25	null	null	0	0.9812	0.9354	0.1475	CLSPN-1730-AT
CLSPN	1731	AT	26	null	null	0	0.9812	0.9354	0.1475	CLSPN-1731-AT
AGO3	1739	AT	7.2	null	null	0	1	0.3983	0.0757	AGO3-1739-AT
AGO3	1740	AT	8	null	null	0	1	0.7368	0.096	AGO3-1740-AT
AGO3	1741	AT	22	null	null	0	1	0.7368	0.1178	AGO3-1741-AT
AGO3	1743	ES	4	3	5	0	0.8813	0.3446	0.0522	AGO3-1743-ES
MAP7D1	1757	AP	1	null	null	0	0.9937	0.4666	0.0623	MAP7D1-1757-AP
MAP7D1	1760	RI	7.2	7.1	7.3	0	1	0.4763	0.0953	MAP7D1-1760-RI
MAP7D1	1761	ES	6	5	7.1	0	1	0.3788	0.0603	MAP7D1-1761-ES
SH3D21	1765	AT	16.2	null	null	0	0.9375	0.8287	0.174	SH3D21-1765-AT
SH3D21	1766	AT	19	null	null	0	0.9375	0.8287	0.174	SH3D21-1766-AT
SH3D21	1767	ES	12:13:00	11	14	0	0.8313	0.5252	0.1117	SH3D21-1767-ES
STK40	1774	ES	2	1	3	0	0.9875	0.4319	0.0699	STK40-1774-ES
OSCP1	1777	AT	7	null	null	0	1	0.6371	0.1076	OSCP1-1777-AT
OSCP1	1778	AT	13.2	null	null	0	1	0.6371	0.1076	OSCP1-1778-AT
GRIK3	1790	AT	16	null	null	0	1	0.3778	0.0606	GRIK3-1790-AT
GRIK3	1791	AT	15.2	null	null	0	1	0.3778	0.0606	GRIK3-1791-AT
MEAF6	1798	ES	6:7:8.1:9.1	5	9.2	0	0.9375	0.8557	0.2323	MEAF6-1798-ES
MEAF6	1800	ES	6:8.1:9.1	5	9.2	0	0.9812	1	0.2997	MEAF6-1800-ES
MEAF6	1804	ES	7	5	8.1	1	0.9937	0.5736	0.1028	MEAF6-1804-ES
MEAF6	1805	ES	6	5	8.1	0	1	0.9526	0.1947	MEAF6-1805-ES
DNALI1	1806	ES	3	2	4	0	0.9937	0.4292	0.072	DNALI1-1806-ES
C1orf109	1814	AP	3.1	null	null	0	0.9875	0.5641	0.0905	C1orf109-1814-AP
C1orf109	1815	AP	1	null	null	0	0.9875	0.5641	0.0905	C1orf109-1815-AP
C1orf109	1818	AA	4.1	3.3	4.2	1	0.875	0.6621	0.1159	C1orf109-1818-AA
C1orf109	1819	ES	3.3:4.1	3.2	4.2	0	0.9187	0.8029	0.175	C1orf109-1819-ES
C1orf109	1820	AD	3.3	3.2	4.2	1	0.9062	0.4291	0.0709	C1orf109-1820-AD
CDCA8	1821	RI	1.2	1.1	1.3	0	0.9187	0.5274	0.088	CDCA8-1821-RI
EPHA10	1826	AT	3.2	null	null	0	0.975	0.5658	0.0886	EPHA10-1826-AT
MANEAL	1835	AA	4.1	3	4.2	0	1	0.5853	0.0867	MANEAL-1835-AA
C1orf122	1841	RI	1.2:1.3	1.1	1.4	0	0.9875	0.6089	0.0969	C1orf122-1841-RI
C1orf122	1842	AD	1.2	1.1	1.4	0	0.9875	0.679	0.1364	C1orf122-1842-AD
INPP5B	1850	AA	16.1	15	16.2	0	0.95	0.6381	0.1236	INPP5B-1850-AA
RHBDL2	1859	AP	1	null	null	0	0.9688	0.883	0.2188	RHBDL2-1859-AP
RHBDL2	1860	AP	3	null	null	0	0.9688	0.9206	0.2233	RHBDL2-1860-AP
RHBDL2	1861	AP	2	null	null	0	0.9688	0.8076	0.175	RHBDL2-1861-AP
RHBDL2	1863	AT	10	null	null	0	0.9875	0.5086	0.0927	RHBDL2-1863-AT
NDUFS5	1869	AD	1.2	1.1	2	0	1	0.5504	0.1461	NDUFS5-1869-AD
MACF1	1870	AP	43.1	null	null	0	0.825	0.8513	0.2055	MACF1-1870-AP
MACF1	1871	AP	1	null	null	0	0.825	0.8978	0.2129	MACF1-1871-AP
MACF1	1872	AP	11	null	null	0	0.825	0.5263	0.1147	MACF1-1872-AP
MACF1	1874	AP	5	null	null	0	0.825	0.8291	0.1398	MACF1-1874-AP
MACF1	1883	ES	103	102	104	0	1	0.6799	0.1273	MACF1-1883-ES
MACF1	1885	ES	77	76.1	79	0	0.9375	0.8978	0.187	MACF1-1885-ES
MACF1	1886	ES	69	68	70	0	0.9812	0.5339	0.1007	MACF1-1886-ES
MACF1	1888	ES	43.2:44:45:46:47	42	48	0	0.8687	1	0.2824	MACF1-1888-ES
PABPC4	1896	AD	10.2	10.1	12	0	0.9688	0.4074	0.0787	PABPC4-1896-AD
PPIE	1901	AT	10	null	null	0	1	0.5751	0.0972	PPIE-1901-AT
PPIE	1902	AT	12	null	null	0	1	0.5681	0.0969	PPIE-1902-AT
PPIE	1903	ES	11	9.1	12	0	1	0.7614	0.1138	PPIE-1903-ES
PPIE	1905	ES	7.1:7.2	6	8	0	0.9625	0.9663	0.326	PPIE-1905-ES
PPIE	1908	ES	3:4.1:4.2:5	2	6	0	0.8875	0.5645	0.104	PPIE-1908-ES
PPIE	1910	AD	1.2	1.1	2	0	1	0.3293	0.0576	PPIE-1910-AD
BMP8B	1911	AT	6.2	null	null	0	1	0.8406	0.1792	BMP8B-1911-AT
BMP8B	1912	AT	8	null	null	0	1	0.8406	0.1792	BMP8B-1912-AT
TRIT1	1922	AD	6.2	6.1	7.1	0	0.975	0.5286	0.108	TRIT1-1922-AD
TRIT1	1923	ES	4	3.1	6.1	0	0.9937	0.3349	0.0732	TRIT1-1923-ES
TRIT1	1926	ES	2:3.1:6.1:6.2	1	7.1	0	0.9062	0.7644	0.1498	TRIT1-1926-ES
TRIT1	1928	ES	2:3.1:4:6.1	1	7.1	0	0.95	0.8348	0.1289	TRIT1-1928-ES
TRIT1	1934	ES	2:3.1:6.1:6.2:7.1:7.2:8:9	1	10	0	0.9625	0.4888	0.1025	TRIT1-1934-ES
TRIT1	1936	ES	2:3.1:4:6.1:7.1:7.2:8:9	1	10	0	0.975	0.7411	0.1037	TRIT1-1936-ES
TRIT1	1974	ES	00:02:03.100000	1	6.1	0	0.8687	0.6623	0.1377	TRIT1-1974-ES
MYCL	1975	AT	2	null	null	0	1	0.4864	0.0617	MYCL-1975-AT
CAP1	1983	AD	1.2	1.1	2.1	0	0.9875	0.4647	0.0728	CAP1-1983-AD
CAP1	1984	ES	1.2:2.1	1.1	2.2	0	1	0.4318	0.065	CAP1-1984-ES
CAP1	1985	AA	2.1	1.1	2.2	0	1	0.5225	0.0596	CAP1-1985-AA
CAP1	1986	AD	1.2	1.1	2.2	0	1	0.3594	0.0516	CAP1-1986-AD
ZFP69	2001	AA	2.1	1	2.2	0	0.8625	0.4873	0.1087	ZFP69-2001-AA
ZNF684	2008	AT	5.2	null	null	0	1	0.3636	0.0736	ZNF684-2008-AT
ZNF684	2009	AT	6	null	null	0	1	0.3636	0.0736	ZNF684-2009-AT
NFYC	2013	AP	1	null	null	0	1	0.4303	0.0654	NFYC-2013-AP
NFYC	2015	AP	4	null	null	0	1	0.4058	0.0633	NFYC-2015-AP
NFYC	2017	AA	20.1:20.2	19	20.3	0	1	0.3257	0.0537	NFYC-2017-AA
NFYC	2019	AA	20.1	19	20.2	0	1	0.3288	0.0562	NFYC-2019-AA
SCMH1	2041	AP	1	null	null	0	0.9	0.4938	0.0948	SCMH1-2041-AP
SCMH1	2047	ES	17	16	18	0	1	0.7387	0.1126	SCMH1-2047-ES
SCMH1	2049	ES	07:08:00	6	9	0	0.9688	0.5516	0.1166	SCMH1-2049-ES
SCMH1	2051	ES	7	6	8	0	0.9625	0.7994	0.1387	SCMH1-2051-ES
SCMH1	2053	ES	06:07:08	5	9	0	0.975	0.819	0.1562	SCMH1-2053-ES
SCMH1	2054	ES	06:08:00	5	9	0	0.9312	1	0.1798	SCMH1-2054-ES
SCMH1	2055	ES	8	5	9	0	0.9062	0.7448	0.1483	SCMH1-2055-ES
SCMH1	2056	ES	6	5	9	0	0.9	0.8074	0.1461	SCMH1-2056-ES
SCMH1	2057	ES	06:07:00	5	8	0	0.9688	0.7364	0.1575	SCMH1-2057-ES
SCMH1	2058	ES	6	5	8	0	0.8875	1	0.1741	SCMH1-2058-ES
FOXJ3	2064	AP	2	null	null	0	0.975	0.8954	0.1934	FOXJ3-2064-AP
FOXJ3	2065	AP	14.1	null	null	0	0.975	0.5992	0.1256	FOXJ3-2065-AP
FOXJ3	2067	AP	1	null	null	0	0.975	0.9357	0.1999	FOXJ3-2067-AP
FOXJ3	2069	ES	10	9	11	0	0.9875	0.5616	0.0897	FOXJ3-2069-ES
PPCS	2071	AP	1	null	null	0	1	0.5629	0.0776	PPCS-2071-AP
PPCS	2072	AP	2.1	null	null	0	1	0.5629	0.0776	PPCS-2072-AP
PPCS	2075	AD	2.2	2.1	3.1	0	1	0.5806	0.0848	PPCS-2075-AD
CCDC30	2079	AP	1	null	null	0	0.8938	0.3624	0.0888	CCDC30-2079-AP
LEPRE1	2106	RI	14.3	14.2	14.4	0	0.9937	0.9444	0.1775	LEPRE1-2106-RI
LEPRE1	2107	RI	14.2:14.3	14.1	14.4	0	1	0.5537	0.0968	LEPRE1-2107-RI
LEPRE1	2108	AD	14.2	14.1	14.4	0	0.9937	0.3258	0.0557	LEPRE1-2108-AD
C1orf50	2117	RI	1.2	1.1	1.3	0	0.9625	0.4072	0.0761	C1orf50-2117-RI
ERMAP	2122	AP	3.1	null	null	0	0.975	0.7956	0.1359	ERMAP-2122-AP
ERMAP	2123	AP	1	null	null	0	0.975	0.8044	0.1485	ERMAP-2123-AP
ERMAP	2124	RI	3.3	3.2	3.4	0	0.9563	0.8073	0.1448	ERMAP-2124-RI
ZNF691	2128	RI	2.2	2.1	2.3	0	0.8125	0.9185	0.1915	ZNF691-2128-RI
ZNF691	2131	AD	2.2:2.3	2.1	4	0	0.9438	0.9333	0.2095	ZNF691-2131-AD
ZNF691	2132	ES	2.3	2.1	4	0	0.9062	0.8924	0.1826	ZNF691-2132-ES
ZNF691	2135	ES	2.1:2.2:2.3	1	4	0	0.9625	0.8643	0.2039	ZNF691-2135-ES
ZNF691	2136	ES	2.1:2.3	1	4	0	0.9375	0.8722	0.1645	ZNF691-2136-ES
ZNF691	2137	ES	2.1	1	4	0	0.9	0.9161	0.1898	ZNF691-2137-ES
TIE1	2161	ES	9	6	10	0	0.8687	0.2611	0.0431	TIE1-2161-ES
TIE1	2162	ES	7	6	9	0	0.9812	0.4573	0.0849	TIE1-2162-ES
CDC20	2165	AP	2.1	null	null	0	0.8938	0.5015	0.0778	CDC20-2165-AP
CDC20	2166	AP	1	null	null	0	0.8938	0.5015	0.0778	CDC20-2166-AP
MED8	2172	AA	2.1	1	2.2	0	0.9937	0.4294	0.0724	MED8-2172-AA
HYI	2183	AD	8.2	8.1	9	0	1	0.9678	0.1021	HYI-2183-AD
HYI	2184	ES	3	2.1	4	1	0.9625	0.5878	0.1218	HYI-2184-ES
PTPRF	2189	ES	23	22	24	0	0.9875	0.8602	0.1422	PTPRF-2189-ES
PTPRF	2191	ES	12	11	13	0	0.9937	0.8214	0.1642	PTPRF-2191-ES
ST3GAL3	2194	AP	2	null	null	0	0.9812	0.2312	0.0416	ST3GAL3-2194-AP
ST3GAL3	2201	ES	16.1:16.2:19.1:19.2:20	15.1	21	0	0.8687	0.5384	0.1431	ST3GAL3-2201-ES
ST3GAL3	2212	ES	14:15.1:16.1:16.2:19.1:19.2:20	13	21	0	0.8813	0.7715	0.215	ST3GAL3-2212-ES
ST3GAL3	2219	ES	14:15.1:16.2	13	21	0	0.8	0.7683	0.179	ST3GAL3-2219-ES
ST3GAL3	2231	ES	12:13:14:15.1:16.2:19.1:19.2:20	9	21	0	0.8	0.441	0.0703	ST3GAL3-2231-ES
ST3GAL3	2479	ES	3.2:4	3.1	6	0	0.9125	0.7729	0.1646	ST3GAL3-2479-ES
ARTN	2483	AP	4.1	null	null	0	0.8562	0.6226	0.1377	ARTN-2483-AP
ARTN	2485	AP	3.1	null	null	0	0.8562	0.9547	0.1711	ARTN-2485-AP
ARTN	2486	AP	1	null	null	0	0.8562	0.9547	0.1864	ARTN-2486-AP
IPO13	2491	AP	16.1	null	null	0	1	0.7018	0.1235	IPO13-2491-AP
IPO13	2492	AP	1	null	null	0	1	0.7018	0.1235	IPO13-2492-AP
DPH2	2497	ES	3.1:3.2	2.1	4	0	0.85	0.3909	0.0543	DPH2-2497-ES
DPH2	2500	AA	3.1	2.1	3.2	0	0.975	0.4295	0.0767	DPH2-2500-AA
DPH2	2503	AD	1.2:1.3	1.1	2.1	0	1	0.3436	0.054	DPH2-2503-AD
ATP6V0B	2510	ES	2.1:2.2	1.1	3.2	0	0.9875	0.6369	0.1371	ATP6V0B-2510-ES
B4GALT2	2514	AP	2.1	null	null	0	0.9688	0.9778	0.1874	B4GALT2-2514-AP
B4GALT2	2515	AP	1	null	null	0	0.9688	0.9778	0.1874	B4GALT2-2515-AP
B4GALT2	2517	AD	2.2	2.1	3	0	0.9812	0.4518	0.0942	B4GALT2-2517-AD
CCDC24	2523	AA	8.1	7.3	8.2	0	0.9812	0.3058	0.0513	CCDC24-2523-AA
CCDC24	2525	RI	6.3	6.2	6.4	0	1	0.6266	0.0919	CCDC24-2525-RI
CCDC24	2526	AA	6.1	5	6.2	0	0.8938	0.5783	0.1045	CCDC24-2526-AA
CCDC24	2528	ES	4.2:5:6.1	3.2	6.2	0	0.8	0.7758	0.178	CCDC24-2528-ES
CCDC24	2530	ES	4.1:4.2:5	3.2	6.2	0	0.9625	0.5431	0.1132	CCDC24-2530-ES
CCDC24	2531	ES	4.2:5	3.2	6.2	0	0.9625	0.5767	0.1195	CCDC24-2531-ES
CCDC24	2532	AA	4.1	3.2	4.2	0	0.925	0.7751	0.1609	CCDC24-2532-AA
SLC6A9	2533	AP	1	null	null	0	0.9875	0.9012	0.1639	SLC6A9-2533-AP
SLC6A9	2534	AP	3	null	null	0	0.9875	0.8107	0.147	SLC6A9-2534-AP
SLC6A9	2535	AP	4	null	null	0	0.9875	0.5231	0.102	SLC6A9-2535-AP
SLC6A9	2541	ES	5	3	6	0	0.9	0.4848	0.0865	SLC6A9-2541-ES
DMAP1	2545	RI	1.2:1.3	1.1	1.4	0	0.9937	0.3954	0.0704	DMAP1-2545-RI
DMAP1	2547	RI	1.2	1.1	1.3	0	1	0.6396	0.1024	DMAP1-2547-RI
RNF220	2554	AP	1.1	null	null	0	1	0.7903	0.1425	RNF220-2554-AP
RNF220	2555	AP	7	null	null	0	1	0.8379	0.1755	RNF220-2555-AP
RNF220	2559	AD	9.2	9.1	10.1	0	1	0.4013	0.0749	RNF220-2559-AD
TMEM53	2561	AT	5	null	null	0	1	0.4175	0.0926	TMEM53-2561-AT
TMEM53	2562	AT	3.3	null	null	0	1	0.4175	0.0926	TMEM53-2562-AT
TMEM53	2563	AA	3.1	2	3.2	0	1	0.5428	0.0899	TMEM53-2563-AA
TMEM53	2568	ES	2	1	4	0	0.8687	0.5561	0.1313	TMEM53-2568-ES
KIF2C	2575	ES	7	6	8	0	0.95	0.3574	0.0692	KIF2C-2575-ES
PLK3	2578	ES	13	12	14	1	0.9	0.4199	0.0617	PLK3-2578-ES
MUTYH	2593	AP	3	null	null	0	0.9937	0.4153	0.0921	MUTYH-2593-AP
MUTYH	2594	AP	2	null	null	0	0.9937	0.4203	0.0611	MUTYH-2594-AP
MUTYH	2595	AP	1.1	null	null	0	0.9937	0.5839	0.0959	MUTYH-2595-AP
MUTYH	2608	ES	6.3:6.4:6.5	5	7	0	0.8188	0.3655	0.1035	MUTYH-2608-ES
MUTYH	2610	ES	6.5	5	7	0	0.825	0.649	0.0981	MUTYH-2610-ES
MUTYH	2612	ES	6.2:6.3:6.4:6.5:7:8:9:10:11:12:13:14:15:16:17:18	5	19	0	0.9062	0.6119	0.1151	MUTYH-2612-ES
MUTYH	2613	ES	6.3:6.4:6.5:7:8:9:10:11:12:13:14:15:16:17:18	5	19	0	0.9625	0.5029	0.1041	MUTYH-2613-ES
MUTYH	2615	ES	6.5:7:8:9:10:11:12:13:14:15:16:17:18	5	19	0	0.9875	0.3913	0.0832	MUTYH-2615-ES
MUTYH	2650	ES	6.2:6.3:6.4:6.5:7:8:9	5	10	0	0.8375	0.8924	0.2197	MUTYH-2650-ES
MUTYH	2651	ES	6.3:6.4:6.5:7:8:9	5	10	0	0.9187	0.818	0.1998	MUTYH-2651-ES
MUTYH	2652	ES	6.4:6.5:7:8:9	5	10	0	0.9937	0.508	0.0807	MUTYH-2652-ES
MUTYH	2653	ES	6.5:7:8:9	5	10	0	0.9375	0.733	0.1559	MUTYH-2653-ES
MUTYH	2669	AA	6.2:6.3:6.4	5	6.5	0	0.875	1	0.1887	MUTYH-2669-AA
MUTYH	2670	AA	6.3:6.4	5	6.5	0	0.8687	0.9003	0.1708	MUTYH-2670-AA
MUTYH	2671	AA	6.4	5	6.5	0	0.9875	0.5861	0.1109	MUTYH-2671-AA
MUTYH	2673	AA	6.2:6.3	5	6.4	0	0.9375	0.8358	0.1032	MUTYH-2673-AA
MUTYH	2674	AA	6.3	5	6.4	0	0.9375	0.6154	0.102	MUTYH-2674-AA
MUTYH	2676	AD	1.2	1.1	5	0	0.8813	0.3956	0.083	MUTYH-2676-AD
TESK2	2682	AT	13	null	null	0	1	0.279	0.0498	TESK2-2682-AT
CCDC163P	2688	ES	5.1:5.2	4.1	6	0	0.975	0.4658	0.0737	CCDC163P-2688-ES
CCDC163P	2691	ES	3.1:3.2	2	4.1	0	0.9187	0.7608	0.1426	CCDC163P-2691-ES
AKR1A1	2698	ES	2	1	3	0	1	0.3046	0.0637	AKR1A1-2698-ES
NASP	2706	ES	9	8	10	0	1	0.6844	0.1705	NASP-2706-ES
NASP	2717	ES	00:06:07.200000	3	8	0	0.9875	0.3204	0.0556	NASP-2717-ES
NASP	2729	ES	5:6:7.2:8:9	3	10	0	0.9937	0.6679	0.1394	NASP-2729-ES
NASP	2742	ES	5:6:7.2:8	3	10	0	0.975	0.497	0.1141	NASP-2742-ES
NASP	2754	ES	2	1	3	0	1	0.6329	0.0779	NASP-2754-ES
GPBP1L1	2769	ES	2	1	3	0	0.9937	0.4667	0.0735	GPBP1L1-2769-ES
PIK3R3	2777	AP	3.1	null	null	0	0.9875	0.3683	0.0602	PIK3R3-2777-AP
POMGNT1	2781	AP	2	null	null	0	1	0.6718	0.1094	POMGNT1-2781-AP
POMGNT1	2783	AP	1	null	null	0	1	0.6718	0.1091	POMGNT1-2783-AP
NSUN4	2793	ES	4	3	5	0	1	0.2981	0.0503	NSUN4-2793-ES
NSUN4	2794	ES	2.2	1	3	0	0.9688	0.466	0.1006	NSUN4-2794-ES
MKNK1	2798	AP	2.1	null	null	0	0.95	0.6932	0.117	MKNK1-2798-AP
MKNK1	2800	AP	1	null	null	0	0.95	0.6932	0.117	MKNK1-2800-AP
MKNK1	2807	ES	16	15.2	17	0	0.9937	0.4719	0.0892	MKNK1-2807-ES
MKNK1	2810	ES	9.1	8	10	0	1	0.4893	0.0598	MKNK1-2810-ES
MKNK1	2814	ES	4	3	5	0	0.9937	0.7391	0.1134	MKNK1-2814-ES
MKNK1	2815	AD	2.2	2.1	3	0	0.925	0.8139	0.1449	MKNK1-2815-AD
MOB3C	2816	AP	1	null	null	0	0.9875	0.5924	0.1234	MOB3C-2816-AP
MOB3C	2817	AP	2.1	null	null	0	0.9875	0.5924	0.1234	MOB3C-2817-AP
MOB3C	2818	RI	2.2	2.1	2.3	0	0.9563	0.2543	0.0351	MOB3C-2818-RI
EFCAB14	2825	ES	7	6	8	0	1	0.5304	0.0984	EFCAB14-2825-ES
SPATA6	2920	AD	13.2	13.1	14	0	0.9875	0.4145	0.0748	SPATA6-2920-AD
AGBL4	2928	AT	16	null	null	0	0.95	0.324	0.0534	AGBL4-2928-AT
FAF1	2938	AP	1.1	null	null	0	0.9312	0.3808	0.0833	FAF1-2938-AP
TTC39A	2951	AT	21	null	null	0	1	0.6162	0.0925	TTC39A-2951-AT
OSBPL9	2969	ES	17	15	18	0	1	0.7427	0.1523	OSBPL9-2969-ES
OSBPL9	2979	ES	6.1	5	7	0	1	0.3982	0.0817	OSBPL9-2979-ES
NRD1	2987	ES	04:05:00	3	6	0	0.9937	0.3682	0.0628	NRD1-2987-ES
ZFYVE9	3000	ES	6	5	7	0	0.9875	0.4315	0.0829	ZFYVE9-3000-ES
CC2D1B	3003	RI	25.2	25.1	25.3	0	1	0.4647	0.0937	CC2D1B-3003-RI
CC2D1B	3004	AA	14.1	13	14.2	0	0.9812	0.597	0.0812	CC2D1B-3004-AA
ZCCHC11	3009	AA	26.1	25	26.2	0	0.9187	0.6141	0.1132	ZCCHC11-3009-AA
ECHDC2	3021	AT	9.2	null	null	0	1	0.3584	0.0675	ECHDC2-3021-AT
ECHDC2	3022	AT	14	null	null	0	1	0.5964	0.1249	ECHDC2-3022-AT
ECHDC2	3023	ES	13	12	14	1	0.8062	0.2863	0.0509	ECHDC2-3023-ES
ECHDC2	3024	ES	9.1	8.1	10	0	0.9375	0.815	0.1391	ECHDC2-3024-ES
ECHDC2	3025	AA	6.1	5.1	6.2	0	0.975	0.6219	0.1081	ECHDC2-3025-AA
ECHDC2	3030	ES	4:5.1:6.1	2.1	6.2	0	0.9125	0.812	0.1399	ECHDC2-3030-ES
ECHDC2	3032	ES	2.2:5.1:6.1	2.1	6.2	0	0.8813	0.7572	0.1353	ECHDC2-3032-ES
ECHDC2	3033	ES	5.1:6.1	2.1	6.2	0	0.9375	0.8398	0.164	ECHDC2-3033-ES
ECHDC2	3037	ES	5.1	2.1	6.2	0	0.8313	0.8306	0.1484	ECHDC2-3037-ES
SCP2	3045	ES	12	11	13	0	1	0.5235	0.1249	SCP2-3045-ES
LRP8	3058	ES	20	19	21	0	0.9875	0.6349	0.115	LRP8-3058-ES
LRP8	3059	ES	17	16	18	0	1	0.5234	0.0714	LRP8-3059-ES
LRP8	3060	ES	10	9	11	0	0.9688	0.3383	0.0586	LRP8-3060-ES
LRP8	3064	ES	06:07:00	5	9	0	0.8438	0.3424	0.0605	LRP8-3064-ES
LRP8	3066	ES	6	5	7	0	0.8125	0.8852	0.1437	LRP8-3066-ES
NDC1	3069	ES	2	1	3	0	0.9563	0.3802	0.0595	NDC1-3069-ES
YIPF1	3074	ES	12	11	13	0	1	0.5516	0.0871	YIPF1-3074-ES
YIPF1	3079	ES	3	2	4	0	1	0.5245	0.098	YIPF1-3079-ES
LRRC42	3101	ES	2	1	3	0	1	0.4716	0.0927	LRRC42-3101-ES
CYB5RL	3128	AT	4.3	null	null	0	1	0.8387	0.1641	CYB5RL-3128-AT
CYB5RL	3129	AT	10	null	null	0	1	0.8387	0.1641	CYB5RL-3129-AT
SSBP3	3144	ES	7	6	8	0	1	0.8182	0.157	SSBP3-3144-ES
ACOT11	3145	AT	18	null	null	0	1	0.6076	0.1176	ACOT11-3145-AT
ACOT11	3146	AT	16	null	null	0	1	0.6076	0.1176	ACOT11-3146-AT
NFIA	3223	AP	1	null	null	0	0.9937	0.7545	0.1648	NFIA-3223-AP
NFIA	3224	AP	4.1	null	null	0	0.9937	0.7392	0.1594	NFIA-3224-AP
NFIA	3225	ES	13	12	14	0	0.9937	0.2864	0.0632	NFIA-3225-ES
INADL	3239	AT	47.3	null	null	0	1	0.3736	0.0815	INADL-3239-AT
INADL	3241	ES	46	45	47.1	0	0.8875	0.7618	0.1435	INADL-3241-ES
INADL	3246	ES	31	30	32	0	0.875	0.2906	0.05	INADL-3246-ES
USP1	3251	AP	2	null	null	0	0.9937	0.5527	0.1031	USP1-3251-AP
USP1	3252	AP	1	null	null	0	0.9937	0.5527	0.1031	USP1-3252-AP
DOCK7	3255	AD	34.2	34.1	35	0	1	0.2893	0.0556	DOCK7-3255-AD
DOCK7	3256	ES	24	23	25	0	0.8938	0.6104	0.1211	DOCK7-3256-ES
ATG4C	3257	AD	1.2	1.1	2	0	0.9375	0.7966	0.1379	ATG4C-3257-AD
ITGB3BP	3266	ES	9	8	10	0	1	0.6238	0.1329	ITGB3BP-3266-ES
DLEU2L	3268	RI	1.2	1.1	1.3	0	0.8938	0.5253	0.122	DLEU2L-3268-RI
ROR1	3275	AT	10	null	null	0	1	0.3889	0.0664	ROR1-3275-AT
RAVER2	3285	AA	7.1	6	7.2	0	0.8625	0.4959	0.0859	RAVER2-3285-AA
AK4	3287	AP	4.1	null	null	0	0.9062	0.7986	0.1425	AK4-3287-AP
AK4	3288	AP	1	null	null	0	0.9062	0.6172	0.1255	AK4-3288-AP
AK4	3289	AP	3	null	null	0	0.9062	0.5071	0.0992	AK4-3289-AP
LEPR	3295	AT	22	null	null	0	1	0.6513	0.1319	LEPR-3295-AT
LEPR	3297	AT	21	null	null	0	1	0.6402	0.131	LEPR-3297-AT
PDE4B	3304	AP	5	null	null	0	1	0.7936	0.1742	PDE4B-3304-AP
PDE4B	3306	AP	10.1	null	null	0	1	0.8985	0.204	PDE4B-3306-AP
SGIP1	3307	AP	23.1	null	null	0	0.9062	0.7365	0.1495	SGIP1-3307-AP
SGIP1	3311	AP	3.1	null	null	0	0.9062	0.8571	0.1661	SGIP1-3311-AP
WDR78	3330	AT	18	null	null	0	1	0.5831	0.0902	WDR78-3330-AT
WDR78	3331	ES	15	14	16	0	0.8375	0.6522	0.1244	WDR78-3331-ES
MIER1	3332	AP	4	null	null	0	0.95	0.7479	0.1464	MIER1-3332-AP
MIER1	3333	AP	1	null	null	0	0.95	0.7479	0.1464	MIER1-3333-AP
SLC35D1	3344	AP	1	null	null	0	0.9125	0.4807	0.0892	SLC35D1-3344-AP
SERBP1	3354	AA	5.1	4.2	5.2	0	1	0.2925	0.0564	SERBP1-3354-AA
WLS	3361	AT	13	null	null	0	1	0.2944	0.0573	WLS-3361-AT
WLS	3362	AT	14	null	null	0	1	0.2722	0.0556	WLS-3362-AT
DEPDC1	3369	ES	8	7	9	0	0.9438	0.8696	0.2127	DEPDC1-3369-ES
SRSF11	3370	AP	1	null	null	0	1	0.577	0.0965	SRSF11-3370-AP
SRSF11	3373	AP	3.1	null	null	0	1	0.577	0.0969	SRSF11-3373-AP
SRSF11	3380	RI	6.4	6.3	6.5	0	0.9937	0.6285	0.1105	SRSF11-3380-RI
SRSF11	3381	RI	6.2	6.1	6.3	0	1	0.2488	0.0491	SRSF11-3381-RI
SRSF11	3382	ES	5:6.1:6.2	4.2	6.3	0	0.9688	0.7146	0.1279	SRSF11-3382-ES
SRSF11	3383	AA	6.1:6.2	4.2	6.3	0	0.9438	0.8783	0.1483	SRSF11-3383-AA
SRSF11	3387	ES	5:6.1:6.2:6.3:6.4	4.2	6.5	0	1	0.5401	0.118	SRSF11-3387-ES
SRSF11	3388	AA	6.1:6.2:6.3:6.4	4.2	6.5	0	1	0.3757	0.0896	SRSF11-3388-AA
SRSF11	3392	ES	5:6.1:6.2:6.3	4.2	6.5	0	1	0.5981	0.1446	SRSF11-3392-ES
SRSF11	3393	ES	6.1:6.2:6.3	4.2	6.5	0	1	0.4668	0.108	SRSF11-3393-ES
SRSF11	3398	AA	3.2	1	3.3	0	0.9062	0.5006	0.0982	SRSF11-3398-AA
HHLA3	3402	ES	4	3	5	0	1	0.4893	0.0992	HHLA3-3402-ES
HHLA3	3405	AD	1.3	1.2	3	0	0.9875	0.7839	0.1096	HHLA3-3405-AD
HHLA3	3406	ES	2.1:2.2	1.1	3	0	1	0.4001	0.0783	HHLA3-3406-ES
HHLA3	3408	AD	1.2:1.3	1.1	3	0	1	0.4661	0.0722	HHLA3-3408-AD
HHLA3	3409	AD	1.2	1.1	3	0	1	0.4518	0.0762	HHLA3-3409-AD
ZRANB2	3436	ES	10	9	11	0	1	0.6452	0.0985	ZRANB2-3436-ES
FPGT	3453	AD	2.2	2.1	4	0	0.9812	0.313	0.058	FPGT-3453-AD
FPGT-TNNI3K	3455	AT	25	null	null	0	0.9688	0.8104	0.1679	FPGT-TNNI3K-3455-AT
FPGT-TNNI3K	3456	AT	5	null	null	0	0.9688	0.8962	0.1389	FPGT-TNNI3K-3456-AT
FPGT-TNNI3K	3457	AT	29	null	null	0	0.9688	0.9258	0.2448	FPGT-TNNI3K-3457-AT
FPGT-TNNI3K	3458	AT	20.2	null	null	0	0.9688	0.9859	0.1355	FPGT-TNNI3K-3458-AT
C1orf173	3463	AT	14.2	null	null	0	0.9812	0.6149	0.1161	C1orf173-3463-AT
C1orf173	3465	AT	17	null	null	0	0.9812	0.6149	0.1161	C1orf173-3465-AT
CRYZ	3469	ES	02:03:00	1	4	0	0.9688	0.3726	0.0827	CRYZ-3469-ES
CRYZ	3471	ES	2	1	3	0	1	0.4844	0.0838	CRYZ-3471-ES
SLC44A5	3480	AT	24	null	null	0	0.9937	0.505	0.0893	SLC44A5-3480-AT
SLC44A5	3481	AT	25	null	null	0	0.9937	0.505	0.0893	SLC44A5-3481-AT
ACADM	3510	ES	2.2	1	3	0	1	0.3613	0.0788	ACADM-3510-ES
RABGGTB	3514	ES	05:06:00	4.1	7	0	1	0.3298	0.0561	RABGGTB-3514-ES
ZZZ3	3525	AP	1	null	null	0	0.8062	0.7568	0.1511	ZZZ3-3525-AP
ZZZ3	3526	AP	2	null	null	0	0.8062	0.7568	0.1511	ZZZ3-3526-AP
USP33	3533	AA	15.1	14	15.2	0	1	0.4306	0.0784	USP33-3533-AA
USP33	3534	ES	2	1	3	0	1	0.7469	0.1114	USP33-3534-ES
FUBP1	3542	AT	23	null	null	0	1	0.3348	0.0687	FUBP1-3542-AT
FUBP1	3543	AT	21.2	null	null	0	1	0.3348	0.0687	FUBP1-3543-AT
FUBP1	3545	AA	6.1	5	6.2	0	0.9937	0.3609	0.0576	FUBP1-3545-AA
FUBP1	3546	ES	3	2	4	0	1	0.5206	0.0899	FUBP1-3546-ES
IFI44L	3553	ES	2	1	3	0	1	0.9788	0.2952	IFI44L-3553-ES
IFI44	3557	ES	2	1	3	0	1	0.5766	0.1034	IFI44-3557-ES
LPHN2	3564	ES	29	27	31	1	0.9625	0.4468	0.0977	LPHN2-3564-ES
LPHN2	3571	ES	15	14	16	0	0.925	1	0.1787	LPHN2-3571-ES
PRKACB	3583	AP	3	null	null	0	1	0.5149	0.1053	PRKACB-3583-AP
PRKACB	3584	AP	1	null	null	0	1	0.7327	0.1603	PRKACB-3584-AP
PRKACB	3585	AP	2	null	null	0	1	0.5728	0.1185	PRKACB-3585-AP
PRKACB	3586	AP	4	null	null	0	1	0.6431	0.1236	PRKACB-3586-AP
PRKACB	3589	AA	15.1	14	15.2	0	0.9062	0.676	0.1287	PRKACB-3589-AA
GNG5	3606	RI	1.2	1.1	1.3	0	0.9625	0.6252	0.1162	GNG5-3606-RI
CTBS	3607	ES	3	2	4	0	1	0.7302	0.0834	CTBS-3607-ES
CTBS	3608	AD	1.2	1.1	2	0	0.9625	0.3582	0.0593	CTBS-3608-AD
SSX2IP	3630	ES	4.1:4.2	2.1	5	0	0.8938	0.8065	0.1136	SSX2IP-3630-ES
DDAH1	3656	AP	3	null	null	0	1	0.8254	0.1066	DDAH1-3656-AP
ODF2L	3668	AT	20.2	null	null	0	1	0.5933	0.1312	ODF2L-3668-AT
ODF2L	3671	AT	3.3	null	null	0	1	0.5933	0.1312	ODF2L-3671-AT
ODF2L	3672	AA	20.1	19	20.2	0	1	0.6104	0.1268	ODF2L-3672-AA
ODF2L	3675	ES	15	14	17	0	0.975	0.8279	0.1561	ODF2L-3675-ES
ODF2L	3678	ES	4	3.2	5	0	0.9187	0.5906	0.1134	ODF2L-3678-ES
HS2ST1	3691	AT	8	null	null	0	1	0.3086	0.0539	HS2ST1-3691-AT
HS2ST1	3692	AT	6.2	null	null	0	1	0.3128	0.0541	HS2ST1-3692-AT
LMO4	3694	AP	1	null	null	0	1	0.3555	0.0655	LMO4-3694-AP
LMO4	3695	AP	2	null	null	0	1	0.3555	0.0655	LMO4-3695-AP
PKN2	3696	AP	1	null	null	0	0.9312	0.6093	0.1331	PKN2-3696-AP
PKN2	3697	AP	7	null	null	0	0.9312	0.6093	0.1331	PKN2-3697-AP
CCBL2	3704	ES	2	1	3	0	1	0.4968	0.0868	CCBL2-3704-ES
RBMXL1	3705	ES	2	1	3	0	0.9438	0.552	0.1157	RBMXL1-3705-ES
GBP3	3708	ES	08:09:00	7	10	0	0.9563	0.9466	0.2659	GBP3-3708-ES
GBP3	3709	AD	5.2	5.1	6	0	0.9375	0.8011	0.1417	GBP3-3709-AD
GBP3	3710	ES	3	2.1	4	0	0.8687	0.714	0.1353	GBP3-3710-ES
GBP2	3713	AP	4.1	null	null	0	0.8813	0.7164	0.1049	GBP2-3713-AP
GBP2	3714	AT	14.2	null	null	0	0.9937	0.5902	0.0938	GBP2-3714-AT
GBP2	3715	AT	15	null	null	0	0.9937	0.5902	0.0938	GBP2-3715-AT
ZNF326	3728	AT	12	null	null	0	1	0.3869	0.0795	ZNF326-3728-AT
ZNF326	3729	AT	4.2	null	null	0	1	0.3869	0.0795	ZNF326-3729-AT
ZNF644	3731	AP	2	null	null	0	0.8875	0.854	0.1522	ZNF644-3731-AP
ZNF644	3732	AP	1	null	null	0	0.8875	0.854	0.1522	ZNF644-3732-AP
ZNF644	3733	ES	04:05:00	3	6	0	1	0.4904	0.0868	ZNF644-3733-ES
CDC7	3736	AP	1	null	null	0	0.8125	0.8839	0.1622	CDC7-3736-AP
CDC7	3737	AP	2	null	null	0	0.8125	0.8839	0.1622	CDC7-3737-AP
GLMN	3758	ES	12	11	13	0	0.9937	0.3924	0.0848	GLMN-3758-ES
MTF2	3770	ES	11	10	12	0	1	0.4292	0.0705	MTF2-3770-ES
MTF2	3772	ES	2.1:2.2:2.3:3	1	4	0	0.9937	0.3961	0.0518	MTF2-3772-ES
CCDC18	3780	ES	28	27	29	0	0.8875	0.8718	0.179	CCDC18-3780-ES
FNBP1L	3788	RI	16.2	16.1	16.3	0	1	0.9526	0.1663	FNBP1L-3788-RI
BCAR3	3795	AP	8	null	null	0	0.8562	1	0.2278	BCAR3-3795-AP
BCAR3	3796	AP	4	null	null	0	0.8562	1	0.2029	BCAR3-3796-AP
SLC44A3	3819	AA	13.1	12	13.2	0	0.9812	0.4845	0.0874	SLC44A3-3819-AA
SLC44A3	3820	AD	5.2	5.1	6	0	0.9375	0.5	0.0866	SLC44A3-3820-AD
CNN3	3822	AP	1.1	null	null	0	1	0.4395	0.0927	CNN3-3822-AP
CNN3	3823	AP	2	null	null	0	1	0.4395	0.0927	CNN3-3823-AP
RWDD3	3828	ES	2	1	3.1	0	0.9937	0.73	0.1103	RWDD3-3828-ES
PTBP2	3829	AP	1	null	null	0	0.825	0.2609	0.0516	PTBP2-3829-AP
PTBP2	3831	AA	16.1	15	16.2	0	0.9937	0.6285	0.0918	PTBP2-3831-AA
PTBP2	3832	ES	12	11.2	13	0	0.9812	1	0.2494	PTBP2-3832-ES
PTBP2	3833	AA	11.1	10	11.2	0	0.9	0.5208	0.1017	PTBP2-3833-AA
SNX7	3842	ES	2	1	3	0	0.9937	0.3231	0.0608	SNX7-3842-ES
LPPR4	3843	AP	4.1	null	null	0	0.8813	0.6993	0.1416	LPPR4-3843-AP
LPPR4	3844	AP	1	null	null	0	0.8813	0.6993	0.1416	LPPR4-3844-AP
LPPR4	3845	ES	6	5	7	0	0.9563	0.9086	0.2126	LPPR4-3845-ES
AGL	3853	AP	1	null	null	0	0.8375	0.58	0.0968	AGL-3853-AP
SLC35A3	3858	AP	1	null	null	0	0.9187	0.3883	0.0811	SLC35A3-3858-AP
SLC35A3	3864	ES	3	1	4	0	0.825	0.8316	0.1521	SLC35A3-3864-ES
TRMT13	3868	AT	10	null	null	0	1	0.335	0.0553	TRMT13-3868-AT
TRMT13	3869	RI	6.3	6.2	6.4	0	0.8625	0.6373	0.1232	TRMT13-3869-RI
TRMT13	3870	AA	6.1	5	6.2	0	0.9563	0.4799	0.1014	TRMT13-3870-AA
TRMT13	3871	ES	5	4	6.1	0	0.9688	0.5503	0.0977	TRMT13-3871-ES
EXTL2	3891	AA	2.1	1	2.2	0	0.9875	0.7257	0.095	EXTL2-3891-AA
SLC30A7	3892	AT	11.2	null	null	0	1	0.3375	0.0802	SLC30A7-3892-AT
SLC30A7	3893	AT	12	null	null	0	1	0.3375	0.0802	SLC30A7-3893-AT
RNPC3	3907	AA	15.1	14	15.2	0	1	0.7907	0.1508	RNPC3-3907-AA
RNPC3	3908	AA	9.1	8	9.2	0	0.975	0.5315	0.1009	RNPC3-3908-AA
RNPC3	3909	RI	1.2	1.1	1.3	0	0.8875	0.4217	0.0762	RNPC3-3909-RI
AMY2B	3911	ES	2	1	3	0	0.9563	0.3762	0.0704	AMY2B-3911-ES
NTNG1	3913	AP	2	null	null	0	0.8375	0.5973	0.1337	NTNG1-3913-AP
NTNG1	3915	AP	1	null	null	0	0.8375	0.5973	0.1337	NTNG1-3915-AP
PRPF38B	3947	ES	2	1	3	0	0.9937	0.3276	0.058	PRPF38B-3947-ES
AKNAD1	3952	AT	9.2	null	null	0	0.95	0.7709	0.1223	AKNAD1-3952-AT
AKNAD1	3953	AT	18	null	null	0	0.95	0.7709	0.1443	AKNAD1-3953-AT
AKNAD1	3954	AT	15.4	null	null	0	0.95	0.4164	0.0923	AKNAD1-3954-AT
CLCC1	3981	ES	00:02:03.100000	1	3.2	0	0.975	0.6863	0.1217	CLCC1-3981-ES
CLCC1	3982	AA	3.1	1	3.2	0	0.9563	0.3748	0.0813	CLCC1-3982-AA
CLCC1	3983	ES	2	1	3.1	0	0.9937	0.6294	0.1204	CLCC1-3983-ES
WDR47	3984	AA	6.1	5	6.2	0	0.9688	0.4324	0.0761	WDR47-3984-AA
C1orf194	3993	ES	03:04:00	2	5	0	0.9563	0.8268	0.1023	C1orf194-3993-ES
C1orf194	3994	ES	4	2	5	0	0.9312	0.6084	0.0944	C1orf194-3994-ES
PSRC1	4000	RI	5.3:5.4	5.2	5.5	0	1	0.7896	0.1476	PSRC1-4000-RI
PSRC1	4001	RI	5.2:5.3	5.1	5.4	0	1	0.5883	0.1239	PSRC1-4001-RI
PSRC1	4002	AA	2.2	1.2	2.3	0	1	0.4997	0.058	PSRC1-4002-AA
PSRC1	4004	AA	2.1:2.2	1.1	2.3	0	0.9937	0.6694	0.0881	PSRC1-4004-AA
PSRC1	4005	ES	1.2:2.2	1.1	2.3	0	1	0.4965	0.0538	PSRC1-4005-ES
PSRC1	4006	AD	1.2:1.3	1.1	2.3	0	0.9312	0.6358	0.1238	PSRC1-4006-AD
PSRC1	4007	AD	1.2	1.1	2.3	0	0.9937	0.5503	0.0684	PSRC1-4007-AD
SORT1	4008	AP	1	null	null	0	0.9812	0.4002	0.0541	SORT1-4008-AP
SORT1	4010	AA	9.1	8	9.2	0	1	0.4332	0.0597	SORT1-4010-AA
ATXN7L2	4014	ES	2	1	3	0	0.8562	0.7643	0.1757	ATXN7L2-4014-ES
CYB561D1	4017	AA	4.1	3	4.2	0	0.8062	0.5206	0.0912	CYB561D1-4017-AA
AMPD2	4047	AP	1	null	null	0	0.9937	0.4843	0.0959	AMPD2-4047-AP
AMPD2	4048	ES	4	2.2	5.2	0	0.9438	1	0.1913	AMPD2-4048-ES
AMPD2	4049	ES	2.2	1	4	0	0.9062	0.6532	0.1351	AMPD2-4049-ES
GSTM4	4050	AT	5.3	null	null	0	1	0.4099	0.0573	GSTM4-4050-AT
GSTM4	4051	AT	6	null	null	0	1	0.4099	0.0573	GSTM4-4051-AT
GSTM4	4053	ES	2.4:2.5:3	2.3	4	0	0.9125	0.5615	0.1098	GSTM4-4053-ES
GSTM1	4069	ES	4.1:4.2	3	5	0	0.85	0.7857	0.1761	GSTM1-4069-ES
GSTM1	4070	ES	4.2	3	5	0	0.9875	0.8532	0.2964	GSTM1-4070-ES
AHCYL1	4088	AP	2.1	null	null	0	1	0.8425	0.2032	AHCYL1-4088-AP
AHCYL1	4089	AP	1	null	null	0	1	0.8425	0.2032	AHCYL1-4089-AP
KCNC4	4096	RI	4.2:4.3	4.1	4.4	0	0.9812	0.302	0.047	KCNC4-4096-RI
KCNC4	4098	AA	4.1:4.2:4.3	3	4.4	0	0.9937	0.6123	0.1191	KCNC4-4098-AA
RBM15	4101	AT	1.2	null	null	0	1	0.2997	0.0583	RBM15-4101-AT
RBM15	4102	AT	3	null	null	0	1	0.2997	0.0583	RBM15-4102-AT
RBM15	4103	ES	2	1.1	3	0	0.9375	0.653	0.1406	RBM15-4103-ES
SLC16A4	4109	ES	4	2	5	0	0.9	0.556	0.099	SLC16A4-4109-ES
SLC16A4	4111	ES	3	2	4	0	0.9812	0.4635	0.0842	SLC16A4-4111-ES
LAMTOR5	4114	RI	1.2	1.1	1.3	0	1	0.684	0.1367	LAMTOR5-4114-RI
KCNA2	4124	RI	5.2	5.1	5.3	0	0.9812	0.2298	0.0238	KCNA2-4124-RI
LRIF1	4129	ES	2.2:2.3	1	3	0	1	1	0.1459	LRIF1-4129-ES
DRAM2	4134	ES	6	4	7	1	0.9125	0.6272	0.1051	DRAM2-4134-ES
DRAM2	4136	AD	1.3	1.2	2	0	1	0.9185	0.2521	DRAM2-4136-AD
DRAM2	4137	AD	1.2:1.3	1.1	2	0	1	0.4878	0.0999	DRAM2-4137-AD
CEPT1	4139	AP	2	null	null	0	0.9812	0.331	0.0679	CEPT1-4139-AP
CEPT1	4140	AP	1	null	null	0	0.9812	0.331	0.0679	CEPT1-4140-AP
PIFO	4162	ES	3	2	4	0	0.9875	0.3914	0.088	PIFO-4162-ES
C1orf162	4168	ES	5.1:5.2	4	6	1	0.9125	0.5786	0.1068	C1orf162-4168-ES
C1orf162	4170	AA	5.1	4	5.2	0	0.9937	0.4269	0.0699	C1orf162-4170-AA
ADORA3	4174	AT	3	null	null	0	1	0.6978	0.1478	ADORA3-4174-AT
ADORA3	4175	AT	8	null	null	0	1	0.6978	0.1478	ADORA3-4175-AT
RAP1A	4178	AP	2	null	null	0	0.9875	0.2909	0.0546	RAP1A-4178-AP
RAP1A	4179	ES	4	2	5	0	1	0.7488	0.1114	RAP1A-4179-ES
FAM212B	4180	AP	2	null	null	0	0.9688	0.284	0.0515	FAM212B-4180-AP
WNT2B	4198	AP	1	null	null	0	0.9563	0.9662	0.2109	WNT2B-4198-AP
WNT2B	4199	AP	3	null	null	0	0.9563	0.9662	0.2109	WNT2B-4199-AP
ST7L	4205	AT	18	null	null	0	1	0.5661	0.0977	ST7L-4205-AT
ST7L	4207	AT	16.2	null	null	0	1	0.5661	0.0977	ST7L-4207-AT
ST7L	4209	ES	17	16.1	18	0	0.9563	1	0.2143	ST7L-4209-ES
ST7L	4210	ES	15	14	16.1	0	1	0.4514	0.0917	ST7L-4210-ES
ST7L	4218	ES	4.1:4.2	2.2	5	1	0.9125	0.3587	0.0651	ST7L-4218-ES
MOV10	4225	ES	00:03:04.100000	2.3	4.2	0	1	0.8873	0.1964	MOV10-4225-ES
RHOC	4235	AA	2.1:2.2	1.1	2.3	0	1	0.9111	0.1919	RHOC-4235-AA
RHOC	4236	ES	1.2:1.3:2.2	1.1	2.3	0	0.9563	1	0.1567	RHOC-4236-ES
RHOC	4237	ES	1.2:2.2	1.1	2.3	0	0.925	0.5598	0.0932	RHOC-4237-ES
RHOC	4247	ES	2.2:2.3	1.1	3	0	1	0.3781	0.0734	RHOC-4247-ES
MAGI3	4272	ES	22.1	21	23	0	0.8	0.8788	0.2216	MAGI3-4272-ES
PHTF1	4284	RI	1.2:1.3	1.1	1.4	0	0.9625	0.6454	0.1326	PHTF1-4284-RI
PTPN22	4286	AT	22	null	null	0	0.95	0.6749	0.0929	PTPN22-4286-AT
AP4B1	4309	RI	1.2	1.1	1.3	0	0.8625	0.9219	0.1447	AP4B1-4309-RI
HIPK1	4310	AP	1	null	null	0	0.8188	0.8009	0.1624	HIPK1-4310-AP
HIPK1	4311	AP	2	null	null	0	0.8188	0.8009	0.1668	HIPK1-4311-AP
TRIM33	4324	ES	20	19	21	0	1	0.5335	0.0946	TRIM33-4324-ES
TRIM33	4325	ES	12	11	13	0	0.85	0.5714	0.1029	TRIM33-4325-ES
CSDE1	4334	ES	03:04:00	2	5	0	0.95	1	0.202	CSDE1-4334-ES
CSDE1	4338	ES	02:03:00	1	4	0	0.9312	0.903	0.2183	CSDE1-4338-ES
SIKE1	4340	ES	1.2:2	1.1	3	1	0.9	0.8962	0.1583	SIKE1-4340-ES
SIKE1	4341	ES	2	1.1	3	1	0.9125	0.2459	0.0572	SIKE1-4341-ES
SIKE1	4342	AD	1.2	1.1	2	0	0.9937	0.5714	0.08	SIKE1-4342-AD
SLC22A15	4354	AT	12	null	null	0	0.9937	0.2774	0.0632	SLC22A15-4354-AT
IGSF3	4366	ES	6	5	7	0	0.8375	0.864	0.1791	IGSF3-4366-ES
CD101	4369	AA	10.1	9	10.2	0	0.8062	0.565	0.0816	CD101-4369-AA
TRIM45	4372	AD	3.2	3.1	4	0	0.975	0.2821	0.0551	TRIM45-4372-AD
GDAP2	4377	AT	14	null	null	0	1	0.6789	0.1069	GDAP2-4377-AT
GDAP2	4378	AT	13.2	null	null	0	1	0.6789	0.1069	GDAP2-4378-AT
WARS2	4383	AP	1	null	null	0	0.9937	0.3581	0.0638	WARS2-4383-AP
WARS2	4385	AA	7.1	6	7.2	0	0.9812	0.3997	0.071	WARS2-4385-AA
FCGR1B	4403	ES	02:03:00	1	4	0	0.9937	0.3684	0.0553	FCGR1B-4403-ES
PDE4DIP	4407	AP	3	null	null	0	1	0.4664	0.0893	PDE4DIP-4407-AP
PDE4DIP	4410	AT	11.2	null	null	0	1	0.3896	0.0861	PDE4DIP-4410-AT
PDE4DIP	4411	AT	29.2	null	null	0	1	0.5579	0.1026	PDE4DIP-4411-AT
PDE4DIP	4418	AT	52.2	null	null	0	1	0.499	0.0855	PDE4DIP-4418-AT
PDE4DIP	4423	AA	34.1	33	34.2	0	0.825	0.6712	0.0988	PDE4DIP-4423-AA
PDE4DIP	4424	AD	32.2	32.1	33	0	0.9875	0.7248	0.1159	PDE4DIP-4424-AD
PDE4DIP	4425	RI	30.2	30.1	30.3	0	0.9937	0.7469	0.1592	PDE4DIP-4425-RI
NOTCH2NL	4437	AT	7	null	null	0	1	0.5854	0.104	NOTCH2NL-4437-AT
NOTCH2NL	4438	AT	9	null	null	0	1	0.5854	0.104	NOTCH2NL-4438-AT
NBPF10	4439	AP	1	null	null	0	1	0.4734	0.1038	NBPF10-4439-AP
NBPF10	4441	AP	3.1	null	null	0	1	0.4734	0.1038	NBPF10-4441-AP
NBPF10	4448	ES	84:85:86:87	83	88	0	0.9875	0.8544	0.1291	NBPF10-4448-ES
NBPF10	4449	ES	79:80	78	81	0	0.9937	0.4409	0.1229	NBPF10-4449-ES
NBPF10	4452	ES	72:73:74:75:76:77	71	78	0	0.9875	0.3782	0.0712	NBPF10-4452-ES
NBPF10	5531	ES	17:18:00	16	19	0	1	0.5929	0.1029	NBPF10-5531-ES
NBPF10	7267	ES	5:6:7:8:9	4.2	10	0	1	0.4663	0.0543	NBPF10-7267-ES
NBPF10	7269	ES	5	4.2	6	0	0.9187	0.2875	0.0615	NBPF10-7269-ES
PIAS3	7288	AP	1	null	null	0	0.9812	0.7224	0.1438	PIAS3-7288-AP
PIAS3	7289	AP	2	null	null	0	0.9812	0.7224	0.1438	PIAS3-7289-AP
GPR89A	7312	AA	7.1	6	7.2	0	1	0.4854	0.071	GPR89A-7312-AA
NBPF11	7328	ES	21:22:00	20.2	23	0	0.9937	0.4607	0.0881	NBPF11-7328-ES
NBPF11	7331	AD	19.2	19.1	20.2	0	0.8	0.5545	0.122	NBPF11-7331-AD
NBPF11	7333	ES	19.1:19.2	18	20.2	0	0.825	0.4451	0.0684	NBPF11-7333-ES
NBPF11	7336	ES	9:10:11:12:13	8.3	14	0	0.9875	0.3308	0.0575	NBPF11-7336-ES
NBPF11	7337	ES	10:11:12:13	8.3	14	0	0.8687	0.5473	0.1194	NBPF11-7337-ES
NBPF11	7339	RI	8.2	8.1	8.3	0	0.8625	1	0.1958	NBPF11-7339-RI
NBPF11	7344	ES	06:07:00	4	8.3	0	0.925	1	0.223	NBPF11-7344-ES
NBPF11	7346	ES	3	2	4	0	0.925	0.3876	0.077	NBPF11-7346-ES
NBPF12	7352	ES	60:61:62:63:64:65	59.3	66	0	0.9875	0.5583	0.1149	NBPF12-7352-ES
NBPF12	7354	ES	29:30:31:32:33:34:35:36:37:38:39:40:41:42:43:44:45:46:47:48:49:50:51:52:53:54:55:56	28	57	0	1	0.7459	0.1542	NBPF12-7354-ES
NBPF12	7359	ES	12.2:13:14:15:16:17.1	12.1	17.2	0	0.9875	0.56	0.0888	NBPF12-7359-ES
NBPF12	7360	ES	9	8	10	0	0.8562	0.6317	0.1435	NBPF12-7360-ES
NBPF12	7361	ES	6	5	7	0	0.8875	0.839	0.1528	NBPF12-7361-ES
NBPF12	7362	ES	4	3	5	0	0.9625	0.4367	0.0836	NBPF12-7362-ES
PRKAB2	7364	ES	3	2	4	0	0.9375	0.7297	0.1025	PRKAB2-7364-ES
FMO5	7367	AT	11	null	null	0	1	0.6862	0.1483	FMO5-7367-AT
FMO5	7368	AT	10	null	null	0	1	0.4606	0.0904	FMO5-7368-AT
FMO5	7369	AT	9	null	null	0	1	0.637	0.1099	FMO5-7369-AT
FMO5	7371	ES	7.1:7.2	6	8	0	0.85	0.3652	0.1043	FMO5-7371-ES
ACP6	7383	AT	7	null	null	0	1	0.8088	0.1981	ACP6-7383-AT
ACP6	7384	AT	11	null	null	0	1	0.8088	0.1981	ACP6-7384-AT
NBPF15	7397	ES	04:05:00	3	6	0	0.9812	0.8142	0.1217	NBPF15-7397-ES
HIST2H2BF	7398	AT	3	null	null	0	1	0.512	0.1023	HIST2H2BF-7398-AT
HIST2H2BF	7399	AT	2	null	null	0	1	0.342	0.0754	HIST2H2BF-7399-AT
HIST2H2BF	7400	AT	1.2	null	null	0	1	0.57	0.1149	HIST2H2BF-7400-AT
BOLA1	7408	ES	2.2:3.1	2.1	3.2	0	0.9875	0.8735	0.1594	BOLA1-7408-ES
BOLA1	7409	AA	3.1	2.1	3.2	0	0.8875	0.6542	0.1365	BOLA1-7409-AA
MTMR11	7412	AP	1	null	null	0	1	0.437	0.0741	MTMR11-7412-AP
MTMR11	7413	AP	2.1	null	null	0	1	0.437	0.0741	MTMR11-7413-AP
PLEKHO1	7425	AP	1	null	null	0	1	0.3081	0.0634	PLEKHO1-7425-AP
PLEKHO1	7426	AP	2	null	null	0	1	0.3081	0.0634	PLEKHO1-7426-AP
ANP32E	7429	AP	2	null	null	0	0.9375	0.4708	0.1009	ANP32E-7429-AP
ANP32E	7430	AP	1.1	null	null	0	0.9375	0.4708	0.1009	ANP32E-7430-AP
C1orf54	7454	AP	3.1	null	null	0	1	0.6923	0.1435	C1orf54-7454-AP
C1orf54	7455	AP	1	null	null	0	1	0.6923	0.1435	C1orf54-7455-AP
C1orf51	7457	AP	2.1	null	null	0	0.9312	0.7066	0.1282	C1orf51-7457-AP
C1orf51	7458	AP	1	null	null	0	0.9312	0.7066	0.1282	C1orf51-7458-AP
C1orf51	7459	AA	2.2	1	2.3	0	0.9187	0.8848	0.2038	C1orf51-7459-AA
MRPS21	7460	AP	1	null	null	0	1	0.5442	0.103	MRPS21-7460-AP
MRPS21	7461	AP	2.1	null	null	0	1	0.5442	0.103	MRPS21-7461-AP
PRPF3	7466	ES	04:05:00	3	6	0	0.9812	0.5275	0.0866	PRPF3-7466-ES
PRPF3	7468	ES	4	3	5	0	1	0.5455	0.0958	PRPF3-7468-ES
RPRD2	7472	ES	4	3.1	5	0	0.9312	0.6671	0.1296	RPRD2-7472-ES
TARS2	7475	ES	08:09:00	7	10	0	1	0.4711	0.0751	TARS2-7475-ES
ADAMTSL4	7487	AT	20	null	null	0	1	0.369	0.059	ADAMTSL4-7487-AT
ENSA	7493	AT	6	null	null	0	1	0.632	0.1064	ENSA-7493-AT
ENSA	7494	AT	5.2	null	null	0	1	0.5403	0.1024	ENSA-7494-AT
ARNT	7513	ES	7	6	8	0	0.9688	0.6476	0.0916	ARNT-7513-ES
SETDB1	7519	AT	9.2	null	null	0	1	0.286	0.054	SETDB1-7519-AT
SETDB1	7520	AT	22.2	null	null	0	1	0.286	0.054	SETDB1-7520-AT
SETDB1	7524	AD	1.2	1.1	2	0	0.9937	0.3882	0.0714	SETDB1-7524-AD
FAM63A	7537	AA	4.2:4.3	2.2	4.4	1	0.8875	0.4603	0.0942	FAM63A-7537-AA
FAM63A	7539	AA	4.1	2.2	4.2	1	0.925	0.5187	0.0897	FAM63A-7539-AA
PRUNE	7544	ES	05:06:00	3	7	0	0.9438	0.5584	0.1296	PRUNE-7544-ES
PRUNE	7545	ES	4	3	5	0	0.9937	0.387	0.0813	PRUNE-7545-ES
CDC42SE1	7556	ES	5	4	6	0	1	0.4458	0.0791	CDC42SE1-7556-ES
GABPB2	7557	AP	1	null	null	0	0.9438	0.5167	0.1337	GABPB2-7557-AP
GABPB2	7558	AP	2.1	null	null	0	0.9438	0.5167	0.1337	GABPB2-7558-AP
GABPB2	7559	ES	6	5	7	0	0.8813	0.6973	0.1642	GABPB2-7559-ES
SEMA6C	7561	ES	9	8	10	0	0.975	0.3438	0.0813	SEMA6C-7561-ES
SEMA6C	7562	AD	1.2	1.1	2	0	0.9625	0.8594	0.17	SEMA6C-7562-AD
SCNM1	7564	AP	2.1	null	null	0	1	0.4167	0.0644	SCNM1-7564-AP
SCNM1	7565	AD	2.2	2.1	3	0	1	0.3007	0.0609	SCNM1-7565-AD
LYSMD1	7566	AD	1.2	1.1	2	0	1	0.4845	0.0702	LYSMD1-7566-AD
PIP5K1A	7583	AA	2.1	1.1	2.2	0	0.9875	0.5109	0.0876	PIP5K1A-7583-AA
ZNF687	7588	ES	2	1	3	0	0.9688	0.7451	0.1385	ZNF687-7588-ES
PI4KB	7591	ES	5	4	6	0	1	0.652	0.0952	PI4KB-7591-ES
PI4KB	7592	ES	3	2	4	0	0.9875	0.5897	0.1214	PI4KB-7592-ES
PI4KB	7593	ES	2:3:4:5	1	6	0	0.9812	0.7817	0.1237	PI4KB-7593-ES
PI4KB	7594	ES	02:04:05	1	6	0	1	0.3837	0.0932	PI4KB-7594-ES
PI4KB	7596	ES	02:03:04	1	6	0	0.9937	0.6611	0.0921	PI4KB-7596-ES
PI4KB	7597	ES	02:04:00	1	6	0	1	0.277	0.0604	PI4KB-7597-ES
PI4KB	7599	ES	02:03:00	1	4	0	1	0.6687	0.1215	PI4KB-7599-ES
PI4KB	7600	ES	2	1	4	0	1	0.6193	0.1326	PI4KB-7600-ES
RFX5	7602	AP	3	null	null	0	0.9875	0.6974	0.1355	RFX5-7602-AP
RFX5	7603	AP	1	null	null	0	0.9875	0.6197	0.1245	RFX5-7603-AP
RFX5	7613	AD	4.2:4.3	4.1	5.1	0	0.9875	0.3424	0.0579	RFX5-7613-AD
POGZ	7634	ES	3	2	4	0	0.9937	0.5511	0.0922	POGZ-7634-ES
TUFT1	7635	ES	6	5	7	0	0.9	0.3939	0.0562	TUFT1-7635-ES
TUFT1	7638	ES	4	1	5	0	0.875	0.3445	0.0525	TUFT1-7638-ES
SNX27	7646	AA	12.1	11	12.2	0	0.9937	0.923	0.1343	SNX27-7646-AA
OAZ3	7651	AP	1	null	null	0	1	0.7762	0.1427	OAZ3-7651-AP
OAZ3	7652	AP	3	null	null	0	1	0.4659	0.1204	OAZ3-7652-AP
OAZ3	7654	ES	5	4.5	6	0	0.9812	0.5	0.0945	OAZ3-7654-ES
TDRKH	7657	AP	1	null	null	0	0.9812	0.7655	0.1723	TDRKH-7657-AP
TDRKH	7658	AP	2.1	null	null	0	0.9812	0.7655	0.1723	TDRKH-7658-AP
TDRKH	7661	AT	17	null	null	0	1	0.3488	0.074	TDRKH-7661-AT
TDRKH	7662	AT	15.3	null	null	0	1	0.3802	0.0715	TDRKH-7662-AT
TDRKH	7663	RI	15.2	15.1	15.3	0	0.9937	0.5516	0.1144	TDRKH-7663-RI
TDRKH	7666	AD	6.3	6.2	7.1	0	0.9875	0.1875	0.0444	TDRKH-7666-AD
TDRKH	7670	AD	2.2:2.3	2.1	3	0	0.8062	0.9037	0.1502	TDRKH-7670-AD
THEM4	7677	ES	3	2.1	4	0	0.9438	0.7388	0.1326	THEM4-7677-ES
S100A8	7703	AP	1	null	null	0	0.8625	0.4622	0.0687	S100A8-7703-AP
S100A4	7711	AP	2	null	null	0	1	0.4162	0.0888	S100A4-7711-AP
S100A3	7716	AP	1	null	null	0	0.9	0.6034	0.1163	S100A3-7716-AP
S100A2	7717	AP	2	null	null	0	0.9563	0.8895	0.2136	S100A2-7717-AP
S100A2	7718	AP	4.1	null	null	0	0.9563	0.5246	0.1174	S100A2-7718-AP
S100A2	7720	AP	3	null	null	0	0.9563	0.8665	0.1821	S100A2-7720-AP
S100A16	7726	AD	2.2	2.1	4	0	0.9875	0.3017	0.0549	S100A16-7726-AD
S100A13	7731	AP	6	null	null	0	0.9937	0.6988	0.142	S100A13-7731-AP
S100A13	7732	AP	1	null	null	0	0.9937	0.6698	0.1182	S100A13-7732-AP
S100A13	7733	AP	4	null	null	0	0.9937	0.8412	0.1757	S100A13-7733-AP
S100A13	7734	AP	7	null	null	0	0.9937	0.3103	0.0611	S100A13-7734-AP
S100A13	7735	ES	5	4	8	0	1	0.2657	0.0554	S100A13-7735-ES
S100A1	7739	AP	2.1	null	null	0	0.9312	0.6804	0.0847	S100A1-7739-AP
S100A1	7740	AP	1	null	null	0	0.9312	0.6804	0.0847	S100A1-7740-AP
S100A1	7741	AA	4.1	3	4.2	0	1	0.3572	0.0629	S100A1-7741-AA
CHTOP	7742	AP	3.1	null	null	0	1	0.3481	0.0523	CHTOP-7742-AP
CHTOP	7743	AP	1	null	null	0	1	0.3481	0.0523	CHTOP-7743-AP
CHTOP	7748	AD	4.3:4.4	4.2	5	0	1	0.7856	0.157	CHTOP-7748-AD
CHTOP	7750	RI	4.3	4.2	4.4	0	1	0.3292	0.0691	CHTOP-7750-RI
INTS3	7758	RI	27.2	27.1	27.3	0	1	0.5075	0.0643	INTS3-7758-RI
SLC39A1	7764	AP	3	null	null	0	1	0.2744	0.0577	SLC39A1-7764-AP
SLC39A1	7765	AP	4.1	null	null	0	1	0.2552	0.0521	SLC39A1-7765-AP
SLC39A1	7767	RI	4.2	4.1	4.3	0	0.95	0.8528	0.1995	SLC39A1-7767-RI
CREB3L4	7772	RI	6.2	6.1	6.3	0	0.9688	0.5792	0.1231	CREB3L4-7772-RI
CREB3L4	7774	AD	3.2	3.1	4	0	0.95	0.503	0.1036	CREB3L4-7774-AD
C1orf43	7807	ES	2	1	4	1	0.8938	0.575	0.0975	C1orf43-7807-ES
C1orf43	7808	ES	2	1	3	0	1	0.3203	0.0689	C1orf43-7808-ES
UBAP2L	7810	AP	2	null	null	0	0.925	0.344	0.078	UBAP2L-7810-AP
UBAP2L	7813	AT	26	null	null	0	1	0.4232	0.0672	UBAP2L-7813-AT
UBAP2L	7814	AT	29	null	null	0	1	0.3926	0.0635	UBAP2L-7814-AT
HAX1	7818	ES	2.3:3.1	2.2	3.2	0	0.85	0.6236	0.1259	HAX1-7818-ES
HAX1	7820	ES	2.1:2.2:2.3:3.1	1	3.2	0	0.9	0.8276	0.174	HAX1-7820-ES
HAX1	7823	ES	2.2:2.3	1	3.2	0	0.9625	0.3754	0.0869	HAX1-7823-ES
IL6R	7834	ES	9	8	10	0	0.8062	0.2686	0.0563	IL6R-7834-ES
ADAR	7837	AP	2	null	null	0	0.9125	0.8248	0.1577	ADAR-7837-AP
ADAR	7838	AP	1	null	null	0	0.9125	0.8248	0.1577	ADAR-7838-AP
KCNN3	7839	AP	2	null	null	0	1	0.573	0.1001	KCNN3-7839-AP
KCNN3	7840	AP	1	null	null	0	1	0.8567	0.1198	KCNN3-7840-AP
PYGO2	7853	AP	2	null	null	0	0.9937	0.2557	0.0482	PYGO2-7853-AP
SHC1	7854	AP	1	null	null	0	1	0.5974	0.1009	SHC1-7854-AP
SHC1	7855	AP	2.1	null	null	0	1	0.5974	0.1009	SHC1-7855-AP
FLAD1	7863	AT	2.3	null	null	0	1	0.3438	0.063	FLAD1-7863-AT
FLAD1	7865	AT	6.3	null	null	0	1	0.5091	0.0709	FLAD1-7865-AT
FLAD1	7867	RI	4.2	4.1	4.3	0	1	0.3826	0.0735	FLAD1-7867-RI
FLAD1	7871	ES	1.3:2.1	1.1	2.2	1	0.8062	0.635	0.1437	FLAD1-7871-ES
FLAD1	7872	AD	1.2:1.3	1.1	2.2	1	0.8062	0.5997	0.1089	FLAD1-7872-AD
FLAD1	7874	RI	1.2	1.1	1.3	0	1	0.3486	0.0698	FLAD1-7874-RI
ZBTB7B	7878	ES	5	2.2	6.2	0	0.8687	0.5184	0.0977	ZBTB7B-7878-ES
ZBTB7B	7879	ES	03:04:00	2.2	6.2	0	0.9	0.4146	0.0992	ZBTB7B-7879-ES
DCST1	7886	AT	18	null	null	0	0.8438	0.4961	0.0984	DCST1-7886-AT
ADAM15	7894	AD	22.2	22.1	23	0	1	0.8188	0.1747	ADAM15-7894-AD
ADAM15	7895	ES	22.1:22.2	21.2	23	0	1	0.8464	0.1417	ADAM15-7895-ES
ADAM15	7896	ES	22.1	21.2	23	0	0.9937	0.7417	0.1491	ADAM15-7896-ES
ADAM15	7897	ES	21.1:21.2	20	22.1	0	0.9125	0.5778	0.1253	ADAM15-7897-ES
ADAM15	7898	ES	21.2	20	22.1	0	0.9187	0.6258	0.1286	ADAM15-7898-ES
ADAM15	7899	AA	21.1	20	21.2	0	1	0.4829	0.0803	ADAM15-7899-AA
ADAM15	7900	ES	21.1:21.2:22.1:22.2	20	23	0	0.9937	0.5381	0.1087	ADAM15-7900-ES
ADAM15	7901	ES	21.2:22.1:22.2	20	23	0	1	0.6694	0.1291	ADAM15-7901-ES
ADAM15	7903	ES	21.1:21.2:22.1	20	23	0	0.9937	0.6802	0.1135	ADAM15-7903-ES
ADAM15	7904	ES	21.2:22.1	20	23	0	0.9937	0.7616	0.1323	ADAM15-7904-ES
ADAM15	7906	ES	21.1:21.2	20	23	0	0.9937	0.8398	0.1533	ADAM15-7906-ES
ADAM15	7907	ES	21.2	20	23	0	1	0.8862	0.1605	ADAM15-7907-ES
ADAM15	7910	ES	20:21.1:21.2:22.1:22.2	19	23	0	0.9438	1	0.36	ADAM15-7910-ES
ADAM15	7911	ES	20:21.2:22.1:22.2	19	23	0	0.9625	1	0.3547	ADAM15-7911-ES
ADAM15	7914	ES	20:21.1:21.2:22.1	19	23	0	0.9187	1	0.3785	ADAM15-7914-ES
ADAM15	7915	ES	20:21.2:22.1	19	23	0	0.95	1	0.3721	ADAM15-7915-ES
ADAM15	7918	ES	20:21.1:21.2	19	23	0	0.9875	0.8724	0.2638	ADAM15-7918-ES
ADAM15	7919	ES	00:20:21.200000	19	23	0	0.9875	0.883	0.2583	ADAM15-7919-ES
ADAM15	7921	ES	20	19	23	0	0.9937	0.6385	0.1773	ADAM15-7921-ES
EFNA4	7934	AA	4.1:4.2	3	4.3	0	1	0.4178	0.0619	EFNA4-7934-AA
EFNA3	7936	AP	1	null	null	0	0.9062	0.9759	0.2295	EFNA3-7936-AP
EFNA3	7937	AP	2	null	null	0	0.9062	0.9759	0.2295	EFNA3-7937-AP
EFNA3	7938	ES	5	4	6	0	1	0.4805	0.0873	EFNA3-7938-ES
SLC50A1	7940	AP	1	null	null	0	1	0.4136	0.0675	SLC50A1-7940-AP
SLC50A1	7941	AP	2	null	null	0	1	0.4136	0.0675	SLC50A1-7941-AP
SLC50A1	7944	ES	4	3	5	0	1	0.4705	0.0763	SLC50A1-7944-ES
TRIM46	7953	AT	13	null	null	0	1	0.3298	0.0698	TRIM46-7953-AT
TRIM46	7955	ES	9	8	10	0	0.8625	0.8035	0.156	TRIM46-7955-ES
MUC1	8018	ES	2.3:3.1	2.2	3.2	0	1	0.3465	0.0616	MUC1-8018-ES
MUC1	8019	ES	2.3:3.1:3.2	2.2	3.3	0	1	0.4948	0.089	MUC1-8019-ES
THBS3	8026	AA	17.1	16	17.2	0	0.9937	0.8017	0.1729	THBS3-8026-AA
THBS3	8029	AA	10.1	9	10.2	0	0.975	0.9444	0.2079	THBS3-8029-AA
THBS3	8030	AD	7.2	7.1	8	0	0.9312	0.7174	0.1053	THBS3-8030-AD
THBS3	8032	ES	4	3	5	0	0.9875	0.1968	0.0431	THBS3-8032-ES
THBS3	8033	ES	2.2:3:4	2.1	5	0	0.875	0.411	0.0663	THBS3-8033-ES
THBS3	8037	AD	2.2	2.1	3	0	0.9	0.6069	0.1287	THBS3-8037-AD
GBA	8040	AP	2.1	null	null	0	0.9937	0.7748	0.1409	GBA-8040-AP
GBA	8041	AP	1	null	null	0	0.9937	0.7748	0.1409	GBA-8041-AP
FAM189B	8046	ES	6.1:6.2:7:8:9	5	10	0	0.9	0.8389	0.1905	FAM189B-8046-ES
FAM189B	8048	AA	6.1	5	6.2	0	0.975	0.3033	0.0654	FAM189B-8048-AA
FAM189B	8050	ES	02:03:04	1	5	0	1	0.6869	0.106	FAM189B-8050-ES
CLK2	8054	AP	2	null	null	0	1	0.3072	0.0603	CLK2-8054-AP
CLK2	8055	AA	5.1	4.2	5.2	0	0.9812	0.4017	0.0762	CLK2-8055-AA
CLK2	8056	AA	4.1	3	4.2	0	0.9937	0.4308	0.0749	CLK2-8056-AA
FDPS	8058	ES	2	1.2	3.1	1	0.9062	0.75	0.1845	FDPS-8058-ES
FDPS	8059	ES	00:02:03.100000	1.2	3.2	1	0.9812	0.5499	0.1376	FDPS-8059-ES
FDPS	8060	AA	3.1	1.2	3.2	1	0.9563	0.629	0.1162	FDPS-8060-AA
FDPS	8062	ES	1.2:2:3.1:3.2	1.1	4	1	0.875	0.9188	0.2177	FDPS-8062-ES
FDPS	8063	ES	2:3.1:3.2	1.1	4	1	0.8938	0.9465	0.1746	FDPS-8063-ES
FDPS	8064	ES	1.2:3.1:3.2	1.1	4	1	0.8625	0.6792	0.1421	FDPS-8064-ES
FDPS	8066	ES	1.2:3.2	1.1	4	1	0.8938	0.5638	0.1056	FDPS-8066-ES
FDPS	8069	ES	2	1.1	3.1	1	1	0.3923	0.0621	FDPS-8069-ES
FDPS	8074	AA	3.1	1.1	3.2	1	1	0.4851	0.0942	FDPS-8074-AA
RUSC1	8077	AP	1	null	null	0	0.9937	0.9471	0.2061	RUSC1-8077-AP
RUSC1	8078	AP	3.1	null	null	0	0.9937	0.9471	0.2061	RUSC1-8078-AP
RUSC1	8080	RI	3.3	3.2	3.4	0	1	0.5273	0.1164	RUSC1-8080-RI
RUSC1	8081	RI	3.2:3.3	3.1	3.4	0	1	0.4353	0.0971	RUSC1-8081-RI
RUSC1	8082	AD	3.2	3.1	3.4	0	0.8438	0.6633	0.132	RUSC1-8082-AD
ASH1L	8083	AP	1	null	null	0	0.8062	0.5378	0.1506	ASH1L-8083-AP
ASH1L	8084	AP	2.1	null	null	0	0.8062	0.5378	0.1506	ASH1L-8084-AP
MSTO1	8089	AT	14	null	null	0	1	0.286	0.0593	MSTO1-8089-AT
MSTO1	8090	AT	18.3	null	null	0	1	0.286	0.0593	MSTO1-8090-AT
MSTO1	8091	RI	18.2	18.1	18.3	0	0.9937	0.6369	0.1316	MSTO1-8091-RI
MSTO1	8092	AD	13.2	13.1	14	0	1	0.3155	0.064	MSTO1-8092-AD
YY1AP1	8095	AP	3.1	null	null	0	0.9875	0.4892	0.0997	YY1AP1-8095-AP
YY1AP1	8098	AP	2	null	null	0	0.9875	0.658	0.1099	YY1AP1-8098-AP
YY1AP1	8104	AA	12.1	11	12.2	0	1	0.3475	0.0701	YY1AP1-8104-AA
DAP3	8116	AP	2.1	null	null	0	0.9875	0.7664	0.1294	DAP3-8116-AP
DAP3	8117	AP	1	null	null	0	0.9875	0.7664	0.1294	DAP3-8117-AP
DAP3	8123	AD	2.3	2.2	3	0	1	0.4518	0.0642	DAP3-8123-AD
KIAA0907	8136	RI	13.2	13.1	13.3	0	1	0.4476	0.1076	KIAA0907-8136-RI
KIAA0907	8137	AA	10.1	9	10.2	0	1	0.3379	0.0527	KIAA0907-8137-AA
ARHGEF2	8138	AP	6	null	null	0	0.9812	0.6187	0.1108	ARHGEF2-8138-AP
ARHGEF2	8140	AP	7	null	null	0	0.9812	0.4984	0.095	ARHGEF2-8140-AP
ARHGEF2	8142	AA	14.1	13	14.2	0	1	0.4868	0.0679	ARHGEF2-8142-AA
ARHGEF2	8144	ES	10	9	11	1	0.9375	0.2712	0.0488	ARHGEF2-8144-ES
SSR2	8151	ES	5:6.1:6.2:7	4.1	8	0	0.975	0.3507	0.0522	SSR2-8151-ES
SSR2	8157	ES	4.1:5:6.1:6.2	2	7	0	0.9812	0.8083	0.1651	SSR2-8157-ES
SSR2	8163	ES	4.1:4.2:4.3	2	7	0	1	0.3547	0.072	SSR2-8163-ES
LMNA	8178	AT	19.3	null	null	0	1	0.5617	0.1009	LMNA-8178-AT
LMNA	8179	AT	17.2	null	null	0	1	0.5617	0.1009	LMNA-8179-AT
PMF1	8200	ES	6	5	7	0	0.9	1	0.1968	PMF1-8200-ES
PAQR6	8205	AD	7.2	7.1	8	0	0.9937	0.3151	0.0525	PAQR6-8205-AD
PAQR6	8206	RI	4.2	4.1	4.3	0	0.9937	0.5562	0.0937	PAQR6-8206-RI
PAQR6	8208	ES	2:3.1:3.2	1.1	4.1	0	0.9563	1	0.1821	PAQR6-8208-ES
PAQR6	8209	ES	1.2:3.1:3.2	1.1	4.1	0	0.9625	1	0.1615	PAQR6-8209-ES
PAQR6	8213	ES	3.1	1.1	4.1	0	0.9187	0.4114	0.0773	PAQR6-8213-ES
C1orf85	8223	ES	5.1:5.2	4	6.1	1	0.8938	0.6708	0.1478	C1orf85-8223-ES
C1orf85	8233	ES	2.1	1	3.1	0	1	0.559	0.0887	C1orf85-8233-ES
GPATCH4	8292	RI	5.2	5.1	5.3	0	0.9625	0.5161	0.0739	GPATCH4-8292-RI
GPATCH4	8295	AD	5.2:5.3:5.4	5.1	6	0	0.9937	0.5902	0.0877	GPATCH4-8295-AD
ISG20L2	8306	RI	1.2	1.1	1.3	0	1	0.5582	0.0889	ISG20L2-8306-RI
RRNAD1	8311	ES	5	4	6	0	1	0.4898	0.0908	RRNAD1-8311-ES
RRNAD1	8313	RI	2.2	2.1	2.3	0	1	0.5186	0.1124	RRNAD1-8313-RI
MRPL24	8316	AD	1.2	1.1	2	0	1	0.3724	0.0537	MRPL24-8316-AD
HDGF	8323	AD	1.2	1.1	4	0	0.8875	0.8482	0.166	HDGF-8323-AD
ARHGEF11	8339	ES	8	7	9	0	0.8687	0.7641	0.1421	ARHGEF11-8339-ES
IFI16	8395	ES	9	8	10	0	1	0.4869	0.0731	IFI16-8395-ES
IFI16	8397	ES	08:09:00	7	10	0	1	0.8352	0.1162	IFI16-8397-ES
IFI16	8398	ES	9	7	10	0	0.9937	0.4541	0.0711	IFI16-8398-ES
IFI16	8399	ES	8	7	10	0	0.9937	0.4103	0.0663	IFI16-8399-ES
IFI16	8400	ES	8	7	9	0	0.9937	0.4972	0.083	IFI16-8400-ES
CADM3	8402	ES	2	1	3	0	0.8687	0.6812	0.133	CADM3-8402-ES
DUSP23	8409	AP	2.1	null	null	0	0.975	0.7945	0.1146	DUSP23-8409-AP
DUSP23	8410	AP	1.1	null	null	0	0.975	0.7945	0.1146	DUSP23-8410-AP
SLAMF8	8418	ES	2	1	3	0	0.925	0.4659	0.0666	SLAMF8-8418-ES
CASQ1	8432	AP	8	null	null	0	0.9625	0.922	0.1884	CASQ1-8432-AP
CASQ1	8433	AP	1	null	null	0	0.9625	0.922	0.1884	CASQ1-8433-AP
DCAF8	8436	AP	1	null	null	0	0.9937	0.7169	0.1252	DCAF8-8436-AP
DCAF8	8438	AP	7.1	null	null	0	0.9937	0.7169	0.1252	DCAF8-8438-AP
DCAF8	8441	ES	18	17	19	0	1	0.4052	0.086	DCAF8-8441-ES
DCAF8	8443	ES	8.1:8.2	7.3	9	1	0.9812	0.436	0.0804	DCAF8-8443-ES
DCAF8	8446	AD	7.3	7.2	8.1	0	0.9937	0.634	0.0894	DCAF8-8446-AD
DCAF8	8447	ES	7.2:7.3:8.1:8.2	7.1	9	1	0.9438	0.6037	0.0907	DCAF8-8447-ES
DCAF8	8448	ES	7.2:8.1:8.2	7.1	9	1	0.95	0.5117	0.0974	DCAF8-8448-ES
DCAF8	8449	ES	8.1:8.2	7.1	9	1	0.9375	0.6405	0.1221	DCAF8-8449-ES
DCAF8	8451	AD	7.2:7.3	7.1	9	1	0.9438	0.5819	0.1106	DCAF8-8451-AD
DCAF8	8452	AD	7.2:7.3	7.1	8.1	0	0.9937	0.378	0.0731	DCAF8-8452-AD
DCAF8	8453	AD	7.2	7.1	8.1	0	0.9875	0.6274	0.095	DCAF8-8453-AD
CD84	8475	ES	2	1	3	0	0.8438	0.2967	0.0541	CD84-8475-ES
TSTD1	8527	ES	2.3	1	3.1	0	0.975	0.636	0.1071	TSTD1-8527-ES
ARHGAP30	8539	ES	4	3	5	0	0.9125	0.4008	0.063	ARHGAP30-8539-ES
KLHDC9	8553	AA	3.1	2	3.2	0	0.9312	0.4429	0.0663	KLHDC9-8553-AA
DEDD	8558	AP	2	null	null	0	1	0.5977	0.1003	DEDD-8558-AP
DEDD	8560	AP	1	null	null	0	1	0.5977	0.1003	DEDD-8560-AP
USP21	8566	ES	2	1	3	0	1	0.6362	0.1285	USP21-8566-ES
PPOX	8567	AT	14	null	null	0	1	0.4236	0.0619	PPOX-8567-AT
PPOX	8568	AT	13	null	null	0	1	0.4236	0.0619	PPOX-8568-AT
PPOX	8587	AD	1.2	1.1	2	0	1	0.4158	0.0606	PPOX-8587-AD
B4GALT3	8588	AA	3.1	2.2	3.2	0	1	0.5953	0.1192	B4GALT3-8588-AA
NDUFS2	8597	RI	14.2	14.1	14.3	0	1	0.5557	0.0891	NDUFS2-8597-RI
TOMM40L	8618	ES	5	4	6	0	0.9875	0.2752	0.0545	TOMM40L-8618-ES
NR1I3	8622	AT	7.2	null	null	0	0.9875	0.2987	0.0576	NR1I3-8622-AT
NR1I3	8624	AT	6.8	null	null	0	0.9875	0.2987	0.0576	NR1I3-8624-AT
SDHC	8664	ES	02:03:04	1	5	0	0.9625	0.6711	0.1364	SDHC-8664-ES
SDHC	8666	ES	2	1	5	0	1	0.4118	0.0805	SDHC-8666-ES
FCGR2A	8671	AA	3.1	2	3.2	0	0.9625	0.5675	0.0755	FCGR2A-8671-AA
FCGR3A	8673	AP	3	null	null	0	0.9812	0.4963	0.0884	FCGR3A-8673-AP
FCGR3A	8674	AP	1	null	null	0	0.9812	0.6324	0.0956	FCGR3A-8674-AP
FCGR2B	8677	AP	3	null	null	0	0.925	0.4232	0.0657	FCGR2B-8677-AP
FCGR2B	8678	AP	1	null	null	0	0.925	0.4232	0.0657	FCGR2B-8678-AP
FCGR2B	8681	ES	9	8	10	0	0.9187	0.4174	0.0731	FCGR2B-8681-ES
DUSP12	8733	AA	3.1	1.2	3.2	0	0.9937	0.5647	0.0995	DUSP12-8733-AA
OLFML2B	8734	AP	1	null	null	0	1	0.5604	0.104	OLFML2B-8734-AP
OLFML2B	8735	AP	7.1	null	null	0	1	0.5604	0.104	OLFML2B-8735-AP
NOS1AP	8737	AP	10.1	null	null	0	0.9688	0.7261	0.1084	NOS1AP-8737-AP
NOS1AP	8738	AP	1	null	null	0	0.9688	0.7261	0.1084	NOS1AP-8738-AP
NOS1AP	8740	AA	4.1	3	4.2	0	0.8375	0.7837	0.1231	NOS1AP-8740-AA
UAP1	8749	AA	9.1	8	9.2	0	0.9563	0.4495	0.0799	UAP1-8749-AA
UAP1	8750	ES	9.1:9.2	8	10	0	1	0.8521	0.199	UAP1-8750-ES
UAP1	8751	ES	9.2	8	10	0	1	0.7584	0.1471	UAP1-8751-ES
HSD17B7	8758	AA	5.1	4	5.2	0	0.9937	0.5191	0.1023	HSD17B7-8758-AA
NUF2	8778	AD	1.2	1.1	2	0	0.9625	0.5549	0.1016	NUF2-8778-AD
PBX1	8779	AP	1	null	null	0	1	0.8018	0.1071	PBX1-8779-AP
PBX1	8780	AP	2.1	null	null	0	1	0.8018	0.1139	PBX1-8780-AP
PBX1	8790	ES	11	10	12	0	0.9937	0.7106	0.1439	PBX1-8790-ES
POGK	8820	AP	1	null	null	0	0.9	0.1976	0.0379	POGK-8820-AP
POGK	8823	RI	6.2	6.1	6.3	0	1	0.3342	0.0593	POGK-8823-RI
ILDR2	8828	ES	6	5	7	0	0.8938	0.4263	0.0815	ILDR2-8828-ES
ILDR2	8845	ES	04:05:06	3	7	0	0.8813	0.3373	0.077	ILDR2-8845-ES
RCSD1	8870	ES	3	2	4	0	0.975	0.3591	0.0735	RCSD1-8870-ES
MPZL1	8871	ES	5	4	6	0	1	0.7989	0.1464	MPZL1-8871-ES
DCAF6	8883	ES	12	10	13.1	0	0.8687	0.4734	0.1051	DCAF6-8883-ES
DCAF6	8884	ES	11	10	13.1	0	0.9812	0.843	0.1611	DCAF6-8884-ES
DCAF6	8886	ES	00:11:13.100000	10	14	0	1	0.6307	0.1229	DCAF6-8886-ES
DCAF6	8887	ES	13.1	10	14	0	0.9937	0.5681	0.0931	DCAF6-8887-ES
NME7	8914	AA	2.1	1	2.2	0	1	0.2659	0.069	NME7-8914-AA
CCDC181	8921	AA	7.1	6	7.2	0	0.9438	0.3798	0.0839	CCDC181-8921-AA
C1orf112	8957	ES	4	3.2	5	0	0.875	0.4877	0.1029	C1orf112-8957-ES
SCYL3	8960	ES	12	11	13	0	0.9875	0.613	0.1059	SCYL3-8960-ES
PRRX1	8968	AT	5	null	null	0	1	0.3281	0.0588	PRRX1-8968-AT
PRRX1	8969	AT	3.2	null	null	0	1	0.3281	0.0588	PRRX1-8969-AT
PRRX1	8970	ES	4	3.1	5	0	0.9812	0.4654	0.0836	PRRX1-8970-ES
PRRC2C	8988	ES	34	33	35	0	1	0.7164	0.1323	PRRC2C-8988-ES
VAMP4	8994	RI	8.2	8.1	8.3	0	1	0.2814	0.0624	VAMP4-8994-RI
DNM3	9002	AT	23	null	null	0	1	0.4081	0.0664	DNM3-9002-AT
PIGC	9005	RI	1.2	1.1	1.3	0	0.8125	0.8554	0.253	PIGC-9005-RI
SUCO	9011	ES	13	12	14	0	0.9438	0.9054	0.1977	SUCO-9011-ES
SUCO	9012	ES	4	3	5	0	0.8813	0.5961	0.1231	SUCO-9012-ES
CENPL	9023	AP	2.1	null	null	0	0.925	0.5365	0.0992	CENPL-9023-AP
CENPL	9024	AP	1	null	null	0	0.925	0.5365	0.0992	CENPL-9024-AP
CENPL	9025	ES	5	4	6	0	0.975	0.4051	0.0861	CENPL-9025-ES
KIAA0040	9045	AP	1	null	null	0	0.9125	0.7958	0.161	KIAA0040-9045-AP
KIAA0040	9046	AP	2	null	null	0	0.9125	0.7958	0.161	KIAA0040-9046-AP
KIAA0040	9047	ES	3	2	4	0	0.875	0.3998	0.0871	KIAA0040-9047-ES
RFWD2	9054	ES	9	8	10	0	1	0.3444	0.0541	RFWD2-9054-ES
RFWD2	9057	AD	6.2	6.1	7	0	1	0.3329	0.0633	RFWD2-9057-AD
RASAL2	9074	AP	4	null	null	0	0.9	0.8317	0.2063	RASAL2-9074-AP
RASAL2	9075	AP	1	null	null	0	0.9	0.8317	0.2063	RASAL2-9075-AP
ABL2	9105	RI	14.2	14.1	14.3	0	0.9187	0.4529	0.121	ABL2-9105-RI
TOR1AIP1	9127	AA	3.1	2	3.2	0	0.9937	0.9691	0.3081	TOR1AIP1-9127-AA
MR1	9138	ES	4	3.2	5	0	1	0.4844	0.0858	MR1-9138-ES
GLUL	9148	AD	1.3:1.4	1.2	2	0	0.9937	0.8463	0.204	GLUL-9148-AD
GLUL	9149	RI	1.2:1.3	1.1	1.4	0	0.9812	0.8256	0.213	GLUL-9149-RI
NPL	9163	AA	14.1	13	14.2	0	1	0.2877	0.0604	NPL-9163-AA
NPL	9164	ES	12	11	13	1	0.9937	0.3335	0.0623	NPL-9164-ES
NPL	9166	ES	11	10	13	1	0.8562	0.2985	0.0635	NPL-9166-ES
LAMC2	9170	AT	23	null	null	0	0.9312	0.7438	0.1108	LAMC2-9170-AT
SMG7	9178	ES	20	19	21	0	0.9937	0.9325	0.1727	SMG7-9178-ES
SMG7	9179	AD	16.2	16.1	17	0	0.9812	0.8011	0.098	SMG7-9179-AD
SMG7	9181	AA	5.1	4	5.2	0	0.8813	0.488	0.0827	SMG7-9181-AA
RGL1	9193	AP	4	null	null	0	1	0.7271	0.155	RGL1-9193-AP
RGL1	9194	AP	1	null	null	0	1	0.7271	0.155	RGL1-9194-AP
COLGALT2	9199	AP	6.1	null	null	0	0.9812	0.7362	0.1169	COLGALT2-9199-AP
COLGALT2	9200	AP	1	null	null	0	0.9812	0.8084	0.1296	COLGALT2-9200-AP
TSEN15	9206	ES	5.1:5.2	3	6	0	1	0.419	0.0763	TSEN15-9206-ES
TSEN15	9208	ES	5.1	3	6	0	0.9875	0.5263	0.086	TSEN15-9208-ES
TRMT1L	9212	ES	11	10	12	0	0.9688	0.4301	0.0853	TRMT1L-9212-ES
IVNS1ABP	9218	ES	9	8	10	0	1	0.4142	0.0777	IVNS1ABP-9218-ES
BRINP3	9231	AP	2	null	null	0	0.8	0.8013	0.1538	BRINP3-9231-AP
BRINP3	9232	AP	1	null	null	0	0.8	0.8013	0.1538	BRINP3-9232-AP
UCHL5	9237	AP	1	null	null	0	1	0.3453	0.0713	UCHL5-9237-AP
UCHL5	9238	AP	2	null	null	0	1	0.3453	0.0713	UCHL5-9238-AP
UCHL5	9239	AT	14	null	null	0	1	0.3375	0.0595	UCHL5-9239-AT
UCHL5	9240	AT	15	null	null	0	1	0.3569	0.0635	UCHL5-9240-AT
UCHL5	9244	AA	13.1	12	13.2	0	0.8813	0.7402	0.1188	UCHL5-9244-AA
UCHL5	9246	ES	13.2	12	15	1	0.9625	0.4394	0.0663	UCHL5-9246-ES
UCHL5	9247	AA	11.1	10	11.2	0	1	0.3359	0.064	UCHL5-9247-AA
UCHL5	9248	ES	9	8	10	0	1	0.3634	0.0673	UCHL5-9248-ES
TROVE2	9250	AP	2	null	null	0	1	0.7717	0.1227	TROVE2-9250-AP
TROVE2	9251	AP	1	null	null	0	1	0.7717	0.1217	TROVE2-9251-AP
TROVE2	9253	AT	10.5	null	null	0	1	0.4358	0.0951	TROVE2-9253-AT
TROVE2	9255	AT	11	null	null	0	1	0.4358	0.0951	TROVE2-9255-AT
TROVE2	9261	ES	3.2	1	4	0	0.9937	0.6599	0.1322	TROVE2-9261-ES
KCNT2	9269	ES	22	21.2	23	0	0.8188	0.4	0.065	KCNT2-9269-ES
CFH	9275	AT	23	null	null	0	1	0.4974	0.0873	CFH-9275-AT
CFH	9276	AT	10	null	null	0	1	0.4974	0.0873	CFH-9276-AT
ASPM	9286	ES	18	17	19	0	1	0.654	0.1327	ASPM-9286-ES
CRB1	9291	AP	2	null	null	0	0.9062	0.4749	0.0836	CRB1-9291-AP
CRB1	9301	ES	07:08:00	5	9	0	0.95	0.4598	0.0924	CRB1-9301-ES
DENND1B	9304	AT	17	null	null	0	1	0.7557	0.1547	DENND1B-9304-AT
DENND1B	9305	AT	24	null	null	0	1	0.7557	0.1547	DENND1B-9305-AT
DENND1B	9307	ES	3	2	4	0	0.8938	0.7978	0.1694	DENND1B-9307-ES
LHX9	9313	AA	7.1	6	7.2	0	0.8313	0.8416	0.2268	LHX9-9313-AA
CAMSAP2	9337	AA	10.1	9	10.2	0	0.9125	0.5263	0.094	CAMSAP2-9337-AA
TMEM9	9354	RI	3.2	3.1	3.3	0	0.9937	0.754	0.1762	TMEM9-9354-RI
NAV1	9391	ES	15	14	16	0	0.8938	1	0.2112	NAV1-9391-ES
NAV1	9392	ES	13	12	14	0	0.9625	0.5556	0.0923	NAV1-9392-ES
PTPN7	9399	RI	10.3	10.2	10.4	0	0.8125	0.3484	0.0617	PTPN7-9399-RI
PPP1R12B	9413	AT	27	null	null	0	1	0.3783	0.0609	PPP1R12B-9413-AT
KLHL12	9423	AP	2	null	null	0	0.9937	0.5008	0.0658	KLHL12-9423-AP
ADORA1	9441	AA	6.1	5	6.2	0	0.9812	0.4011	0.0936	ADORA1-9441-AA
ADORA1	9442	ES	4	3.2	5	0	0.9812	0.6754	0.1231	ADORA1-9442-ES
ATP2B4	9450	ES	21	20	22	0	0.9937	0.8925	0.1787	ATP2B4-9450-ES
ZC3H11A	9454	AP	3.1	null	null	0	1	0.8878	0.1335	ZC3H11A-9454-AP
ZC3H11A	9455	AP	1.1	null	null	0	1	0.8878	0.1332	ZC3H11A-9455-AP
ZC3H11A	9458	RI	3.3:3.4	3.2	3.5	0	1	0.4933	0.094	ZC3H11A-9458-RI
ETNK2	9468	AA	9.1	8	9.2	0	0.9688	0.2915	0.0511	ETNK2-9468-AA
MDM4	9479	ES	11	10	12	0	0.9937	0.3684	0.0732	MDM4-9479-ES
LRRN2	9485	AP	1	null	null	0	0.975	0.9549	0.2272	LRRN2-9485-AP
LRRN2	9486	AP	3.1	null	null	0	0.975	0.9549	0.2272	LRRN2-9486-AP
NFASC	9488	AP	1	null	null	0	0.8938	0.7842	0.1621	NFASC-9488-AP
NFASC	9490	AP	2	null	null	0	0.8938	0.7842	0.1621	NFASC-9490-AP
NFASC	9492	AT	37	null	null	0	1	0.8349	0.115	NFASC-9492-AT
NFASC	9493	AT	20.2	null	null	0	1	0.8349	0.115	NFASC-9493-AT
NFASC	9515	ES	30	29.1	35	0	0.9	0.9156	0.183	NFASC-9515-ES
NFASC	9516	ES	1 day, 2:27:00	25	28	0	0.9875	0.9873	0.2288	NFASC-9516-ES
NFASC	9517	ES	21	20.1	22	0	0.9375	0.854	0.1809	NFASC-9517-ES
NFASC	9519	ES	12	11	13	0	0.9812	0.9282	0.1964	NFASC-9519-ES
NFASC	9522	ES	7	4	8.2	0	0.9187	0.8532	0.1678	NFASC-9522-ES
RBBP5	9524	AD	13.2	13.1	14	0	0.9937	0.6913	0.0945	RBBP5-9524-AD
DSTYK	9525	ES	12	11.2	13	0	0.975	0.2793	0.0728	DSTYK-9525-ES
KLHDC8A	9536	ES	03:04:05	2.2	6	0	0.9688	0.4229	0.0692	KLHDC8A-9536-ES
KLHDC8A	9539	ES	03:04:00	2.2	5	0	0.9563	0.9771	0.1413	KLHDC8A-9539-ES
CDK18	9549	AP	1.1	null	null	0	0.9312	0.4567	0.0637	CDK18-9549-AP
CDK18	9553	AD	2.6	2.5	3	0	0.9125	0.5241	0.0935	CDK18-9553-AD
CDK18	9554	RI	2.4	2.3	2.5	0	0.9062	0.5254	0.1027	CDK18-9554-RI
CDK18	9557	AD	1.2	1.1	2.3	0	0.8438	0.6587	0.1184	CDK18-9557-AD
RAB7L1	9567	RI	1.3	1.2	1.4	0	0.9375	0.4622	0.1104	RAB7L1-9567-RI
RAB7L1	9568	AD	1.3:1.4	1.2	2	0	0.9937	0.4472	0.0826	RAB7L1-9568-AD
RAB7L1	9570	RI	1.2:1.3	1.1	1.4	0	0.9563	0.7461	0.1545	RAB7L1-9570-RI
FAM72A	9575	AP	1	null	null	0	1	0.9178	0.1826	FAM72A-9575-AP
FAM72A	9576	AP	3.1	null	null	0	1	0.9178	0.1826	FAM72A-9576-AP
FAM72A	9577	AT	2	null	null	0	1	0.6509	0.1197	FAM72A-9577-AT
FAM72A	9578	AT	6	null	null	0	1	0.6383	0.1292	FAM72A-9578-AT
IKBKE	9584	ES	3	2	4	0	0.9625	0.2334	0.0602	IKBKE-9584-ES
RASSF5	9585	AP	1	null	null	0	0.9312	0.6723	0.1175	RASSF5-9585-AP
RASSF5	9586	AP	3	null	null	0	0.9312	0.6723	0.1175	RASSF5-9586-AP
FAIM3	9601	ES	2.1:2.2	1	3	0	0.8875	0.4545	0.0835	FAIM3-9601-ES
PFKFB2	9612	AP	2	null	null	0	0.8188	0.7832	0.1521	PFKFB2-9612-AP
PFKFB2	9613	AP	1	null	null	0	0.8188	0.8008	0.1647	PFKFB2-9613-AP
PFKFB2	9614	AP	10.1	null	null	0	0.8188	0.6241	0.1456	PFKFB2-9614-AP
PFKFB2	9616	AT	18	null	null	0	1	0.4113	0.0841	PFKFB2-9616-AT
PFKFB2	9617	AT	17	null	null	0	1	0.4113	0.0841	PFKFB2-9617-AT
CD55	9631	AT	15	null	null	0	1	0.4471	0.0853	CD55-9631-AT
CD55	9632	AT	10.2	null	null	0	1	0.4471	0.0853	CD55-9632-AT
CD55	9639	ES	10.1	9	15	0	0.9688	0.5019	0.0926	CD55-9639-ES
CD46	9652	ES	13	12	14	0	1	0.4724	0.0914	CD46-9652-ES
CD46	9658	ES	08:09:00	6	10	0	1	0.5842	0.0792	CD46-9658-ES
CD46	9659	ES	9	6	10	0	0.9875	0.4063	0.0757	CD46-9659-ES
CD46	9662	ES	07:08:00	6	9	0	0.9625	0.497	0.1109	CD46-9662-ES
CD46	9663	ES	8	6	9	0	1	0.7272	0.1666	CD46-9663-ES
CD34	9668	AA	9.1	8	9.2	0	0.9937	0.6631	0.0891	CD34-9668-AA
TRAF3IP3	9679	AP	1	null	null	0	0.8625	1	0.1854	TRAF3IP3-9679-AP
TRAF3IP3	9680	AP	10	null	null	0	0.8625	1	0.1818	TRAF3IP3-9680-AP
TRAF3IP3	9681	AT	16.3	null	null	0	0.9937	0.5246	0.0983	TRAF3IP3-9681-AT
TRAF3IP3	9682	AT	19	null	null	0	0.9937	0.5246	0.0983	TRAF3IP3-9682-AT
TRAF3IP3	9683	AA	16.1:16.2	15	16.3	0	0.9	0.4629	0.0793	TRAF3IP3-9683-AA
HHAT	9694	ES	7	6	8	0	0.85	0.4397	0.0741	HHAT-9694-ES
RCOR3	9703	AP	1	null	null	0	1	0.3384	0.0713	RCOR3-9703-AP
RCOR3	9704	AP	2.1	null	null	0	1	0.3384	0.0713	RCOR3-9704-AP
RCOR3	9705	AT	14.2	null	null	0	1	0.3307	0.0586	RCOR3-9705-AT
RCOR3	9708	AT	15	null	null	0	1	0.3307	0.0586	RCOR3-9708-AT
RCOR3	9709	ES	14.1	13	15	0	1	0.4453	0.0944	RCOR3-9709-ES
RCOR3	9711	ES	5	4	6	0	1	0.5322	0.0925	RCOR3-9711-ES
ATF3	9736	RI	5.2	5.1	5.3	0	0.8687	0.4116	0.0564	ATF3-9736-RI
NSL1	9744	ES	05:06:00	4	7	0	0.9875	0.4779	0.1158	NSL1-9744-ES
TATDN3	9754	AA	9.1	8	9.2	0	0.9875	0.406	0.081	TATDN3-9754-AA
TATDN3	9755	AA	9.1:9.2	8	9.3	0	0.9875	0.4595	0.0945	TATDN3-9755-AA
TATDN3	9756	AA	9.2	8	9.3	0	0.9875	0.4687	0.0762	TATDN3-9756-AA
TATDN3	9757	ES	8:9.1:9.2	7	9.3	0	0.8938	0.4889	0.1276	TATDN3-9757-ES
ANGEL2	9775	AP	1	null	null	0	1	0.6611	0.1152	ANGEL2-9775-AP
ANGEL2	9776	AP	2	null	null	0	1	0.6611	0.1152	ANGEL2-9776-AP
ANGEL2	9777	ES	8	7	9	0	1	0.3481	0.0755	ANGEL2-9777-ES
ANGEL2	9780	ES	3	1	5	0	0.9937	0.3963	0.0761	ANGEL2-9780-ES
RPS6KC1	9782	ES	9	8	10	0	0.9563	0.5524	0.0979	RPS6KC1-9782-ES
USH2A	9805	AT	73	null	null	0	0.8938	0.1285	0.0107	USH2A-9805-AT
GPATCH2	9838	AT	11	null	null	0	1	0.5127	0.1037	GPATCH2-9838-AT
GPATCH2	9839	AT	6	null	null	0	1	0.5127	0.1037	GPATCH2-9839-AT
TGFB2	9844	ES	2	1	3	0	0.975	0.3388	0.0645	TGFB2-9844-ES
LYPLAL1	9845	AA	3.1	2	3.2	0	0.9937	0.3335	0.0619	LYPLAL1-9845-AA
MARK1	9871	ES	17	16	18	0	0.9812	0.4026	0.0806	MARK1-9871-ES
DUSP10	9880	AP	1	null	null	0	0.975	0.2404	0.0576	DUSP10-9880-AP
DUSP10	9882	ES	2	1	4	0	1	0.3434	0.06	DUSP10-9882-ES
TAF1A	9883	AT	13	null	null	0	0.975	0.7691	0.1494	TAF1A-9883-AT
TAF1A	9884	AT	8	null	null	0	0.975	0.4665	0.1011	TAF1A-9884-AT
TAF1A	9885	AT	12.2	null	null	0	0.975	0.8467	0.1662	TAF1A-9885-AT
TAF1A	9886	ES	3	2	4	0	0.95	0.3348	0.0565	TAF1A-9886-ES
MIA3	9887	AP	1	null	null	0	0.9937	0.6476	0.1155	MIA3-9887-AP
MIA3	9888	AP	7	null	null	0	0.9937	0.6476	0.1155	MIA3-9888-AP
BROX	9894	AP	2	null	null	0	0.9875	0.7659	0.1439	BROX-9894-AP
BROX	9895	AP	1	null	null	0	0.9875	0.7659	0.1439	BROX-9895-AP
SUSD4	9910	AT	8	null	null	0	0.9875	0.577	0.1085	SUSD4-9910-AT
SUSD4	9911	AT	12.2	null	null	0	0.9875	0.5437	0.1075	SUSD4-9911-AT
SUSD4	9915	AA	9.1	7	9.2	0	0.8813	0.6575	0.1033	SUSD4-9915-AA
TP53BP2	9930	ES	3	2	4	0	0.9438	0.8221	0.1346	TP53BP2-9930-ES
NVL	9943	ES	12	10	13	0	0.975	0.6241	0.0989	NVL-9943-ES
NVL	9947	ES	05:06:07	4	8	0	0.8062	0.5638	0.1523	NVL-9947-ES
NVL	9951	ES	5	4	6	0	0.9	0.4464	0.081	NVL-9951-ES
NVL	9953	ES	2	1	3.1	0	0.975	0.6501	0.1225	NVL-9953-ES
CNIH4	9954	AA	5.1	4	5.2	0	1	0.2923	0.0554	CNIH4-9954-AA
CNIH4	9956	AA	5.1	3	5.2	0	1	0.5451	0.1344	CNIH4-9956-AA
WDR26	9963	AD	3.2	3.1	4.2	1	1	0.6054	0.0862	WDR26-9963-AD
ENAH	9992	AA	7.1	6	7.2	0	1	0.4569	0.08	ENAH-9992-AA
SRP9	9996	ES	3	2	5	0	1	0.2954	0.0536	SRP9-9996-ES
TMEM63A	9999	AP	1	null	null	0	0.8125	0.8	0.1866	TMEM63A-9999-AP
TMEM63A	10000	AP	9.1	null	null	0	0.8125	0.8	0.1866	TMEM63A-10000-AP
TMEM63A	10003	ES	00:10:11.100000	9.2	11.2	0	0.95	0.4309	0.0979	TMEM63A-10003-ES
H3F3A	10005	AP	2.1	null	null	0	0.9625	0.7094	0.1255	H3F3A-10005-AP
LIN9	10013	ES	4	3	5	0	0.875	0.5355	0.1182	LIN9-10013-ES
PSEN2	10032	AA	13.1	12	13.2	0	0.9937	0.3341	0.0628	PSEN2-10032-AA
ADCK3	10035	AP	7	null	null	0	1	0.992	0.1238	ADCK3-10035-AP
ADCK3	10036	AP	1	null	null	0	1	0.992	0.1238	ADCK3-10036-AP
CDC42BPA	10042	ES	36	35	37	0	0.95	0.8457	0.1411	CDC42BPA-10042-ES
CDC42BPA	10047	ES	23	21	24	0	0.8438	0.6902	0.1633	CDC42BPA-10047-ES
CDC42BPA	10050	ES	13	12	14	0	0.95	0.4343	0.0839	CDC42BPA-10050-ES
ZNF678	10051	AT	6	null	null	0	1	0.5949	0.1236	ZNF678-10051-AT
ZNF678	10052	AT	5.2	null	null	0	1	0.5949	0.1236	ZNF678-10052-AT
SNAP47	10056	AP	2	null	null	0	1	0.3543	0.0744	SNAP47-10056-AP
MRPL55	10072	RI	2.7	2.6	2.8	0	0.9875	0.9183	0.1753	MRPL55-10072-RI
MRPL55	10073	RI	2.7:2.8	2.6	2.9	0	1	0.6755	0.1479	MRPL55-10073-RI
MRPL55	10074	AA	2.8	2.6	2.9	0	0.9875	0.3197	0.0574	MRPL55-10074-AA
MRPL55	10075	RI	2.6:2.7:2.8	2.5	2.9	0	0.9812	0.8445	0.1443	MRPL55-10075-RI
MRPL55	10079	RI	2.3:2.4	2.2	2.5	0	1	0.4835	0.083	MRPL55-10079-RI
MRPL55	10081	RI	2.3:2.4:2.5:2.6:2.7	2.2	2.8	0	1	0.9268	0.2013	MRPL55-10081-RI
MRPL55	10083	AA	2.5:2.6:2.7	2.2	2.8	0	0.925	0.7997	0.1121	MRPL55-10083-AA
MRPL55	10084	AD	2.3:2.4:2.5:2.6	2.2	2.8	0	0.9812	0.8191	0.1412	MRPL55-10084-AD
MRPL55	10087	RI	2.3:2.4:2.5:2.6:2.7:2.8	2.2	2.9	0	1	0.5295	0.1144	MRPL55-10087-RI
MRPL55	10093	AA	2.8	2.2	2.9	0	0.9937	0.3595	0.0574	MRPL55-10093-AA
MRPL55	10094	AD	2.3:2.4:2.5:2.6	2.2	2.9	0	1	0.5543	0.1098	MRPL55-10094-AD
MRPL55	10096	ES	2.5:2.6	2.2	2.9	0	0.9937	0.2951	0.0594	MRPL55-10096-ES
MRPL55	10102	AA	2.2:2.3:2.4	1.2	2.5	0	1	0.3982	0.0759	MRPL55-10102-AA
MRPL55	10105	ES	2.2	1.2	2.5	0	0.925	0.8102	0.1831	MRPL55-10105-ES
MRPL55	10106	AA	2.2:2.3:2.4:2.5:2.6:2.7:2.8	1.2	2.9	0	1	0.5495	0.1125	MRPL55-10106-AA
MRPL55	10116	ES	2.2:2.8	1.2	2.9	0	1	0.5017	0.1113	MRPL55-10116-ES
MRPL55	10117	ES	2.2:2.3:2.4:2.5:2.6	1.2	2.9	0	1	0.555	0.1155	MRPL55-10117-ES
MRPL55	10120	ES	2.2:2.5:2.6	1.2	2.9	0	1	0.3735	0.0766	MRPL55-10120-ES
MRPL55	10127	ES	2.2	1.2	2.9	0	1	0.7496	0.1579	MRPL55-10127-ES
MRPL55	10128	ES	1.2:2.2:2.3:2.4:2.5:2.6:2.7:2.8	1.1	2.9	0	0.9812	0.9776	0.1941	MRPL55-10128-ES
MRPL55	10129	AA	2.2:2.3:2.4:2.5:2.6:2.7:2.8	1.1	2.9	0	0.9812	0.989	0.1549	MRPL55-10129-AA
MRPL55	10133	ES	1.2:2.2:2.5:2.6:2.7:2.8	1.1	2.9	0	0.975	0.569	0.1019	MRPL55-10133-ES
MRPL55	10137	ES	1.2:2.2:2.3:2.4:2.5:2.6:2.8	1.1	2.9	0	0.9875	0.6863	0.1184	MRPL55-10137-ES
MRPL55	10138	ES	2.2:2.3:2.4:2.5:2.6:2.8	1.1	2.9	0	0.975	0.4025	0.0701	MRPL55-10138-ES
MRPL55	10146	ES	1.2:2.2:2.8	1.1	2.9	0	0.9937	0.9755	0.1874	MRPL55-10146-ES
MRPL55	10147	ES	2.2:2.8	1.1	2.9	0	0.9688	0.6104	0.1313	MRPL55-10147-ES
MRPL55	10148	ES	1.2:2.2:2.3:2.4:2.5:2.6	1.1	2.9	0	1	0.7992	0.1545	MRPL55-10148-ES
MRPL55	10149	ES	2.2:2.3:2.4:2.5:2.6	1.1	2.9	0	0.9937	0.9052	0.1376	MRPL55-10149-ES
MRPL55	10153	ES	1.2:2.2:2.5:2.6	1.1	2.9	0	0.9875	0.7083	0.1516	MRPL55-10153-ES
MRPL55	10154	ES	2.2:2.5:2.6	1.1	2.9	0	0.9688	0.4349	0.095	MRPL55-10154-ES
MRPL55	10155	ES	1.2:2.5:2.6	1.1	2.9	0	0.9625	0.5149	0.1017	MRPL55-10155-ES
MRPL55	10157	ES	1.2:2.2:2.3:2.4:2.5	1.1	2.9	0	0.975	0.424	0.0877	MRPL55-10157-ES
MRPL55	10166	ES	1.2:2.2	1.1	2.9	0	0.9937	0.7896	0.1493	MRPL55-10166-ES
MRPL55	10167	ES	2.2	1.1	2.9	0	0.9937	0.8481	0.1649	MRPL55-10167-ES
MRPL55	10168	AD	1.2	1.1	2.9	0	1	0.418	0.0615	MRPL55-10168-AD
MRPL55	10170	AA	2.2:2.3:2.4	1.1	2.5	0	1	0.3115	0.0734	MRPL55-10170-AA
MRPL55	10174	ES	1.2:2.2	1.1	2.5	0	0.9187	0.5448	0.1199	MRPL55-10174-ES
MRPL55	10177	AD	1.2	1.1	2.2	0	0.9937	0.4514	0.0775	MRPL55-10177-AD
GUK1	10178	AP	2	null	null	0	1	0.4113	0.0704	GUK1-10178-AP
GUK1	10191	ES	3	2	5.3	0	1	0.4571	0.0791	GUK1-10191-ES
OBSCN	10196	AT	118	null	null	0	0.9688	0.8391	0.1866	OBSCN-10196-AT
OBSCN	10197	AT	92	null	null	0	0.9688	0.8391	0.1866	OBSCN-10197-AT
TRIM11	10207	AP	1	null	null	0	1	0.4105	0.0646	TRIM11-10207-AP
C1orf198	10247	AP	4.1	null	null	0	1	0.3641	0.0594	C1orf198-10247-AP
TTC13	10257	AA	20.1	19	20.2	0	0.975	0.5081	0.0885	TTC13-10257-AA
TTC13	10258	ME	9|10	8	11	0	0.9563	0.5424	0.1399	TTC13-10258-ME
TTC13	10259	ES	06:07:00	5	8	0	0.9438	0.5982	0.1247	TTC13-10259-ES
C1orf131	10273	AA	3.1	2	3.2	0	1	0.4875	0.0781	C1orf131-10273-AA
SPRTN	10277	RI	4.2	4.1	4.3	0	1	0.5904	0.095	SPRTN-10277-RI
NTPCR	10319	ES	2	1	3	1	0.9875	0.6099	0.1206	NTPCR-10319-ES
PCNXL2	10320	AP	25.1	null	null	0	0.9937	0.8497	0.1844	PCNXL2-10320-AP
PCNXL2	10321	AP	1	null	null	0	0.9937	0.8497	0.1844	PCNXL2-10321-AP
PCNXL2	10326	RI	34.2	34.1	34.3	0	1	0.6523	0.1101	PCNXL2-10326-RI
MLK4	10329	AT	10	null	null	0	0.975	0.3373	0.0671	MLK4-10329-AT
KCNK1	10331	AP	2	null	null	0	0.9062	0.8103	0.2236	KCNK1-10331-AP
KCNK1	10332	AP	1	null	null	0	0.9062	0.8103	0.2236	KCNK1-10332-AP
COA6	10335	AP	1	null	null	0	1	0.3995	0.0702	COA6-10335-AP
COA6	10336	AP	2.1	null	null	0	1	0.3995	0.0702	COA6-10336-AP
COA6	10337	RI	2.2	2.1	2.3	0	1	0.6725	0.1113	COA6-10337-RI
IRF2BP2	10338	AD	1.2	1.1	2	0	1	0.4015	0.0669	IRF2BP2-10338-AD
ARID4B	10343	ES	18	17	19	0	0.9937	0.5276	0.0985	ARID4B-10343-ES
GGPS1	10344	AP	3	null	null	0	1	0.3768	0.0697	GGPS1-10344-AP
GGPS1	10346	AP	4	null	null	0	1	0.3768	0.0693	GGPS1-10346-AP
TBCE	10349	ES	8	7	9	0	1	0.2964	0.0558	TBCE-10349-ES
TBCE	10350	ES	3	2	4	1	0.9375	0.3738	0.0749	TBCE-10350-ES
B3GALNT2	10354	ES	4	3	5	0	0.95	0.3955	0.0879	B3GALNT2-10354-ES
GNG4	10358	AP	2	null	null	0	0.9438	0.3941	0.0811	GNG4-10358-AP
LYST	10360	AP	2.1	null	null	0	0.9937	0.8028	0.1031	LYST-10360-AP
LYST	10361	AP	1	null	null	0	0.9937	0.8028	0.1031	LYST-10361-AP
ERO1LB	10369	AT	7.2	null	null	0	1	0.5771	0.1097	ERO1LB-10369-AT
ERO1LB	10370	AT	16	null	null	0	1	0.5771	0.1097	ERO1LB-10370-AT
LGALS8	10382	ES	11	10.1	12	0	0.9875	0.8003	0.1267	LGALS8-10382-ES
OPN3	10431	ES	3	1	4	1	0.9625	0.4104	0.0763	OPN3-10431-ES
CEP170	10448	AP	1	null	null	0	0.9	0.7243	0.114	CEP170-10448-AP
CEP170	10451	AD	16.3	16.2	17	0	1	0.5359	0.1189	CEP170-10451-AD
CEP170	10452	AD	16.2:16.3	16.1	17	0	1	0.5319	0.0774	CEP170-10452-AD
CEP170	10453	AD	16.2	16.1	17	0	1	0.6759	0.1099	CEP170-10453-AD
CEP170	10455	ES	10	9	11	0	0.9875	0.5034	0.0863	CEP170-10455-ES
DESI2	10470	ES	00:03:04.100000	2	4.2	0	0.9688	0.3876	0.0623	DESI2-10470-ES
COX20	10475	ES	3	1	4	1	1	0.5147	0.091	COX20-10475-ES
HNRNPU	10476	AD	1.2	1.1	2	0	0.9875	0.5373	0.0791	HNRNPU-10476-AD
EFCAB2	10479	AT	8	null	null	0	1	0.6339	0.1008	EFCAB2-10479-AT
EFCAB2	10480	AT	9	null	null	0	1	0.6339	0.1008	EFCAB2-10480-AT
EFCAB2	10481	ES	02:03:00	1.3	4	1	0.9937	0.7947	0.1283	EFCAB2-10481-ES
EFCAB2	10482	ES	3	1.3	4	1	1	0.6529	0.1171	EFCAB2-10482-ES
EFCAB2	10483	ES	2	1.3	3	0	0.975	0.666	0.1191	EFCAB2-10483-ES
SMYD3	10487	AP	1	null	null	0	1	0.7287	0.1426	SMYD3-10487-AP
SMYD3	10488	AP	2	null	null	0	1	0.7287	0.1426	SMYD3-10488-AP
CNST	10497	ES	3	2	4	0	0.975	0.2941	0.072	CNST-10497-ES
ZNF670	10507	AT	4	null	null	0	1	0.4385	0.0838	ZNF670-10507-AT
ZNF669	10511	ES	3	2.2	4	0	0.9625	0.2287	0.0579	ZNF669-10511-ES
ZNF669	10513	AD	1.2	1.1	2.1	0	0.9062	0.4174	0.0855	ZNF669-10513-AD
ZNF124	10515	AT	4.2	null	null	0	1	0.587	0.1173	ZNF124-10515-AT
ZNF124	10516	AT	6	null	null	0	1	0.5417	0.1037	ZNF124-10516-AT
NLRP3	10522	ES	7	6	8	0	0.9688	0.2909	0.0519	NLRP3-10522-ES
NLRP3	10523	ES	5	4	6	0	0.8938	0.6049	0.1117	NLRP3-10523-ES
ZNF692	10557	RI	6.3	6.2	6.4	0	0.9937	0.7814	0.1249	ZNF692-10557-RI
ZNF692	10561	RI	3.5:3.6	3.4	3.7	0	0.9812	0.2559	0.0594	ZNF692-10561-RI
ZNF692	10562	AA	3.6	3.4	3.7	0	0.85	0.4052	0.0935	ZNF692-10562-AA
ZNF692	10563	RI	3.5	3.4	3.6	0	1	0.9518	0.184	ZNF692-10563-RI
ZNF692	10567	AA	3.1:3.2:3.3	2.3	3.4	0	0.9438	0.8852	0.2396	ZNF692-10567-AA
ZNF692	10568	AA	3.2:3.3	2.3	3.4	0	0.8813	0.8167	0.1731	ZNF692-10568-AA
PGBD2	10573	AA	4.1	2	4.2	0	0.975	1	0.196	PGBD2-10573-AA
ZMYND11	10580	AP	3	null	null	0	0.9125	0.3852	0.0785	ZMYND11-10580-AP
ZMYND11	10591	ES	7	6	8	0	1	0.3953	0.0611	ZMYND11-10591-ES
IDI1	10610	ES	2	1	3	1	0.975	0.362	0.0563	IDI1-10610-ES
PFKP	10619	AP	20.1	null	null	0	1	0.7809	0.1629	PFKP-10619-AP
PFKP	10621	AP	1	null	null	0	1	0.8173	0.1674	PFKP-10621-AP
AKR1C1	10645	AT	16	null	null	0	0.9625	0.5621	0.0644	AKR1C1-10645-AT
AKR1C2	10650	AT	6	null	null	0	0.85	0.5298	0.1459	AKR1C2-10650-AT
AKR1C2	10651	AT	12	null	null	0	0.85	0.5298	0.1459	AKR1C2-10651-AT
AKR1C3	10653	AP	2	null	null	0	0.9625	0.4621	0.0552	AKR1C3-10653-AP
NET1	10659	AP	1	null	null	0	0.9563	0.9909	0.2398	NET1-10659-AP
NET1	10660	AP	5	null	null	0	0.9563	0.9909	0.2398	NET1-10660-AP
ANKRD16	10667	AT	8	null	null	0	1	0.4825	0.0677	ANKRD16-10667-AT
ANKRD16	10668	ES	6	5	7.1	0	0.9937	0.2791	0.0574	ANKRD16-10668-ES
FBXO18	10669	AP	1	null	null	0	0.9062	0.8651	0.1545	FBXO18-10669-AP
FBXO18	10670	AP	2	null	null	0	0.9062	0.8374	0.1475	FBXO18-10670-AP
IL15RA	10678	AA	8.1	7	8.2	0	0.8938	0.7663	0.1247	IL15RA-10678-AA
ITIH5	10715	AT	16.2	null	null	0	1	0.5875	0.0877	ITIH5-10715-AT
ITIH5	10716	AT	13	null	null	0	1	0.5875	0.0877	ITIH5-10716-AT
KIN	10722	AA	13.1	12.1	13.2	0	1	0.3417	0.09	KIN-10722-AA
KIN	10723	ES	2	1	3	0	0.9937	0.4114	0.0864	KIN-10723-ES
ATP5C1	10726	ES	9	8.1	10	0	1	0.8987	0.1136	ATP5C1-10726-ES
CELF2	10729	AP	1	null	null	0	0.975	0.6398	0.1348	CELF2-10729-AP
CELF2	10730	AP	2	null	null	0	0.975	0.6909	0.1498	CELF2-10730-AP
CELF2	10732	AP	3	null	null	0	0.975	0.9239	0.2022	CELF2-10732-AP
CELF2	10739	RI	16.2	16.1	16.3	0	0.9937	0.7622	0.1482	CELF2-10739-RI
CELF2	10742	AA	14.1	12.1	14.2	0	0.8813	0.6888	0.1324	CELF2-10742-AA
CELF2	10744	AD	12.2	12.1	14.2	0	0.925	0.7059	0.1237	CELF2-10744-AD
CELF2	10745	ES	8	7	9	0	1	0.3613	0.0544	CELF2-10745-ES
USP6NL	10750	AT	4	null	null	0	1	0.7819	0.1118	USP6NL-10750-AT
USP6NL	10751	AT	18	null	null	0	1	0.7819	0.1118	USP6NL-10751-AT
SEC61A2	10764	ES	9	6	10	0	1	0.2415	0.0566	SEC61A2-10764-ES
NUDT5	10768	AT	11	null	null	0	1	0.3352	0.0689	NUDT5-10768-AT
CAMK1D	10772	AT	11	null	null	0	1	0.4886	0.0843	CAMK1D-10772-AT
CAMK1D	10773	AT	10.2	null	null	0	1	0.4886	0.0843	CAMK1D-10773-AT
CCDC3	10774	AP	6	null	null	0	1	0.4184	0.0693	CCDC3-10774-AP
OPTN	10778	AA	9.1	8	9.2	0	1	0.3119	0.0538	OPTN-10778-AA
OPTN	10781	ES	4	3	5.2	0	0.8	0.7442	0.1382	OPTN-10781-ES
OPTN	10784	ES	3	2	5.2	0	1	0.6406	0.0872	OPTN-10784-ES
PHYH	10789	AP	2	null	null	0	1	0.4263	0.0583	PHYH-10789-AP
FRMD4A	10815	ES	30	29	31	1	0.9875	0.88	0.1578	FRMD4A-10815-ES
HSPA14	10830	AT	15	null	null	0	1	0.4333	0.0937	HSPA14-10830-AT
HSPA14	10831	AT	4	null	null	0	1	0.4333	0.0937	HSPA14-10831-AT
SUV39H2	10833	ES	2	1.1	3.1	0	0.8375	0.8053	0.1487	SUV39H2-10833-ES
DCLRE1C	10836	AP	1	null	null	0	0.8687	0.6748	0.097	DCLRE1C-10836-AP
RPP38	10862	AD	1.2	1.1	2	0	0.9125	0.7212	0.1498	RPP38-10862-AD
RPP38	10863	ES	1.2:2	1.1	3.1	0	0.9563	0.8093	0.1548	RPP38-10863-ES
RPP38	10864	ES	2	1.1	3.1	0	0.9625	0.4924	0.1028	RPP38-10864-ES
NMT2	10869	ES	6	5	7	0	0.9187	0.6979	0.1075	NMT2-10869-ES
RSU1	10878	AD	1.2:1.3	1.1	2	0	0.9937	0.6985	0.1498	RSU1-10878-AD
RSU1	10879	ES	1.3	1.1	2	0	1	0.4847	0.0731	RSU1-10879-ES
TRDMT1	10883	AT	12	null	null	0	1	0.4471	0.1082	TRDMT1-10883-AT
TRDMT1	10884	AT	11.2	null	null	0	1	0.4471	0.1082	TRDMT1-10884-AT
VIM	10927	AP	1	null	null	0	0.9187	0.6295	0.1614	VIM-10927-AP
VIM	10928	AP	3.1	null	null	0	0.9187	0.6295	0.1614	VIM-10928-AP
PTPLA	10932	AT	8	null	null	0	0.925	0.4444	0.08	PTPLA-10932-AT
STAM	10936	ES	04:05:00	2	6	0	0.9812	0.2387	0.0507	STAM-10936-ES
MLLT10	10970	AT	26	null	null	0	1	0.484	0.0978	MLLT10-10970-AT
MLLT10	10971	AT	5	null	null	0	1	0.484	0.0978	MLLT10-10971-AT
KIAA1217	11000	RI	25.2	25.1	25.3	0	0.95	0.9377	0.2021	KIAA1217-11000-RI
KIAA1217	11001	ES	24	23	25.1	0	0.9937	0.6021	0.1286	KIAA1217-11001-ES
KIAA1217	11002	ES	23:24:00	22	25.1	0	0.9812	0.7597	0.1787	KIAA1217-11002-ES
KIAA1217	11004	ES	22:23:24	21	25.1	0	0.9937	1	0.2395	KIAA1217-11004-ES
ARHGAP21	11015	ES	8.2	7	9	1	0.8625	0.9591	0.1805	ARHGAP21-11015-ES
ENKUR	11019	AT	6.3	null	null	0	1	0.6031	0.0896	ENKUR-11019-AT
ENKUR	11020	AT	5.2	null	null	0	1	0.6031	0.0896	ENKUR-11020-AT
ABI1	11032	ES	12	11.2	13	0	1	0.7824	0.153	ABI1-11032-ES
ABI1	11033	ES	10:11.1:11.2	9	12	0	0.8188	0.9315	0.2404	ABI1-11033-ES
ABI1	11034	ES	11.1:11.2	9	12	0	1	0.6144	0.115	ABI1-11034-ES
ABI1	11035	ES	11.2	9	12	0	0.9875	0.7512	0.1669	ABI1-11035-ES
ABI1	11036	ES	10:11.1:11.2:12	9	13	0	0.9438	1	0.2448	ABI1-11036-ES
ABI1	11037	ES	11.1:11.2:12	9	13	0	1	0.6983	0.1276	ABI1-11037-ES
ABI1	11038	ES	11.2:12	9	13	0	1	0.7684	0.1747	ABI1-11038-ES
ABI1	11039	ES	12	9	13	0	0.85	0.9285	0.2154	ABI1-11039-ES
ABI1	11040	ES	10:11.1:11.2	9	13	0	0.9438	1	0.2205	ABI1-11040-ES
ABI1	11041	ES	11.1:11.2	9	13	0	0.9937	0.4284	0.0835	ABI1-11041-ES
ABI1	11042	ES	11.2	9	13	0	0.9875	0.6779	0.1347	ABI1-11042-ES
ABI1	11043	ES	00:10:11.100000	9	11.2	0	0.9875	0.8189	0.1805	ABI1-11043-ES
ABI1	11044	AA	11.1	9	11.2	0	0.9937	0.4564	0.0568	ABI1-11044-AA
ABI1	11045	ES	10	9	11.1	0	0.9875	0.6134	0.1174	ABI1-11045-ES
ABI1	11048	ES	5	4	7	0	1	0.8325	0.0985	ABI1-11048-ES
YME1L1	11060	RI	3.2	3.1	3.3	0	0.9812	0.6642	0.1938	YME1L1-11060-RI
MASTL	11063	ES	10	9.2	11	0	0.9937	0.2424	0.0556	MASTL-11063-ES
MASTL	11064	AA	9.1	8	9.2	0	0.9625	0.7636	0.1228	MASTL-11064-AA
ACBD5	11066	AP	1	null	null	0	0.9062	0.62	0.1218	ACBD5-11066-AP
ACBD5	11067	AP	2.1	null	null	0	0.9062	0.62	0.1218	ACBD5-11067-AP
ACBD5	11069	ES	6	5	7	0	0.9875	0.45	0.0783	ACBD5-11069-ES
ACBD5	11071	RI	2.2	2.1	2.3	0	0.9438	0.7497	0.106	ACBD5-11071-RI
WAC	11098	AP	2	null	null	0	1	0.5825	0.0772	WAC-11098-AP
WAC	11099	AP	1	null	null	0	1	0.4184	0.0711	WAC-11099-AP
SVIL	11111	AT	43	null	null	0	1	0.3123	0.0542	SVIL-11111-AT
MAP3K8	11122	AT	9	null	null	0	1	0.5871	0.1118	MAP3K8-11122-AT
MAP3K8	11123	AT	3.3	null	null	0	1	0.5871	0.1118	MAP3K8-11123-AT
MAP3K8	11124	ES	2	1	3.2	0	0.9688	0.3053	0.0633	MAP3K8-11124-ES
ZNF438	11132	RI	11.2	11.1	11.3	0	1	0.2671	0.064	ZNF438-11132-RI
ZEB1	11140	AP	1	null	null	0	0.9312	0.6412	0.1297	ZEB1-11140-AP
ZEB1	11141	AP	2	null	null	0	0.9312	0.6412	0.1297	ZEB1-11141-AP
ZEB1	11143	ES	6.2	5	7	0	0.9563	0.212	0.0389	ZEB1-11143-ES
ZEB1	11144	AA	6.1	5	6.2	0	0.9688	0.6379	0.09	ZEB1-11144-AA
ZEB1	11145	ES	3:4:5:6.1	1	6.2	0	0.825	0.3139	0.0609	ZEB1-11145-ES
ZEB1	11149	ES	03:04:00	1	5	0	0.9563	0.6413	0.1279	ZEB1-11149-ES
ARHGAP12	11152	ES	9	8	10	0	0.8687	0.6479	0.1114	ARHGAP12-11152-ES
ARHGAP12	11153	ES	08:09:00	7	10	0	0.95	0.8298	0.1458	ARHGAP12-11153-ES
ARHGAP12	11154	ES	8	7	10	0	0.8687	0.8817	0.2	ARHGAP12-11154-ES
ARHGAP12	11155	ES	5	4	6	0	0.9937	0.4863	0.0954	ARHGAP12-11155-ES
EPC1	11156	AP	2	null	null	0	0.9937	0.3624	0.0778	EPC1-11156-AP
EPC1	11157	AP	1	null	null	0	0.9937	0.3624	0.0778	EPC1-11157-AP
EPC1	11158	ES	13	12	14	0	0.9812	0.5749	0.0781	EPC1-11158-ES
CCDC7	11163	AT	11	null	null	0	0.9875	0.7706	0.16	CCDC7-11163-AT
NRP1	11200	AD	14.2	14.1	15.1	0	0.9937	0.6333	0.1004	NRP1-11200-AD
NRP1	11202	ES	14.1	12	15.1	0	0.9812	0.3507	0.0657	NRP1-11202-ES
PARD3	11207	AT	23	null	null	0	1	0.5178	0.0907	PARD3-11207-AT
PARD3	11208	AT	28	null	null	0	1	0.4874	0.0999	PARD3-11208-AT
PARD3	11209	AT	17	null	null	0	1	0.3201	0.0562	PARD3-11209-AT
PARD3	11210	ES	24	22	25	0	0.9937	0.462	0.0849	PARD3-11210-ES
PARD3	11211	ES	20	19.3	21	0	0.9438	0.5676	0.1306	PARD3-11211-ES
PARD3	11212	AD	19.3	19.2	20	0	0.9125	0.6049	0.0996	PARD3-11212-AD
PARD3	11213	AD	19.2:19.3	19.1	20	0	0.9625	0.2778	0.0586	PARD3-11213-AD
PARD3	11215	AD	16.2	16.1	18	0	0.925	0.5582	0.1029	PARD3-11215-AD
PARD3	11216	ES	13	12	14	0	0.9688	0.604	0.1113	PARD3-11216-ES
PARD3	11217	ES	5	4	7	0	0.9563	0.3634	0.0812	PARD3-11217-ES
CUL2	11224	ES	2	1.2	4	0	0.8188	0.6684	0.1253	CUL2-11224-ES
CUL2	11226	AD	1.2	1.1	4	0	0.9312	0.6753	0.1339	CUL2-11226-AD
CREM	11229	AP	1	null	null	0	1	0.6065	0.1045	CREM-11229-AP
CREM	11230	AP	12	null	null	0	1	0.4665	0.0964	CREM-11230-AP
CREM	11231	AP	13.1	null	null	0	1	0.5794	0.0893	CREM-11231-AP
CREM	11237	AT	16.2	null	null	0	1	0.3838	0.0696	CREM-11237-AT
CREM	11238	AT	10.2	null	null	0	1	0.3532	0.0676	CREM-11238-AT
CREM	11240	ES	14	13.2	15	0	0.8313	0.6452	0.1344	CREM-11240-ES
CREM	11242	ES	13.2:14	13.1	15	0	0.9375	0.5033	0.1037	CREM-11242-ES
CREM	11243	ES	14	13.1	15	0	0.9312	0.5351	0.0938	CREM-11243-ES
CREM	11244	AD	13.2	13.1	15	0	0.9625	0.6979	0.1029	CREM-11244-AD
CREM	11245	ES	14	12	15	0	0.8375	0.6087	0.1267	CREM-11245-ES
CREM	11251	ES	11	10.1	15	0	0.95	0.5862	0.1139	CREM-11251-ES
CREM	11258	ES	9.2:10.1:14	4	15	0	0.8	0.5836	0.1161	CREM-11258-ES
CREM	11261	ES	9.2:10.1:11	4	15	0	0.9563	0.9491	0.1577	CREM-11261-ES
CREM	11264	ES	9.2:10.1	4	15	0	0.9875	0.7132	0.1319	CREM-11264-ES
CREM	11285	ES	4:9.2:10.1:11	1	15	0	0.9438	0.9847	0.1682	CREM-11285-ES
CREM	11291	ES	4:9.2:10.1	1	15	0	0.9937	0.8505	0.147	CREM-11291-ES
CREM	11293	ES	4	1	15	0	0.8938	0.923	0.1307	CREM-11293-ES
ZNF248	11300	AP	2	null	null	0	0.975	0.7238	0.1027	ZNF248-11300-AP
ZNF248	11301	AT	7.3	null	null	0	1	0.3431	0.0616	ZNF248-11301-AT
ZNF248	11303	AT	9	null	null	0	1	0.3431	0.0616	ZNF248-11303-AT
ZNF248	11304	RI	7.2	7.1	7.3	0	1	0.6844	0.1284	ZNF248-11304-RI
ZNF33A	11308	AT	6	null	null	0	1	0.4354	0.0685	ZNF33A-11308-AT
ZNF33A	11309	AT	5.3	null	null	0	1	0.4354	0.0685	ZNF33A-11309-AT
ZNF33A	11310	AA	5.1	4	5.2	0	0.8875	0.616	0.1138	ZNF33A-11310-AA
ZNF37A	11312	ES	00:02:03.100000	1	3.2	0	0.8062	0.8957	0.2123	ZNF37A-11312-ES
RET	11315	AT	20	null	null	0	0.9812	0.7719	0.129	RET-11315-AT
RET	11316	AT	19.2	null	null	0	0.9812	0.7719	0.129	RET-11316-AT
HNRNPF	11322	AP	2	null	null	0	1	0.7888	0.1557	HNRNPF-11322-AP
HNRNPF	11323	AP	1	null	null	0	1	0.3749	0.0566	HNRNPF-11323-AP
HNRNPF	11324	AP	4	null	null	0	1	0.2853	0.057	HNRNPF-11324-AP
HNRNPF	11325	AP	3	null	null	0	1	0.718	0.1116	HNRNPF-11325-AP
HNRNPF	11326	AP	5.1	null	null	0	1	0.5876	0.1042	HNRNPF-11326-AP
ZNF487	11331	RI	5.4	5.3	5.5	0	0.9937	0	0	ZNF487-11331-RI
ZNF32	11340	AP	2	null	null	0	0.9875	0.6954	0.1027	ZNF32-11340-AP
ZNF32	11341	AP	1	null	null	0	0.9875	0.6954	0.1027	ZNF32-11341-AP
CXCL12	11342	AT	5.2	null	null	0	1	0.7538	0.1608	CXCL12-11342-AT
CXCL12	11343	AT	3.3	null	null	0	1	0.7999	0.2058	CXCL12-11343-AT
CXCL12	11344	AT	4	null	null	0	1	0.3682	0.0731	CXCL12-11344-AT
CXCL12	11347	ES	2.2:3.1:5.1	2.1	5.2	0	0.8625	0.3408	0.0577	CXCL12-11347-ES
RASSF4	11352	AA	7.1	6	7.2	0	0.9937	0.4132	0.0946	RASSF4-11352-AA
2020-03-08	11362	ES	7	6	8	0	0.95	0.8425	0.1244	MARCH8-11362-ES
2020-03-08	11363	ES	2	1	4	0	0.8625	0.6241	0.1163	MARCH8-11363-ES
ZFAND4	11366	AT	9.2	null	null	0	0.9937	0.8267	0.1262	ZFAND4-11366-AT
ZFAND4	11367	AT	13	null	null	0	0.9937	0.8386	0.1237	ZFAND4-11367-AT
FAM21C	11375	ES	22	21	23	0	0.9937	0.4743	0.0864	FAM21C-11375-ES
FAM21C	11378	ES	11	10	12	0	0.9187	0.6364	0.0968	FAM21C-11378-ES
SYT15	11433	AT	8.4	null	null	0	0.9937	0.8017	0.1501	SYT15-11433-AT
SYT15	11435	AT	9	null	null	0	0.9937	0.8017	0.1501	SYT15-11435-AT
SYT15	11436	RI	8.3	8.2	8.4	0	0.95	0.574	0.0854	SYT15-11436-RI
SYT15	11437	AA	8.1	7	8.2	0	0.9937	0.7386	0.1523	SYT15-11437-AA
MAPK8	11475	AA	15.1	14	15.2	0	0.9875	0.4106	0.0776	MAPK8-11475-AA
ARHGAP22	11481	AP	14.1	null	null	0	0.9688	0.6831	0.1249	ARHGAP22-11481-AP
ARHGAP22	11482	AP	1	null	null	0	0.9688	0.4147	0.0693	ARHGAP22-11482-AP
ARHGAP22	11485	AP	3	null	null	0	0.9688	0.8215	0.1696	ARHGAP22-11485-AP
ARHGAP22	11486	AD	11.2	11.1	12	0	0.925	0.3379	0.064	ARHGAP22-11486-AD
AGAP8	11527	AP	2.1	null	null	0	0.9625	0.7252	0.1575	AGAP8-11527-AP
AGAP8	11528	AP	1	null	null	0	0.9625	0.7252	0.1575	AGAP8-11528-AP
TIMM23B	11532	ES	02:03:00	1	4	0	0.825	0.9428	0.1592	TIMM23B-11532-ES
NCOA4	11536	AP	1	null	null	0	0.9875	0.671	0.0991	NCOA4-11536-AP
NCOA4	11537	AP	3	null	null	0	0.9875	0.5962	0.0928	NCOA4-11537-AP
AGAP6	11553	ES	2	1	3	0	0.925	0.3302	0.0669	AGAP6-11553-ES
FAM21A	11559	ES	28	27	29	0	1	0.8008	0.1362	FAM21A-11559-ES
FAM21A	11563	ES	27	26	29	0	0.95	0.5787	0.1302	FAM21A-11563-ES
SGMS1	11570	AP	2	null	null	0	0.8125	0.2096	0.0604	SGMS1-11570-AP
PRKG1	11579	AP	2	null	null	0	0.8062	1	0.238	PRKG1-11579-AP
PRKG1	11580	AP	1	null	null	0	0.8062	1	0.2371	PRKG1-11580-AP
PCDH15	11585	AT	47	null	null	0	0.9125	0.7063	0.1407	PCDH15-11585-AT
PCDH15	11586	AT	43.3	null	null	0	0.9125	0.7063	0.1332	PCDH15-11586-AT
ZWINT	11811	RI	7.2	7.1	7.3	0	1	0.3688	0.0701	ZWINT-11811-RI
ZWINT	11813	RI	2.2	2.1	2.3	0	0.9812	0.5839	0.1291	ZWINT-11813-RI
FAM13C	11827	AT	15.2	null	null	0	1	0.6848	0.1463	FAM13C-11827-AT
FAM13C	11829	AT	16	null	null	0	1	0.7514	0.1634	FAM13C-11829-AT
FAM13C	11830	AA	14.1	13.1	14.2	0	0.925	0.6712	0.1212	FAM13C-11830-AA
FAM13C	11831	ES	11:12:00	10	13.1	0	0.9937	0.3862	0.0897	FAM13C-11831-ES
FAM13C	11834	ES	2	1.3	3	0	0.8125	0.3307	0.0753	FAM13C-11834-ES
FAM13C	11835	RI	1.2	1.1	1.3	0	0.8125	0.7642	0.1413	FAM13C-11835-RI
ANK3	11848	ES	46	45	47	0	0.9812	0.8369	0.1586	ANK3-11848-ES
ANK3	11849	ES	42	41	43	0	0.9688	0.9966	0.2209	ANK3-11849-ES
TMEM26	11860	AT	8.3	null	null	0	0.8562	0.414	0.0904	TMEM26-11860-AT
RTKN2	11869	AT	13.2	null	null	0	1	0.8724	0.1415	RTKN2-11869-AT
RTKN2	11870	AT	5.2	null	null	0	1	0.8368	0.1365	RTKN2-11870-AT
ZNF365	11879	AT	5	null	null	0	1	0.3689	0.0708	ZNF365-11879-AT
JMJD1C	11888	AP	3	null	null	0	0.9688	0.8886	0.1992	JMJD1C-11888-AP
JMJD1C	11889	AP	1	null	null	0	0.9688	0.8886	0.1992	JMJD1C-11889-AP
CTNNA3	11896	AT	19	null	null	0	0.9875	0.6208	0.0889	CTNNA3-11896-AT
SIRT1	11905	AP	1	null	null	0	0.8625	0.6261	0.1356	SIRT1-11905-AP
SIRT1	11907	AP	2	null	null	0	0.8625	0.4881	0.1084	SIRT1-11907-AP
HERC4	11911	AP	1	null	null	0	0.9	0.3078	0.055	HERC4-11911-AP
HERC4	11916	ES	19	18	20	0	0.95	0.8397	0.1546	HERC4-11916-ES
HNRNPH3	11928	AD	4.2	4.1	5	0	1	0.3939	0.0537	HNRNPH3-11928-AD
RUFY2	11939	AA	13.1	12	13.2	0	0.9937	0.8416	0.2033	RUFY2-11939-AA
RUFY2	11940	ES	4	3	5	0	0.9625	0.2752	0.0566	RUFY2-11940-ES
SLC25A16	11952	ES	2.1:2.2	1	3	0	0.9187	0.976	0.2281	SLC25A16-11952-ES
CCAR1	11959	ES	4	3	5	0	0.9438	0.3043	0.0657	CCAR1-11959-ES
STOX1	11961	AT	5	null	null	0	0.9563	0.4982	0.0949	STOX1-11961-AT
STOX1	11962	AT	4.2	null	null	0	0.9563	0.4982	0.0949	STOX1-11962-AT
STOX1	11963	AD	3.2	3.1	4.1	0	1	0.5802	0.131	STOX1-11963-AD
STOX1	11964	ES	3.1:3.2	2	4.1	0	1	0.42	0.063	STOX1-11964-ES
DDX50	11971	ES	2.1:2.2	1	3	0	0.975	0.5574	0.0804	DDX50-11971-ES
HKDC1	11984	AT	19	null	null	0	0.975	0.4131	0.0865	HKDC1-11984-AT
LRRC20	12048	ES	5	4	6	0	0.9875	0.5327	0.0899	LRRC20-12048-ES
UNC5B	12054	ES	8	7	9	0	0.8438	0.6057	0.13	UNC5B-12054-ES
CDH23	12058	AT	15.2	null	null	0	0.9875	0.8227	0.1395	CDH23-12058-AT
CDH23	12059	AT	27.2	null	null	0	0.9875	0.8122	0.1786	CDH23-12059-AT
CDH23	12060	AT	72	null	null	0	0.9875	0.8208	0.174	CDH23-12060-AT
PSAP	12067	AA	8.1	7	8.2	0	1	0.6255	0.1079	PSAP-12067-AA
ASCC1	12074	AP	3	null	null	0	1	0.4439	0.0763	ASCC1-12074-AP
ASCC1	12075	AP	2	null	null	0	1	0.4472	0.0839	ASCC1-12075-AP
ASCC1	12079	ES	15	14	16	1	0.8938	0.7031	0.1375	ASCC1-12079-ES
ASCC1	12082	ES	13:14:15	12	16	1	0.8	0.8288	0.1835	ASCC1-12082-ES
ASCC1	12083	ES	13:14:00	12	16	1	0.8188	0.5514	0.1221	ASCC1-12083-ES
DNAJB12	12090	RI	9.3	9.2	9.4	0	1	0.5611	0.1036	DNAJB12-12090-RI
DNAJB12	12091	RI	9.2:9.3	9.1	9.4	0	1	0.508	0.0921	DNAJB12-12091-RI
DNAJB12	12092	AD	9.2	9.1	9.4	0	1	0.6227	0.0849	DNAJB12-12092-AD
P4HA1	12122	ME	10|11	9	12.1	0	1	0.5097	0.081	P4HA1-12122-ME
PPP3CB	12153	AT	17	null	null	0	1	0.4878	0.078	PPP3CB-12153-AT
PPP3CB	12154	AT	15.2	null	null	0	1	0.4878	0.078	PPP3CB-12154-AT
PPP3CB	12155	ES	16	15.1	17	0	1	0.5902	0.1189	PPP3CB-12155-ES
PPP3CB	12156	AA	14.1	13	14.2	0	1	0.4283	0.0758	PPP3CB-12156-AA
USP54	12165	ES	23	22	24	0	0.9937	0.5126	0.0831	USP54-12165-ES
USP54	12166	ES	19	18	20	0	0.9438	0.3957	0.0871	USP54-12166-ES
USP54	12167	ES	13	12	14	1	0.8438	0.8032	0.1635	USP54-12167-ES
SEC24C	12178	ES	8	7	9	0	0.9875	0.4202	0.0836	SEC24C-12178-ES
SEC24C	12180	ES	3:4:5:6:7:8:9:10:11:12:13:14:15:16:17	2	18	0	0.8687	0.5298	0.0709	SEC24C-12180-ES
SEC24C	12196	ES	2:3:4:5:6:7:8:9:10:11:12:13:14:15:16:17	1	18	0	0.8562	0.5528	0.0784	SEC24C-12196-ES
SEC24C	12227	ES	2	1	3	0	0.95	0.3328	0.0717	SEC24C-12227-ES
ZSWIM8	12231	AD	22.3	22.2	23	0	1	0.3374	0.0529	ZSWIM8-12231-AD
ZSWIM8	12234	AA	14.1	13	14.2	0	0.975	0.5862	0.0837	ZSWIM8-12234-AA
CAMK2G	12241	ES	19.1:19.2	18	21	0	0.9937	0.6183	0.1025	CAMK2G-12241-ES
AP3M1	12256	ES	2	1	3	0	0.9875	0.7308	0.0985	AP3M1-12256-ES
ADK	12257	AP	2	null	null	0	0.9937	0.4685	0.0938	ADK-12257-AP
ADK	12258	AP	1	null	null	0	0.9937	0.4685	0.0938	ADK-12258-AP
KAT6B	12264	AD	9.3	9.2	10	0	0.875	0.5168	0.1426	KAT6B-12264-AD
KAT6B	12265	AD	9.2:9.3	9.1	10	0	0.9	0.8019	0.1801	KAT6B-12265-AD
KCNMA1	12279	AT	2.2	null	null	0	1	0.7243	0.1246	KCNMA1-12279-AT
KCNMA1	12281	AT	34.4	null	null	0	1	0.5581	0.1069	KCNMA1-12281-AT
KCNMA1	12291	AA	2.1	1	2.2	0	0.9812	0.4702	0.0956	KCNMA1-12291-AA
RPS24	12295	ES	5.1:5.2	4	6	0	1	0.9619	0.2151	RPS24-12295-ES
ZMIZ1	12300	ES	24	23	25	0	0.9937	0.4885	0.0848	ZMIZ1-12300-ES
PPIF	12305	ES	00:05:06.100000	4.1	6.2	0	0.9625	0.3186	0.0592	PPIF-12305-ES
ZCCHC24	12309	AP	1	null	null	0	0.9875	0.3564	0.0754	ZCCHC24-12309-AP
NUTM2B	12330	AT	8	null	null	0	0.9688	0.5728	0.0985	NUTM2B-12330-AT
NUTM2B	12331	AT	7	null	null	0	0.9688	0.5728	0.0985	NUTM2B-12331-AT
NUTM2E	12332	RI	6.2	6.1	6.3	0	0.8438	0.9298	0.1847	NUTM2E-12332-RI
ANXA11	12350	ES	4	1.1	5.3	0	1	0.366	0.0744	ANXA11-12350-ES
FAM213A	12365	AA	3.2	2	3.3	0	1	0.5031	0.0684	FAM213A-12365-AA
TSPAN14	12376	ES	03:05:00	1	6	0	0.925	1	0.1514	TSPAN14-12376-ES
TSPAN14	12377	ES	5	1	6	1	0.85	0.5609	0.1099	TSPAN14-12377-ES
CDHR1	12397	AT	18	null	null	0	0.9875	0.5815	0.096	CDHR1-12397-AT
CDHR1	12398	AT	17	null	null	0	0.9875	0.5815	0.096	CDHR1-12398-AT
RGR	12401	AT	8	null	null	0	0.9625	0.5222	0.0893	RGR-12401-AT
CCSER2	12405	AP	1	null	null	0	0.8188	0.8852	0.1664	CCSER2-12405-AP
CCSER2	12406	AP	5	null	null	0	0.8188	0.8852	0.1664	CCSER2-12406-AP
CCSER2	12409	ES	11	10	12	0	0.9937	0.6473	0.1347	CCSER2-12409-ES
LDB3	12421	AT	10	null	null	0	0.975	0.7441	0.202	LDB3-12421-AT
LDB3	12422	AT	17	null	null	0	0.975	0.7441	0.202	LDB3-12422-AT
GLUD1	12446	ES	03:04:05	2	6	0	0.85	0.693	0.1558	GLUD1-12446-ES
FAM35A	12447	ES	7	6	8	0	1	0.5077	0.0704	FAM35A-12447-ES
NUTM2A	12448	AT	7	null	null	0	0.9438	0.4616	0.0809	NUTM2A-12448-AT
NUTM2A	12449	AT	8	null	null	0	0.9438	0.4616	0.0809	NUTM2A-12449-AT
NUTM2D	12450	AT	8	null	null	0	0.9937	0.3342	0.078	NUTM2D-12450-AT
NUTM2D	12451	AT	7	null	null	0	0.9937	0.3342	0.078	NUTM2D-12451-AT
RNLS	12466	ES	02:03:00	1	4	0	0.9125	0.5058	0.1063	RNLS-12466-ES
STAMBPL1	12468	AP	1	null	null	0	0.9625	0.7462	0.1472	STAMBPL1-12468-AP
STAMBPL1	12469	AP	6.1	null	null	0	0.9625	0.6421	0.1337	STAMBPL1-12469-AP
ACTA2	12473	AP	1	null	null	0	1	0.7545	0.1189	ACTA2-12473-AP
ACTA2	12474	AP	2	null	null	0	1	0.7545	0.1189	ACTA2-12474-AP
FAS	12481	ES	6	5	7	0	0.9812	0.3703	0.063	FAS-12481-ES
LIPA	12485	AP	3.1	null	null	0	0.9937	0.726	0.1091	LIPA-12485-AP
LIPA	12486	AP	1	null	null	0	0.9937	0.726	0.1091	LIPA-12486-AP
IFIT3	12488	AP	2	null	null	0	1	0.7383	0.1295	IFIT3-12488-AP
IFIT3	12489	AP	1	null	null	0	1	0.7383	0.1295	IFIT3-12489-AP
PANK1	12493	AP	1	null	null	0	0.8188	0.8971	0.2197	PANK1-12493-AP
PANK1	12494	AP	2	null	null	0	0.8188	0.8971	0.2197	PANK1-12494-AP
PANK1	12495	ES	6	5	7	0	0.9625	0.4248	0.0826	PANK1-12495-ES
KIF20B	12497	AT	30	null	null	0	1	0.8666	0.1478	KIF20B-12497-AT
KIF20B	12498	AT	34	null	null	0	1	0.8666	0.1478	KIF20B-12498-AT
RPP30	12504	AT	11.2	null	null	0	1	0.4624	0.0817	RPP30-12504-AT
RPP30	12505	AT	14	null	null	0	1	0.4624	0.0817	RPP30-12505-AT
PCGF5	12509	AT	4	null	null	0	1	0.4868	0.0997	PCGF5-12509-AT
PCGF5	12510	AT	12	null	null	0	1	0.4868	0.0997	PCGF5-12510-AT
PCGF5	12511	ES	11	10	12	1	0.9	0.4816	0.0853	PCGF5-12511-ES
HECTD2	12516	AT	21	null	null	0	1	0.5541	0.0986	HECTD2-12516-AT
HECTD2	12517	AT	5.2	null	null	0	1	0.5541	0.0986	HECTD2-12517-AT
HHEX	12536	AP	2.1	null	null	0	0.9875	0.8245	0.1532	HHEX-12536-AP
HHEX	12537	AP	1	null	null	0	0.9875	0.8245	0.1532	HHEX-12537-AP
EXOC6	12540	AP	3	null	null	0	0.8062	0.2426	0.0577	EXOC6-12540-AP
EXOC6	12547	ES	10	9	11	0	0.9062	0.2474	0.0547	EXOC6-12547-ES
LGI1	12565	AA	8.1	7	8.2	0	1	0.4454	0.0809	LGI1-12565-AA
LGI1	12566	ES	03:04:00	2	5	0	0.9187	0.2667	0.0428	LGI1-12566-ES
SLC35G1	12567	AT	5.2	null	null	0	1	0.6015	0.1129	SLC35G1-12567-AT
SLC35G1	12569	AT	7.2	null	null	0	1	0.5632	0.0995	SLC35G1-12569-AT
SLC35G1	12570	AT	3	null	null	0	1	0.5811	0.0822	SLC35G1-12570-AT
PLCE1	12578	AT	34	null	null	0	1	0.6334	0.1083	PLCE1-12578-AT
PLCE1	12579	AT	33.2	null	null	0	1	0.6334	0.1083	PLCE1-12579-AT
SORBS1	12621	ES	27	26	28	0	0.9937	0.616	0.1217	SORBS1-12621-ES
SORBS1	12632	ES	20	19	23	0	0.9875	0.9344	0.1736	SORBS1-12632-ES
SORBS1	12637	ES	14:15:00	13	17	0	0.95	0.8428	0.1471	SORBS1-12637-ES
SORBS1	12638	ES	14	13	17	0	0.9812	0.9156	0.182	SORBS1-12638-ES
SORBS1	12641	ES	9.1:9.2	8	10	0	0.9875	0.9621	0.225	SORBS1-12641-ES
SORBS1	12643	ES	7	6	8	0	0.9625	0.7219	0.121	SORBS1-12643-ES
SORBS1	12644	ES	5	4	6	0	0.9875	0.873	0.1405	SORBS1-12644-ES
ALDH18A1	12645	AD	6.2	6.1	7	0	0.9812	0.6804	0.0753	ALDH18A1-12645-AD
ENTPD1	12652	AP	2	null	null	0	0.9812	0.64	0.1121	ENTPD1-12652-AP
ENTPD1	12653	AP	3	null	null	0	0.9812	0.7095	0.1188	ENTPD1-12653-AP
BLNK	12676	ES	9	8	10	0	0.9375	0.5966	0.0783	BLNK-12676-ES
ARHGAP19-SLIT1	12686	AT	50	null	null	0	0.9125	0.3106	0.0576	ARHGAP19-SLIT1-12686-AT
ZDHHC16	12704	ES	9	8.2	10	0	1	0.7657	0.1199	ZDHHC16-12704-ES
ZDHHC16	12708	ES	3	1	4	0	0.9688	0.5831	0.1112	ZDHHC16-12708-ES
MMS19	12724	ES	2	1.3	3	0	0.9688	0.3088	0.0577	MMS19-12724-ES
HOGA1	12727	ES	2:3:4:5	1	6	0	0.925	0.4474	0.0955	HOGA1-12727-ES
PI4K2A	12728	AP	1	null	null	0	1	0.851	0.1751	PI4K2A-12728-AP
PI4K2A	12729	AP	3	null	null	0	1	0.851	0.1751	PI4K2A-12729-AP
MORN4	12730	AT	2.2	null	null	0	1	0.4744	0.0923	MORN4-12730-AT
MORN4	12731	AT	5	null	null	0	1	0.4744	0.0923	MORN4-12731-AT
MORN4	12733	ES	2.1	1	3	0	0.9688	0.296	0.0564	MORN4-12733-ES
ZFYVE27	12738	AA	8.1	7	8.2	0	0.9875	0.3772	0.0726	ZFYVE27-12738-AA
ZFYVE27	12743	ES	1.2:2.1:2.2:3	1.1	4	0	0.85	0.4854	0.0711	ZFYVE27-12743-ES
ZFYVE27	12747	AD	1.2	1.1	2.1	0	0.9438	0.4932	0.0819	ZFYVE27-12747-AD
CRTAC1	12748	AT	16	null	null	0	0.9812	0.9166	0.2506	CRTAC1-12748-AT
CRTAC1	12749	AT	15	null	null	0	0.9812	0.9166	0.2506	CRTAC1-12749-AT
HPS1	12760	AT	10.2	null	null	0	1	0.2843	0.055	HPS1-12760-AT
HPS1	12761	AT	20	null	null	0	1	0.2843	0.055	HPS1-12761-AT
HPS1	12762	ES	5	4	6	1	0.95	0.4625	0.0815	HPS1-12762-ES
CUTC	12778	ES	7	6	8	0	0.9937	0.4482	0.0887	CUTC-12778-ES
ERLIN1	12788	RI	1.2	1.1	1.3	0	0.8438	0.381	0.084	ERLIN1-12788-RI
BLOC1S2	12792	AP	2.1	null	null	0	1	0.3301	0.0589	BLOC1S2-12792-AP
BLOC1S2	12793	AP	1	null	null	0	1	0.3301	0.0589	BLOC1S2-12793-AP
FAM178A	12839	AT	1.2	null	null	0	1	0.5031	0.082	FAM178A-12839-AT
FAM178A	12842	AT	20	null	null	0	1	0.5011	0.0795	FAM178A-12842-AT
SEMA4G	12845	RI	15.2	15.1	15.3	0	0.9187	0.8173	0.1706	SEMA4G-12845-RI
MRPL43	12849	AT	6	null	null	0	1	0.4446	0.1161	MRPL43-12849-AT
MRPL43	12851	AT	3.4	null	null	0	1	0.6021	0.1308	MRPL43-12851-AT
MRPL43	12856	AD	3.2	3.1	3.4	0	0.95	1	0.2703	MRPL43-12856-AD
MRPL43	12857	ES	4	3.1	5	0	0.9812	0.8351	0.1568	MRPL43-12857-ES
C10orf2	12859	AD	4.2	4.1	5	0	0.9625	0.4421	0.0858	C10orf2-12859-AD
LZTS2	12860	AP	2.1	null	null	0	1	0.8763	0.2131	LZTS2-12860-AP
LZTS2	12861	AP	1	null	null	0	1	0.8763	0.2131	LZTS2-12861-AP
PDZD7	12862	AT	14	null	null	0	0.925	0.8551	0.1809	PDZD7-12862-AT
PDZD7	12864	AT	8	null	null	0	0.925	0.8465	0.1823	PDZD7-12864-AT
BTRC	12874	ES	2	1	3	0	0.8	0.6712	0.1483	BTRC-12874-ES
POLL	12886	RI	6.2	6.1	6.3	0	1	0.5091	0.1073	POLL-12886-RI
POLL	12887	AD	5.2	5.1	6.1	0	0.9937	0.5006	0.0938	POLL-12887-AD
POLL	12889	ES	03:04:00	1.5	5.1	0	0.9937	0.4733	0.0811	POLL-12889-ES
POLL	12891	ES	3:4:5.1:5.2	1.5	6.1	0	0.9937	0.5011	0.104	POLL-12891-ES
POLL	12894	ES	00:04:05.100000	1.5	6.1	0	0.9375	0.7575	0.1768	POLL-12894-ES
POLL	12897	RI	1.4	1.3	1.5	0	0.9937	0.5358	0.1085	POLL-12897-RI
POLL	12898	RI	1.3:1.4	1.2	1.5	0	0.9875	0.4635	0.1044	POLL-12898-RI
POLL	12901	AD	1.2:1.3:1.4:1.5	1.1	3	0	0.9812	0.5594	0.1227	POLL-12901-AD
POLL	12905	RI	1.2:1.3:1.4	1.1	1.5	0	1	0.7635	0.1622	POLL-12905-RI
MGEA5	12914	AP	2.1	null	null	0	0.975	0.4164	0.0534	MGEA5-12914-AP
KCNIP2	12924	ES	8	7	9	0	0.9	0.3962	0.0583	KCNIP2-12924-ES
LDB1	12934	AP	2	null	null	0	1	0.6923	0.1341	LDB1-12934-AP
LDB1	12935	AP	1	null	null	0	1	0.6923	0.1341	LDB1-12935-AP
PPRC1	12938	ES	08:09:00	7	10	0	1	0.6506	0.1228	PPRC1-12938-ES
NOLC1	12942	AA	3.1	2	3.2	0	0.9875	0.408	0.0832	NOLC1-12942-AA
NFKB2	12948	AA	24.1	23	24.2	0	1	0.6206	0.0995	NFKB2-12948-AA
TMEM180	12952	AT	8	null	null	0	1	0.3131	0.0538	TMEM180-12952-AT
TMEM180	12953	AT	12	null	null	0	1	0.3131	0.0538	TMEM180-12953-AT
TMEM180	12955	ES	4	3	5	0	0.9875	0.8898	0.1537	TMEM180-12955-ES
SFXN2	12967	ES	10:11:00	9	12	0	0.9125	0.4857	0.075	SFXN2-12967-ES
WBP1L	12980	AP	2	null	null	0	0.9875	0.5072	0.0925	WBP1L-12980-AP
WBP1L	12981	AP	1	null	null	0	0.9875	0.5072	0.0925	WBP1L-12981-AP
CNNM2	12983	AT	9	null	null	0	1	0.683	0.1572	CNNM2-12983-AT
CNNM2	12984	AT	2	null	null	0	1	0.683	0.1572	CNNM2-12984-AT
CNNM2	12985	ES	7	6	8	0	0.8375	0.7799	0.1489	CNNM2-12985-ES
NT5C2	12986	AP	1	null	null	0	0.825	0.6026	0.0891	NT5C2-12986-AP
NT5C2	12992	ES	5	4	6	0	0.9812	0.4836	0.0981	NT5C2-12992-ES
USMG5	13004	ES	2.2	1	4	0	1	0.3408	0.0706	USMG5-13004-ES
CALHM2	13012	AA	4.1	3.2	4.2	0	1	0.7313	0.1296	CALHM2-13012-AA
CALHM2	13017	AA	3.1	2	3.2	0	0.9563	0.6819	0.1155	CALHM2-13017-AA
OBFC1	13029	AP	1	null	null	0	0.8938	0.6122	0.1106	OBFC1-13029-AP
SFR1	13035	AP	2	null	null	0	0.8125	0.7546	0.1687	SFR1-13035-AP
SFR1	13037	AP	1	null	null	0	0.8125	0.9112	0.1818	SFR1-13037-AP
WDR96	13039	AT	11.2	null	null	0	0.8938	1	0.1632	WDR96-13039-AT
WDR96	13040	AT	38	null	null	0	0.8938	1	0.1982	WDR96-13040-AT
GSTO2	13050	AT	9	null	null	0	0.9937	0.7256	0.1724	GSTO2-13050-AT
GSTO2	13051	AT	7	null	null	0	0.9937	0.7256	0.1724	GSTO2-13051-AT
ADD3	13075	AP	2	null	null	0	0.9937	0.4054	0.091	ADD3-13075-AP
ADD3	13076	AP	1	null	null	0	0.9937	0.4054	0.091	ADD3-13076-AP
ADD3	13077	ES	15	14	16	0	1	0.8895	0.1359	ADD3-13077-ES
MXI1	13079	AP	3	null	null	0	0.9937	0.6656	0.1217	MXI1-13079-AP
MXI1	13080	AP	1	null	null	0	0.9937	0.6415	0.1293	MXI1-13080-AP
BBIP1	13092	ES	4:5.1:5.2	3	7	0	0.8375	0.6663	0.1623	BBIP1-13092-ES
BBIP1	13098	ES	03:04:00	1	5.1	0	0.875	0.9746	0.2093	BBIP1-13098-ES
ACSL5	13108	AP	3	null	null	0	0.9187	0.3326	0.0675	ACSL5-13108-AP
TCF7L2	13131	ES	16	15	19	0	0.8562	0.9199	0.1771	TCF7L2-13131-ES
TCF7L2	13142	ES	15:16:00	14	19	0	0.8562	0.8461	0.1651	TCF7L2-13142-ES
TCF7L2	13144	ES	15	14	19	0	0.8188	0.7757	0.1448	TCF7L2-13144-ES
TCF7L2	13145	ES	15	14	16	0	0.8313	0.7377	0.1479	TCF7L2-13145-ES
TCF7L2	13149	AA	11.1	10.1	11.2	0	0.975	0.368	0.0699	TCF7L2-13149-AA
TCF7L2	13150	AD	9.3	9.2	10.1	0	0.9625	0.4643	0.0682	TCF7L2-13150-AD
TCF7L2	13156	ES	4	3	5	0	0.8625	0.6432	0.1053	TCF7L2-13156-ES
CASP7	13166	AP	1	null	null	0	0.9062	0.8604	0.1498	CASP7-13166-AP
CASP7	13168	AP	2	null	null	0	0.9062	0.7279	0.1489	CASP7-13168-AP
PLEKHS1	13177	AT	16	null	null	0	0.8687	0.5986	0.1358	PLEKHS1-13177-AT
AFAP1L2	13199	AD	18.2	18.1	19	0	0.9812	0.4643	0.0725	AFAP1L2-13199-AD
ABLIM1	13203	AP	8	null	null	0	0.8562	0.3044	0.065	ABLIM1-13203-AP
ABLIM1	13206	ES	18.1:18.2	17	19	1	0.8813	0.5467	0.104	ABLIM1-13206-ES
ABLIM1	13207	ES	18.2	17	19	1	0.9	0.8019	0.15	ABLIM1-13207-ES
ABLIM1	13209	ES	16	15	17	0	0.9375	0.7413	0.1393	ABLIM1-13209-ES
ATRNL1	13220	AT	29	null	null	0	0.9875	0.5868	0.113	ATRNL1-13220-AT
KIAA1598	13243	ES	17:18:00	16	20.1	0	1	0.8087	0.1624	KIAA1598-13243-ES
EMX2	13244	ES	2	1	3	0	0.9062	0.4323	0.058	EMX2-13244-ES
FAM204A	13247	ES	2	1	3	0	1	0.3346	0.0603	FAM204A-13247-ES
FAM45A	13256	AA	2.1	1	2.2	0	0.975	0.6352	0.1115	FAM45A-13256-AA
SFXN4	13257	ES	4	3	5	0	1	0.3295	0.068	SFXN4-13257-ES
RGS10	13261	AP	1	null	null	0	1	0.6045	0.1094	RGS10-13261-AP
RGS10	13263	AP	2	null	null	0	1	0.5956	0.1094	RGS10-13263-AP
TIAL1	13268	ES	6	5.1	7	0	1	0.7822	0.0945	TIAL1-13268-ES
TIAL1	13269	AA	3.1	2	3.2	0	1	0.422	0.0694	TIAL1-13269-AA
INPP5F	13270	AP	16	null	null	0	0.9438	0.9493	0.2448	INPP5F-13270-AP
INPP5F	13271	AP	1	null	null	0	0.9438	0.9493	0.228	INPP5F-13271-AP
INPP5F	13276	RI	5.2	5.1	5.3	0	0.8813	1	0.2481	INPP5F-13276-RI
MCMBP	13277	AD	9.2	9.1	10	0	1	0.4501	0.062	MCMBP-13277-AD
WDR11	13288	RI	27.2	27.1	27.3	0	1	0.6368	0.109	WDR11-13288-RI
FGFR2	13300	AT	28.2	null	null	0	1	0.7968	0.0802	FGFR2-13300-AT
FGFR2	13302	AD	17.2	17.1	18	0	0.925	0.636	0.0918	FGFR2-13302-AD
FGFR2	13318	ES	4	3	5	0	1	0.4164	0.0665	FGFR2-13318-ES
ATE1	13319	AP	1	null	null	0	0.95	1	0.151	ATE1-13319-AP
ATE1	13320	AP	2	null	null	0	0.95	1	0.151	ATE1-13320-AP
NSMCE4A	13328	AP	1	null	null	0	1	0.471	0.0796	NSMCE4A-13328-AP
NSMCE4A	13329	AP	2	null	null	0	1	0.471	0.0796	NSMCE4A-13329-AP
NSMCE4A	13331	AT	13	null	null	0	1	0.2834	0.059	NSMCE4A-13331-AT
TACC2	13340	ES	20	19	22	0	0.9812	0.9703	0.1833	TACC2-13340-ES
TACC2	13342	AA	15.1	13	15.2	0	0.95	0.3322	0.0693	TACC2-13342-AA
PLEKHA1	13353	AD	15.2	15.1	16	0	0.9	0.5872	0.1207	PLEKHA1-13353-AD
PLEKHA1	13355	ES	15.1	14	16	0	0.8938	0.6251	0.1356	PLEKHA1-13355-ES
ACADSB	13386	ES	3	2	4	0	0.8375	0.2539	0.0606	ACADSB-13386-ES
BUB3	13390	AA	8.1	7	8.2	0	1	0.4142	0.0759	BUB3-13390-AA
CHST15	13395	AP	1	null	null	0	0.8125	0.7883	0.1454	CHST15-13395-AP
CHST15	13396	AP	2	null	null	0	0.8125	0.7883	0.1454	CHST15-13396-AP
METTL10	13407	ES	6	5	7	0	1	0.5266	0.0818	METTL10-13407-ES
METTL10	13408	AD	3.2	3.1	4	0	0.9937	0.5852	0.1023	METTL10-13408-AD
CTBP2	13410	AP	2	null	null	0	0.9875	0.664	0.1039	CTBP2-13410-AP
CTBP2	13411	AP	1	null	null	0	0.9875	0.6235	0.1134	CTBP2-13411-AP
CTBP2	13412	AP	3	null	null	0	0.9875	0.5937	0.1138	CTBP2-13412-AP
BCCIP	13431	AT	7	null	null	0	1	0.4465	0.0933	BCCIP-13431-AT
BCCIP	13432	AT	9	null	null	0	1	0.3395	0.0647	BCCIP-13432-AT
BCCIP	13433	AT	8.2	null	null	0	1	0.3937	0.0806	BCCIP-13433-AT
FANK1	13442	AT	14	null	null	0	0.8375	0.338	0.06	FANK1-13442-AT
FANK1	13444	ES	12:13:00	11	14	0	0.825	0.7355	0.1397	FANK1-13444-ES
GLRX3	13476	ES	11.1	10	12.1	1	0.8188	0.5087	0.089	GLRX3-13476-ES
DPYSL4	13481	ES	12	11	13	0	1	0.3958	0.0563	DPYSL4-13481-ES
STK32C	13483	AP	2	null	null	0	1	0.7791	0.1325	STK32C-13483-AP
STK32C	13486	AP	1	null	null	0	1	0.8093	0.1354	STK32C-13486-AP
LRRC27	13488	AP	2	null	null	0	0.9438	0.5703	0.1031	LRRC27-13488-AP
LRRC27	13489	AP	6	null	null	0	0.9438	0.5583	0.1323	LRRC27-13489-AP
LRRC27	13491	AP	1	null	null	0	0.9438	0.8822	0.1546	LRRC27-13491-AP
LRRC27	13493	AT	18	null	null	0	1	0.7903	0.1609	LRRC27-13493-AT
LRRC27	13494	AT	13.2	null	null	0	1	0.7702	0.1662	LRRC27-13494-AT
LRRC27	13496	AT	17	null	null	0	1	0.5348	0.1223	LRRC27-13496-AT
LRRC27	13498	ES	11	10	12	0	0.9937	0.6186	0.1224	LRRC27-13498-ES
LRRC27	13499	ES	8	7	9	0	0.975	0.3458	0.0695	LRRC27-13499-ES
PWWP2B	13500	AD	2.2	2.1	3	0	1	0.2694	0.0629	PWWP2B-13500-AD
ADAM8	13522	ES	22	21	23	0	0.875	0.4353	0.0682	ADAM8-13522-ES
TUBGCP2	13527	AP	1	null	null	0	1	0.6801	0.1051	TUBGCP2-13527-AP
TUBGCP2	13529	AP	2	null	null	0	1	0.7073	0.1264	TUBGCP2-13529-AP
ZNF511	13542	RI	5.2	5.1	5.3	0	1	0.3568	0.0658	ZNF511-13542-RI
FUOM	13553	AA	7.1	6	7.2	0	0.9875	0.4879	0.0868	FUOM-13553-AA
PAOX	13555	ES	7	6	8	0	0.9875	0.6426	0.0771	PAOX-13555-ES
PAOX	13557	ES	5	3	6	0	0.9875	0.4183	0.073	PAOX-13557-ES
BET1L	13573	AT	4.4	null	null	0	1	0.5283	0.1135	BET1L-13573-AT
BET1L	13574	AT	7	null	null	0	1	0.5283	0.1135	BET1L-13574-AT
BET1L	13577	RI	4.2	4.1	4.3	0	0.9937	0.2938	0.0583	BET1L-13577-RI
RIC8A	13590	AA	2.2	1	2.3	0	1	0.4687	0.0581	RIC8A-13590-AA
SIRT3	13591	AP	1	null	null	0	0.975	0.4118	0.0848	SIRT3-13591-AP
SIRT3	13592	AP	2.1	null	null	0	0.975	0.4118	0.0848	SIRT3-13592-AP
SIRT3	13596	AD	8.2	8.1	9	0	1	0.3041	0.0558	SIRT3-13596-AD
SIRT3	13624	AD	2.2	2.1	3.1	0	0.975	0.4634	0.0954	SIRT3-13624-AD
PSMD13	13629	ES	11	9	12	1	0.825	0.7859	0.2086	PSMD13-13629-ES
ATHL1	13636	AP	1	null	null	0	0.9125	0.7184	0.1339	ATHL1-13636-AP
ATHL1	13637	AP	2.1	null	null	0	0.9125	0.7184	0.1339	ATHL1-13637-AP
SIGIRR	13653	ES	9	8	10.1	1	0.8562	0.4461	0.087	SIGIRR-13653-ES
RNH1	13662	AP	2	null	null	0	1	0.3535	0.0706	RNH1-13662-AP
RNH1	13664	AP	1	null	null	0	1	0.4083	0.0748	RNH1-13664-AP
RNH1	13672	AA	4.2	3	4.3	0	1	0.5179	0.0792	RNH1-13672-AA
RNH1	13673	ES	3	2	4.2	0	1	0.5477	0.095	RNH1-13673-ES
RNH1	13674	ES	00:03:04.200000	2	4.3	0	1	0.8282	0.147	RNH1-13674-ES
RNH1	13675	AA	4.2	2	4.3	0	0.975	0.769	0.144	RNH1-13675-AA
RNH1	13676	ES	3	2	4.3	0	1	0.6959	0.1392	RNH1-13676-ES
RNH1	13677	ES	3	1	4.2	0	0.9937	0.4226	0.0746	RNH1-13677-ES
RNH1	13678	ES	00:03:04.200000	1	4.3	0	1	0.5618	0.1035	RNH1-13678-ES
RNH1	13679	AA	4.2	1	4.3	0	1	0.5098	0.0934	RNH1-13679-AA
RNH1	13680	ES	3	1	4.3	0	1	0.4558	0.0763	RNH1-13680-ES
RASSF7	13689	RI	6.4	6.3	6.5	0	0.95	0.3405	0.0822	RASSF7-13689-RI
RASSF7	13690	RI	6.2:6.3:6.4	6.1	6.5	0	0.975	0.4714	0.0961	RASSF7-13690-RI
RASSF7	13694	RI	6.2	6.1	6.3	0	0.95	0.4684	0.0817	RASSF7-13694-RI
PHRF1	13697	AA	12.1	11	12.2	0	0.9312	0.2672	0.0646	PHRF1-13697-AA
PHRF1	13698	AA	3.1	2.2	3.2	0	0.8	0.6712	0.1092	PHRF1-13698-AA
IRF7	13701	AP	1	null	null	0	0.9438	0.4093	0.0751	IRF7-13701-AP
IRF7	13703	AP	2.1	null	null	0	0.9438	0.4093	0.0751	IRF7-13703-AP
IRF7	13707	RI	5.2	5.1	5.3	0	0.975	0.5239	0.1059	IRF7-13707-RI
IRF7	13709	ES	5.1	4	5.3	0	0.95	0.4781	0.1025	IRF7-13709-ES
IRF7	13710	ES	4:5.1:5.2	3.2	5.3	0	0.8313	0.8479	0.2024	IRF7-13710-ES
IRF7	13712	ES	00:04:05.100000	3.2	5.3	0	0.9875	0.3314	0.066	IRF7-13712-ES
IRF7	13713	ES	5.1	3.2	5.3	0	0.9187	0.4612	0.0861	IRF7-13713-ES
IRF7	13714	ES	4	3.2	5.3	0	0.8188	0.5441	0.1378	IRF7-13714-ES
IRF7	13715	ES	4	3.2	5.1	0	0.9875	0.7696	0.1303	IRF7-13715-ES
IRF7	13716	AA	3.1	2.8	3.2	0	0.9688	0.4551	0.0662	IRF7-13716-AA
IRF7	13720	RI	2.4	2.3	2.5	0	0.9875	0.7454	0.1229	IRF7-13720-RI
EPS8L2	13731	RI	4.2	4.1	4.3	0	0.8438	1	0.133	EPS8L2-13731-RI
PDDC1	13747	ES	7:8.1:8.2:8.3:8.4	6.2	8.5	0	1	0.3013	0.051	PDDC1-13747-ES
PDDC1	13748	ES	7:8.1:8.3:8.4	6.2	8.5	0	0.9125	0.8635	0.1755	PDDC1-13748-ES
PDDC1	13749	AA	8.3:8.4	6.2	8.5	0	0.9125	0.7838	0.1616	PDDC1-13749-AA
PDDC1	13750	ES	7:8.1:8.2:8.3	6.2	8.5	0	0.9062	0.7874	0.1715	PDDC1-13750-ES
PDDC1	13755	ES	4.1:4.2	3	5	0	0.9	0.6798	0.1755	PDDC1-13755-ES
SLC25A22	13758	AP	2	null	null	0	0.9875	0.7422	0.132	SLC25A22-13758-AP
SLC25A22	13760	AP	1	null	null	0	0.9875	0.7897	0.1428	SLC25A22-13760-AP
PIDD	13764	AP	1	null	null	0	0.9563	0.8145	0.1929	PIDD-13764-AP
PIDD	13765	AP	2.1	null	null	0	0.9563	0.8145	0.1929	PIDD-13765-AP
PIDD	13766	AD	12.2	12.1	13	0	0.9937	0.5681	0.0959	PIDD-13766-AD
PIDD	13768	RI	3.3	3.2	3.4	0	0.9875	0.9079	0.1573	PIDD-13768-RI
PIDD	13769	AA	3.1	2.2	3.2	0	0.9563	0.6959	0.1431	PIDD-13769-AA
RPLP2	13770	AD	1.2:1.3	1.1	2	1	0.9937	0.8364	0.1648	RPLP2-13770-AD
EFCAB4A	13776	ES	8	7	9	0	0.825	0.6835	0.183	EFCAB4A-13776-ES
CD151	13782	ES	2	1.2	3	0	1	0.4417	0.0783	CD151-13782-ES
CD151	13784	ES	2	1.1	3	1	0.9875	0.6836	0.102	CD151-13784-ES
POLR2L	13787	AT	2.2	null	null	0	1	0.4197	0.0918	POLR2L-13787-AT
POLR2L	13788	AT	3	null	null	0	1	0.4197	0.0918	POLR2L-13788-AT
TSPAN4	13790	AP	3	null	null	0	0.9937	0.6236	0.1351	TSPAN4-13790-AP
TSPAN4	13792	AP	1	null	null	0	0.9937	0.6368	0.1403	TSPAN4-13792-AP
CHID1	13804	AP	3.1	null	null	0	1	0.6222	0.0927	CHID1-13804-AP
CHID1	13807	AT	17.2	null	null	0	1	0.8154	0.1297	CHID1-13807-AT
CHID1	13820	ES	4.2	3.1	5.2	0	1	0.2816	0.0518	CHID1-13820-ES
BRSK2	13841	AA	24.1:24.2	23	24.3	0	0.8938	0.484	0.0962	BRSK2-13841-AA
BRSK2	13842	AA	24.2	23	24.3	0	0.8938	0.471	0.0918	BRSK2-13842-AA
BRSK2	13847	ES	22	21	23	0	0.925	0.9614	0.1314	BRSK2-13847-ES
BRSK2	13848	ES	15	14	16	0	0.8687	0.8362	0.1409	BRSK2-13848-ES
BRSK2	13849	ES	11	10	12	0	0.85	0.55	0.1101	BRSK2-13849-ES
LSP1	13865	AP	1	null	null	0	0.9937	1	0.1293	LSP1-13865-AP
MRPL23	13894	AT	5.3	null	null	0	1	0.7558	0.1223	MRPL23-13894-AT
MRPL23	13895	RI	5.2	5.1	5.3	0	0.9875	0.481	0.0756	MRPL23-13895-RI
IGF2	13896	AP	6.1	null	null	0	0.8813	0.9119	0.2074	IGF2-13896-AP
IGF2	13898	AP	5	null	null	0	0.8813	1	0.216	IGF2-13898-AP
IGF2	13899	AP	1	null	null	0	0.8813	0.8176	0.1689	IGF2-13899-AP
TSSC4	13923	ES	2	1	3.2	0	0.9937	0.3046	0.0589	TSSC4-13923-ES
CDKN1C	13929	AD	1.4	1.3	2	0	0.9812	0.5399	0.1248	CDKN1C-13929-AD
CDKN1C	13930	RI	1.2	1.1	1.3	0	0.9625	0.4051	0.0676	CDKN1C-13930-RI
SLC22A18	13934	AP	1	null	null	0	0.9438	0.607	0.1441	SLC22A18-13934-AP
SLC22A18	13935	AP	2	null	null	0	0.9438	0.6519	0.1483	SLC22A18-13935-AP
NAP1L4	13938	ES	16	15	17	0	1	0.4615	0.0741	NAP1L4-13938-ES
CARS	13946	AA	5.1	4	5.2	0	0.9937	0.4445	0.0748	CARS-13946-AA
CARS	13948	ES	3	1	4	0	0.9937	0.2775	0.0559	CARS-13948-ES
OSBPL5	13950	AP	1.1	null	null	0	0.8938	1	0.1827	OSBPL5-13950-AP
OSBPL5	13952	AP	15.1	null	null	0	0.8938	1	0.1802	OSBPL5-13952-AP
ZNF195	13966	ES	12	11	13	0	0.9312	0.7116	0.1352	ZNF195-13966-ES
ZNF195	13977	ES	11:12:00	5.1	13	0	0.975	0.8739	0.1221	ZNF195-13977-ES
ZNF195	13981	ES	11	5.1	13	0	0.9875	0.8769	0.1482	ZNF195-13981-ES
ZNF195	13986	ES	3	1	4	0	0.9875	0.4068	0.09	ZNF195-13986-ES
NUP98	13998	AD	10.2	10.1	11	0	0.9	0.4868	0.0948	NUP98-13998-AD
PGAP2	14000	AP	5	null	null	0	0.9812	0.8177	0.1207	PGAP2-14000-AP
PGAP2	14002	AP	2	null	null	0	0.9812	0.8177	0.1276	PGAP2-14002-AP
PGAP2	14003	AD	11.3	11.2	12	0	1	0.578	0.1058	PGAP2-14003-AD
PGAP2	14004	AD	11.2:11.3	11.1	12	0	0.9937	0.6923	0.1274	PGAP2-14004-AD
PGAP2	14005	AD	11.2	11.1	12	0	1	0.4622	0.0807	PGAP2-14005-AD
PGAP2	14009	ES	8	6	10	0	0.9438	0.4401	0.0938	PGAP2-14009-ES
PGAP2	14010	ES	7	6	10	0	0.9375	0.3263	0.0779	PGAP2-14010-ES
PGAP2	14016	ES	6	5	10	0	0.85	0.4134	0.1037	PGAP2-14016-ES
PGAP2	14025	ES	6	4	10	0	0.9812	0.4562	0.0703	PGAP2-14025-ES
TRIM5	14072	RI	12.2:12.3	12.1	12.4	0	0.9625	0.4344	0.0888	TRIM5-14072-RI
TRIM5	14074	RI	12.2	12.1	12.3	0	0.9375	0.58	0.0998	TRIM5-14074-RI
TRIM5	14078	AD	4.2	4.1	5	0	0.9563	0.7087	0.1121	TRIM5-14078-AD
FAM160A2	14079	AT	9.2	null	null	0	1	0.3771	0.0804	FAM160A2-14079-AT
[truncated: 13,909 more rows]
