# Supplementary material for: Comprehensive Characterization of Alternative mRNA Splicing Events in Glioblastoma: Implications for Prognosis, Molecular Subtypes, and Immune Microenvironment Remodeling
Source: Front Oncol. 2021 Jan 26;10:555632. doi: 10.3389/fonc.2020.555632 (PMC7870873; doi:10.3389/fonc.2020.555632)
Supplement: Supplementary file 1 [file DataSheet_1.zip › Table_S2.xlsx]

## Sheet: Sheet1
Table S2. Restricted mean survival (RMS) time ratio between low- and high-risk groups.
RMS_Low(months)	RMS_High(months)	RMS(Low-High)	RMS(Low/High)	P
16.497	9.202	7.295 (5.375-9.215)	1.793 (1.514-2.123)	< 0.001
