# Supplementary material for: Comprehensive Characterization of Alternative mRNA Splicing Events in Glioblastoma: Implications for Prognosis, Molecular Subtypes, and Immune Microenvironment Remodeling
Source: Front Oncol. 2021 Jan 26;10:555632. doi: 10.3389/fonc.2020.555632 (PMC7870873; doi:10.3389/fonc.2020.555632)
Supplement: Supplementary file 1 [file DataSheet_1.zip › Table_S4.xlsx]

## Sheet: GSEA_HALLMARK_set
Table S4. Enriched terms of hallmark, curated and GO gene sets with FDR < 0.25.
ID	setSize	enrichmentScore	NES	pvalue	FDR	qvalues	rank	leading_edge	core_enrichment
HALLMARK_IL2_STAT5_SIGNALING	194	0.571485	2.16853	0.00127714	0.00450938	0.00151895	3065	tags=43%, list=19%, signal=35%	3559/92749/3976/3604/8809/64332/29851/3586/8320/64866/1522/1233/2151/10538/1326/8784/6696/5732/64116/7850/960/6402/3560/4050/8530/7052/8553/399/8743/822/307/8477/4582/6403/10410/2184/962/7185/7133/942/1493/5325/51284/943/3587/115361/130589/1435/9249/760/5359/57045/3566/10875/23075/8829/2012/3627/1291/9173/6515/974/3394/5045/1893/79026/221143/8651/10397/158219/9144/10924/23600/84525/4643/9446/3685…
HALLMARK_KRAS_SIGNALING_UP	194	0.511389	1.94049	0.00127714	0.00450938	0.00151895	1966	tags=37%, list=12%, signal=32%	2069/6364/2162/56729/330/3976/6590/3575/629/685/220/5743/3290/80380/5473/23643/80201/6696/5329/3783/51311/2207/50486/1520/3075/55365/3486/28959/5950/3553/2150/719/131566/3689/2517/7128/3561/54677/1240/101/3673/7185/7133/7805/9935/10320/5328/3587/9945/3936/10103/1794/760/4319/7462/9358/8808/51129/2791/951/383/50856/8829/10457/2012/3627/2745/2591/12/11184/3394
HALLMARK_INFLAMMATORY_RESPONSE	195	0.704336	2.67128	0.00128205	0.00450938	0.00151895	2558	tags=59%, list=16%, signal=50%	6354/8685/1440/2069/6364/6372/3576/3569/970/366/6347/4233/3976/10135/623/3604/3575/5054/8809/7076/2015/3600/3586/3383/6352/10663/7162/23601/3554/6401/929/5329/3932/166929/3552/5732/2769/6504/5029/728/8807/6402/9180/3560/6098/64127/23166/7097/3553/2357/1536/719/8743/131566/2014/29933/6367/962/4481/1240/3606/60675/1441/7133/23308/5008/4210/9435/7096/3587/3937/5724/23533/1435/64108/3601/2867/3656/36…
HALLMARK_EPITHELIAL_MESENCHYMAL_TRANSITION	197	0.596851	2.26549	0.00128866	0.00450938	0.00151895	3003	tags=50%, list=19%, signal=41%	22943/6372/3576/3569/1293/2191/5806/7980/5054/7076/8076/1277/3600/2919/3909/5118/4060/6385/4015/374/8572/6696/5329/4314/9235/4982/7045/4312/1278/4837/1289/7424/960/131578/1842/1292/3486/5999/7052/7057/1281/6424/2331/1296/290/822/2014/2517/3693/5352/6303/7128/3673/6382/51330/4016/355/2697/30008/2669/2192/115908/7412/10631/8038/3678/3371/1601/10398/5021/3956/1634/966/4323/11010/2200/1303/10516/2335…
HALLMARK_TNFA_SIGNALING_VIA_NFKB	197	0.61768	2.34455	0.00128866	0.00450938	0.00151895	3574	tags=53%, list=22%, signal=41%	2921/6364/6372/3569/330/6347/3976/10135/3604/2920/3575/5055/5806/5054/7127/5743/2919/3383/6352/597/8061/6648/6385/9021/374/23529/1326/1827/80149/5329/3552/25816/602/8870/50486/960/8942/2683/8553/7097/3553/2150/6303/7128/3606/5341/1051/7185/23308/55332/5971/5328/1052/9945/1435/3601/2669/8878/3371/1880/3627/5734/6515/2152/4792/6776/25976/2355/19/7262/1026/2643/8877/4973/4791/969/9242/80176/4814/527…
HALLMARK_XENOBIOTIC_METABOLISM	176	0.461556	1.73892	0.00128866	0.00450938	0.00151895	3982	tags=45%, list=25%, signal=35%	366/9536/218/629/5054/1066/3290/6999/8714/3554/7378/1573/6898/4121/8942/8876/28959/5950/2203/5627/3162/645/2184/54677/1728/355/2326/2646/8309/3479/760/948/2192/29785/7132/10653/1593/1036/383/3251/3394/22949/3484/8460/435/2328/839/4502/2643/873/7042/26998/1592/2948/283537/4814/9446/5699/7274/9663/223/6747/2110/23169/2099/54498/7009/2052/26007/3487/3398/53/5447/3417/217/847/4128/348/29950/6533
HALLMARK_ALLOGRAFT_REJECTION	188	0.705021	2.65802	0.00129534	0.00450938	0.00151895	2586	tags=55%, list=16%, signal=47%	6354/6357/10563/3559/2069/3569/6347/3976/729230/2213/2650/6356/3589/3001/2833/3002/7076/3600/3586/5551/3383/6352/9607/914/10225/56253/915/27240/1234/917/3932/602/916/924/4065/1520/8807/1991/3560/4050/912/23166/1230/7903/7097/3553/6775/4689/5552/3689/822/3117/3702/5788/3458/8477/3122/6367/3561/3606/3574/3059/23308/3108/942/6688/9450/926/3109/7096/6363/8444/920/972/6123/355/3937/7454/1435/5777/3111…
HALLMARK_COMPLEMENT	188	0.582506	2.19612	0.00129534	0.00450938	0.00151895	2406	tags=44%, list=15%, signal=38%	4057/1378/3569/629/6280/5055/7980/5054/3003/3001/3002/7076/2219/716/5265/2919/1356/6352/4317/715/3958/6284/5329/6283/3932/2153/718/2207/1520/837/712/8942/3075/146547/1075/834/3684/1508/60489/1514/7128/710/5341/10404/1051/200316/4322/714/838/1803/64167/3937/7454/341/9806/23533/760/948/2157/2625/1512/5359/4067/1465/5580/717/1191/3818/1519/8754/2152/966/4323/1509/283/5294/2335/2793/3660/840/4973/391…
HALLMARK_INTERFERON_GAMMA_RESPONSE	199	0.655248	2.48262	0.00129534	0.00450938	0.00151895	4057	tags=68%, list=25%, signal=51%	6354/3569/6347/10135/629/55024/7127/3001/5743/716/3600/3383/6352/715/6648/9021/29126/7378/837/10791/3075/196410/2209/3560/8673/834/1439/7903/6775/2357/2841/8743/3117/3123/7128/6403/10410/710/1240/3574/3108/3430/942/841/10392/3587/115361/972/355/3937/64108/3601/6398/5777/81030/7412/3620/9111/684/5359/79132/10581/3566/9961/10875/10437/163351/219285/3627/4599/3394/3695/57823/958/4792/64761/3663/5771…
HALLMARK_ESTROGEN_RESPONSE_LATE	190	0.416361	1.57166	0.0012987	0.00450938	0.00151895	3272	tags=35%, list=20%, signal=28%	4057/9547/64699/9536/2707/7177/6280/7980/5265/771/2810/7162/7033/10538/374/7022/2171/6337/23650/960/10610/29887/3547/221/7164/645/51083/9022/26509/6990/57758/3613/445/57834/5777/8309/857/760/5618/56994/3251/3880/5174/12/5603/2013/5104/6820/3669/9455/6584/1363/11187/7466/2289/64065/11098/26353/27295/10140/55540/6768/493/799/23596/3572/4277
HALLMARK_HYPOXIA	191	0.476861	1.79946	0.00130208	0.00450938	0.00151895	3135	tags=38%, list=20%, signal=31%	3569/5054/771/1356/6275/7162/6385/4015/11015/5329/5260/8991/8870/5105/1907/7045/1289/8406/302/54206/112464/3486/7052/8553/3948/272/2203/1466/3036/6518/2645/3162/284119/7128/6383/4493/9435/8974/857/51316/5837/51129/5165/3219/2745/1634/6515/2152/25976/3484/133/2355/3073/6820/3669/839/10397/4502/1026/633/2548/26136/2584/3623/2239/123/7360/7852/1837/30001/5066/1843/3423
HALLMARK_APOPTOSIS	155	0.540499	2.00339	0.00131406	0.00450938	0.00151895	3581	tags=48%, list=22%, signal=37%	2069/3569/330/3489/7076/301/5551/4060/1806/3958/6648/914/929/3552/8870/2769/837/960/3315/834/3553/8743/2064/6303/3162/10410/3606/3875/841/150209/51330/3082/355/638/857/8878/6574/2944/5330/1191/2012/1634/5366/3669/839/1026/2643/840/7042/4000/2934/969/6041/3000/4739/633/51176/5664/9890/2232/4255/6647/706/3659/8837/3459/6890/4616/1491/2107/1540/56172/5611/10134
HALLMARK_COAGULATION	116	0.597609	2.13571	0.00138122	0.00450938	0.00151895	2868	tags=53%, list=18%, signal=43%	4316/629/5055/7980/5054/7076/716/5265/301/3426/4317/1675/715/2151/6284/4314/718/4312/712/9104/3075/9615/7056/7057/1508/5627/710/5341/10404/3673/5328/1803/341/8309/4319/2157/1512/1465/1513/717/1191/3818/1519/8754/2152/4323/5045/283/2200/2335/5028/4973/2/3690/2934/3920/344/5196/733/6271/11098
HALLMARK_INTERFERON_ALPHA_RESPONSE	97	0.637634	2.23048	0.00141243	0.00450938	0.00151895	4544	tags=70%, list=28%, signal=50%	716/3600/2766/6402/834/54809/10410/3574/3430/841/10544/115361/972/1435/64108/27074/9111/684/5359/79132/10581/3566/10437/219285/3627/4599/2634/64761/85363/10161/3669/3660/6737/83666/3107/5698/8638/51056/9034/55601/7318/91543/3665/54625/55281/567/51667/9830/4061/5696/3659/5720/10964/6890/23424/3431/5721/3437/7706/64135/55008/3959/1997/55603/94240/961/9246/4938
HALLMARK_BILE_ACID_METABOLISM	102	0.505547	1.76999	0.0014245	0.00450938	0.00151895	4336	tags=52%, list=27%, signal=38%	366/7276/8856/3932/216/2053/80270/29842/5002/23460/9023/54677/10351/8630/8424/373156/1593/2730/189/2180/6820/114327/51302/8412/19/51703/6258/1718/23600/4306/5264/1733/51268/215/2232/92960/223/23461/6647/335/1734/27284/196743/3417/9420/11001/847/50640/54884/55825/4864/5947/6342
HALLMARK_IL6_JAK_STAT3_SIGNALING	82	0.692366	2.36296	0.001443	0.00450938	0.00151895	2776	tags=57%, list=17%, signal=48%	6354/10563/5320/3559/2921/3569/8809/2919/9021/3554/1326/929/7850/960/9180/4050/1439/1230/7097/3553/3597/3162/3561/3574/1441/7133/51330/355/23533/1435/3601/948/7132/3566/3627/10148/5771/8651/4055/2/3594/3690/7040/3588/1438/5196/4615
HALLMARK_ANGIOGENESIS	34	0.643771	1.87137	0.0016129	0.00474383	0.00159792	3307	tags=56%, list=21%, signal=44%	6372/350/7076/4060/6275/6696/7056/1281/10631/8829/5104/4973/3764/3685/5196/11167/1290/5154/6781
HALLMARK_FATTY_ACID_METABOLISM	143	0.408463	1.49613	0.00267738	0.00743716	0.00250515	4520	tags=41%, list=28%, signal=30%	218/6999/216/50486/6281/8876/912/259307/9588/2326/760/948/1429/11185/3956/658/2180/3155/2752/762/873/51703/6584/10449/1718/2819/8801/33/874/1738/5092/223/2182/35/2110/58505/5720/3939/2052/7389/6392/6611/644/3417/34/1892/1666/4128/1376/84263/10961/54884/58476/7533/3052/6296/594/9246/224
HALLMARK_E2F_TARGETS	200	-0.548963	-2.40497	0.004329	0.0100563	0.00338739	3875	tags=51%, list=24%, signal=39%	4673/55723/10051/4171/5558/4678/1031/4174/1033/9918/6241/79677/64785/10460/9738/9126/4830/1111/5885/1503/57122/11340/7083/79077/3014/253714/25842/1027/23468/6790/24137/9833/10528/11200/51747/2146/79075/10212/83461/9319/8493/203068/6628/5411/1164/9232/1163/29127/4176/3070/3930/3978/79019/5424/983/991/3149/29028/3609/3835/1786/675/57405/9837/5902/1062/10733/11113/9787/4001/10535/5426/10635/5983/551…
HALLMARK_MYC_TARGETS_V1	200	-0.376453	-1.64922	0.004329	0.0100563	0.00338739	5372	tags=45%, list=34%, signal=30%	2935/3183/10971/7324/6434/9188/5036/3068/3838/5706/2079/2806/1537/2547/23016/9045/10574/10236/10492/4173/8664/3015/5111/6432/9868/6194/6634/5245/10291/3184/10921/23450/6146/10399/57819/7298/1973/26354/26986/6128/1665/6723/11331/7307/4673/3192/5984/9184/9136/4171/6428/4174/6626/3608/1933/22948/4830/7203/10856/1503/6418/6187/6204/6175/328/10528/10155/10054/220988/10576/6950/2091/6141/6188/4176/991/…
HALLMARK_G2M_CHECKPOINT	199	-0.545141	-2.38203	0.00434783	0.0100563	0.00338739	3875	tags=57%, list=24%, signal=44%	10432/3192/9184/25/10051/4171/5558/2130/11044/4678/1031/4174/1033/990/1871/5926/10460/9994/10762/10926/1112/1111/5885/6541/3799/10419/2176/3014/4926/1027/30000/9493/51659/51203/6790/9252/24137/22823/2146/7290/10212/3980/10592/9055/1058/3619/6421/1164/9232/10403/55872/1163/29127/7090/6713/3930/699/983/991/3149/3609/10036/3835/675/7468/4082/6599/1062/26271/8317/22974/10733/4001/4953/9156/1869/899/4…
HALLMARK_MITOTIC_SPINDLE	198	-0.398059	-1.73136	0.00442478	0.0100563	0.00338739	3853	tags=40%, list=24%, signal=31%	84376/25/10051/10300/2037/9735/3797/25777/2317/10426/23095/23332/3831/9126/4763/667/4650/3799/116840/9266/11064/4926/9113/1778/22994/9493/51203/613/64857/6790/24137/163786/57787/55704/11133/9055/9702/3619/9564/10403/7248/1894/29127/10160/699/983/6624/7204/51199/3835/675/55722/4082/1062/26271/85378/22974/9787/4001/4751/2035/253260/9181/4983/11004/3832/1063/10276/56992/332/9133/5347/9700/80119/7153…
HALLMARK_ADIPOGENESIS	194	0.382257	1.4505	0.00510856	0.0106838	0.00359874	5318	tags=44%, list=33%, signal=30%	56729/2040/2053/718/149685/130814/58472/284119/2184/6817/284/948/1306/51129/83871/5468/54996/6776/9936/64859/19/10449/977/5264/33/4958/8082/10010/1738/26353/84919/10140/123/134147/35/6647/6239/7905/400916/3459/4259/23344/4698/5447/3417/34/217/3679/1892/1666/847/1647/128338/348/4189/1376/2632/7351/334/54884/10162/51727/56894/1349/6342/7263/4023/11194/29103/7423/57678/226/7086/4199/10935/26275/1580…
HALLMARK_P53_PATHWAY	195	0.398443	1.51114	0.00512821	0.0106838	0.00359874	3124	tags=32%, list=20%, signal=26%	3976/7421/8626/2810/6275/55240/9635/7378/2040/3552/8870/6281/8673/3006/834/7164/3872/2517/6303/3162/247/3691/55332/6382/10544/79651/355/6236/50619/7062/30851/1263/203/10437/1509/4013/4033/8651/23657/10397/1026/8877/26471/7040/29948/1050/4814/64065/5784/2760/1643/2232/10140/8744/6768/55766/64787/1839/23169/51065/5912/5154
HALLMARK_SPERMATOGENESIS	103	-0.374547	-1.4804	0.00677966	0.0135593	0.00456735	1901	tags=22%, list=12%, signal=20%	983/27344/10038/4751/7137/11004/9133/4842/23397/8277/116/1047/7272/1080/51087/29106/9892/2571/56/157807/4889/1630
HALLMARK_KRAS_SIGNALING_DN	147	-0.322304	-1.35035	0.0077821	0.01443	0.00486064	1385	tags=22%, list=9%, signal=21%	786/3852/7137/4625/7704/55190/83439/57451/4842/58157/7051/10777/3291/65989/1280/29799/1271/525/3785/51087/2649/1360/9499/10913/6712/50489/2668/7021/2895/55506/1630/3195
HALLMARK_ESTROGEN_RESPONSE_EARLY	190	0.375931	1.41905	0.00779221	0.01443	0.00486064	3272	tags=34%, list=20%, signal=28%	64699/29984/9536/1999/771/2810/7162/7033/374/7022/64284/22996/6337/5029/960/7739/2683/221/7052/8553/79083/7164/91683/4582/645/9022/794/3875/26509/6990/55686/2697/9249/360/1366/10395/56994/3856/60598/3880/5174/375449/25976/5366/6820/7357/6584/23052/7466/23541/2289/2274/11098/26353/27295/5420/10140/55540/28966/9620/6542/799/23596/3572/4277
HALLMARK_MYC_TARGETS_V2	58	-0.437871	-1.58084	0.0149701	0.0267322	0.00900455	6139	tags=64%, list=38%, signal=39%	51154/23160/8886/27340/9221/4839/29078/6832/23223/5036/4173/83743/10171/79050/5245/10514/26354/6573/81887/6723/9136/4174/23082/56342/54663/23481/79077/10528/27346/2193/705/56915/10733/4609/5347/1019
HALLMARK_GLYCOLYSIS	190	0.35622	1.34464	0.0168831	0.0291088	0.00980508	4860	tags=43%, list=30%, signal=30%	4233/1999/7162/7033/11015/8870/7045/1289/960/2683/3486/5836/3948/5352/6676/3597/6383/6382/9435/1824/8974/638/51129/5165/4166/2745/1634/2990/283/8460/3669/54480/839/8534/8996/9123/2584/2239/1738/5315/10461/223/7360/7852/30001/6647/5066/8702/6781/205/3939/3309/1491/9653/64132/501/50808/3417/2132/54982/2539/10007/79586/4907/56052/26229/4351/8660/2530/11285/7295/5033/5478/5768/226/10327/2817/5351/299…
HALLMARK_ANDROGEN_RESPONSE	98	0.409976	1.43077	0.0184922	0.0308203	0.0103816	4078	tags=39%, list=26%, signal=29%	220/4117/563/25816/79689/2683/6303/9510/2185/4824/3856/3880/10627/658/6414/10397/9455/51171/1718/22936/2289/3685/4094/10461/56937/9871/567/7113/6675/84159/87/56172/6611/9053/8821/3998/4189/6197
HALLMARK_REACTIVE_OXIGEN_SPECIES_PATHWAY	49	0.480867	1.52399	0.0212766	0.0343171	0.0115594	3161	tags=35%, list=20%, signal=28%	4257/6648/4353/2242/4046/1728/9588/2730/2745/2512/5052/3726/140809/5621/3087/6647/51022
HALLMARK_MYOGENESIS	186	0.353571	1.33342	0.0232558	0.0356041	0.011993	3229	tags=34%, list=20%, signal=28%	4608/1293/1277/624/1675/4151/1489/1292/26287/3486/8553/165/1281/7164/3693/3691/4046/1728/6450/688/3479/948/1306/8038/5837/1160/25937/203/1191/8736/5816/5348/6649/10468/29895/2180/4607/3908/58498/1140/1026/8877/7125/9144/7040/2934/7138/6876/23604/1346/2548/8082/5664/26353/3490/2247/1756/5621/1839/79629/1837/7139/3475/2702
HALLMARK_PANCREAS_BETA_CELLS	30	-0.497209	-1.55187	0.0234987	0.0356041	0.011993	1129	tags=33%, list=7%, signal=31%	4825/5063/10000/4821/4760/5126/3651/1641/3642
HALLMARK_UV_RESPONSE_DN	142	0.366623	1.34267	0.0280749	0.0412866	0.0139071	3173	tags=29%, list=20%, signal=23%	4233/2650/5054/1277/2202/4052/1278/302/5999/8553/1281/5002/2064/307/6383/4493/2697/857/861/1601/5468/10395/8829/5737/2152/7048/10516/5293/3690/8871/4790/5376/2274/11030/4255/4131/1290/26037/1843/8613/493
HALLMARK_HEDGEHOG_SIGNALING	35	-0.457094	-1.47935	0.0509383	0.0727691	0.0245117	2383	tags=37%, list=15%, signal=32%	6252/7090/8861/4983/23493/6585/5727/4825/1271/1400/8851/3897
HALLMARK_UV_RESPONSE_UP	155	0.329463	1.22117	0.103811	0.144182	0.0485664	2048	tags=17%, list=13%, signal=15%	3569/2920/3383/6648/5873/7277/3363/3162/51706/51083/6817/2326/760/6236/360/8878/9/1036/7062/4067/5580/8804/6697/4323/885/4792/5045
HALLMARK_HEME_METABOLISM	182	0.317107	1.19409	0.119792	0.161881	0.0545282	4258	tags=30%, list=27%, signal=22%	10158/8991/718/10553/54/55034/1508/6006/10840/645/4778/2039/8974/50865/760/360/7504/2730/831/114625/6536/4354/4005/23657/8273/1193/6583/25901/23052/55589/3920/6622/22936/9663/25897/5606/6386/7779/54498/26020/2235/4259/7389/1497/644/115201/847/4779/7351/51257/51094/5715/571/23351/56674
HALLMARK_MTORC1_SIGNALING	198	0.310397	1.1777	0.128866	0.16956	0.0571151	5442	tags=46%, list=34%, signal=31%	10135/5723/1075/7277/8553/3689/6503/5352/54843/8935/908/27071/8878/10875/10437/2745/3251/6515/11151/23657/1026/26471/1718/26136/5052/2232/7852/5641/30001/5701/3475/5606/7108/6781/4860/871/205/3939/3309/1491/2107/1595/3417/10652/6715/2539/3336/10622/6533/2632/29110/11333/23645/51382/9695/3313/928/10061/2181/3638/5033/5478/80777/8624/6513/821/27230/226/10096/4199/2717/2936/2542/2286/5861/23478/900/…
HALLMARK_PEROXISOME	100	0.339749	1.18387	0.157514	0.197657	0.0665793	3861	tags=31%, list=24%, signal=24%	7276/6648/8856/216/2053/80270/2100/9249/373156/9961/2180/3155/6820/51703/6258/1718/60386/1733/1382/412/215/5052/223/2182/6647/706/23705/3417/11001/847/54982
HALLMARK_CHOLESTEROL_HOMEOSTASIS	72	0.359568	1.2061	0.158126	0.197657	0.0665793	2408	tags=24%, list=15%, signal=20%	3958/5329/2171/6282/493869/312/54206/51330/5165/5359/5468/1191/118429/2990/58191/26270/114569
HALLMARK_WNT_BETA_CATENIN_SIGNALING	40	-0.362682	-1.20976	0.166213	0.202698	0.0682773	2393	tags=45%, list=15%, signal=38%	2648/182/10023/10014/23462/3516/4851/23493/894/2770/4609/3066/5727/1454/85407/7475/28514

## Sheet: GSEA_curated_set
ID	setSize	enrichmentScore	NES	pvalue	FDR	qvalues	rank	leading_edge	core_enrichment
ENK_UV_RESPONSE_KERATINOCYTE_UP	493	0.383691	1.56097	0.00108814	0.0156907	0.0105461	3346	tags=28%, list=21%, signal=23%	22943/6354/2921/3855/6690/29984/3489/2707/2920/2348/2919/5473/715/6385/374/9119/8572/6283/5260/8870/7850/8347/6282/23650/1474/8942/302/8673/7052/6692/1364/3315/834/8970/3553/2150/4495/2644/822/2014/3123/4582/645/7128/51083/6640/4935/1051/7133/3875/1535/4070/920/1588/752/688/10103/8309/2669/4319/6236/10312/3755/1465/10437/3856/146/6813/4267/57804/2591/3956/4323/5603/3695/1509/885/4435/8357/133/366…
MEISSNER_NPC_HCP_WITH_H3_UNMETHYLATED	454	0.381801	1.54946	0.00109051	0.0156907	0.0105461	3030	tags=40%, list=19%, signal=34%	84688/340075/115265/330/6338/3855/55200/3489/2650/51473/7127/642273/158158/26002/5493/64866/1522/56301/3958/203100/40/7148/53820/79887/255104/54810/602/5732/64116/162515/85477/79642/79841/1474/131578/10610/9180/10791/112464/10553/54103/121551/29842/7056/1364/339366/390928/55034/3645/6769/84171/1296/2150/166348/10100/644815/55013/284119/11226/51083/2184/3691/374907/129804/3875/140738/92421/841/440…
REACTOME_SIGNALING_BY_GPCR	472	0.361382	1.46557	0.0010917	0.0156907	0.0105461	2406	tags=26%, list=15%, signal=23%	6374/6354/6288/10563/2921/6364/6372/3352/3814/3576/2829/2358/6347/729230/623/2920/6356/2833/2015/2863/301/4887/2919/624/84658/6469/5473/6352/10663/1233/2151/7472/51554/1234/5997/4314/5732/718/1907/4922/2769/5031/5029/728/8321/3577/5999/5880/1812/338442/1230/2357/8324/2150/2841/719/3363/29933/7409/84152/2359/3579/8477/27202/64407/51083/6367/2692/165140/57113/154/6363/80835/26212/3710/8601/9340/572…
ACEVEDO_LIVER_CANCER_DN	489	0.357562	1.45258	0.0010929	0.0156907	0.0105461	3860	tags=31%, list=24%, signal=24%	5320/827/4143/57817/5054/4489/3426/7276/5118/6385/6920/51279/7033/8631/1805/338/392636/563/2053/8870/718/84803/4837/8942/55753/80270/284111/8876/3486/256764/84680/8553/79083/23166/1508/2203/290/4495/2517/8564/8764/54677/7205/7133/79974/23516/2706/10216/112817/128346/8424/7132/3385/6574/5959/6462/383/10555/51361/3856/114757/8547/11185/56892/10783/151313/3818/1291/3394/4792/4499/5045/134526/10468/1…
ENK_UV_RESPONSE_EPIDERMIS_DN	489	0.363392	1.47627	0.0010929	0.0156907	0.0105461	3214	tags=28%, list=20%, signal=23%	6364/9547/6338/10135/2707/2920/218/5743/3290/301/6275/9976/8061/1675/3958/8857/8714/374/1326/51673/1827/5329/4314/563/2053/602/53832/7850/1573/3868/2769/7045/3486/64127/7056/9076/3315/3872/8324/2150/5627/5002/9510/8935/7128/9023/6367/9022/26298/3673/6273/4046/10413/5325/5328/3613/445/50865/8424/360/5445/55803/1396/10631/6574/2625/1512/3566/1880/5580/383/8635/59342/51361/2012/7764/2745/3570/5734/9…
REACTOME_ADAPTIVE_IMMUNE_SYSTEM	490	0.352028	1.43005	0.0010929	0.0156907	0.0105461	3541	tags=29%, list=22%, signal=23%	4360/2213/10288/80380/29851/3383/9021/1326/10225/29126/56253/10990/915/131450/120425/917/3932/718/916/1520/11025/6402/9402/2209/1075/10859/2214/1508/1536/4689/3689/2210/9902/1514/10870/3117/3693/7409/3702/4688/5788/3123/118788/8764/23308/3108/942/1493/7305/926/3109/1535/920/972/6850/3937/3710/7454/10666/5777/3115/948/7412/3385/29760/1512/255488/3111/695/4067/6464/1513/2533/140462/1519/11006/974/3…
CHARAFE_BREAST_CANCER_LUMINAL_VS_MESENCHYMAL_DN	455	0.415748	1.68625	0.00109409	0.0156907	0.0105461	3628	tags=36%, list=23%, signal=29%	164284/3569/1293/4233/3489/2920/3575/5806/5054/3589/7076/5743/54796/5069/716/301/3600/1305/8091/84141/1806/8061/29969/9021/2151/113146/10371/7378/5997/56975/117581/7045/80114/79642/50486/4837/1289/493869/960/8406/1292/302/9180/112464/1992/5836/1075/5999/834/5355/8324/1466/5627/5552/860/131566/9902/2014/727936/284119/7128/6273/5328/9435/55214/4016/355/2697/4053/30008/8601/9945/8793/857/23333/3656/…
SENESE_HDAC3_TARGETS_UP	471	0.350698	1.42112	0.00109409	0.0156907	0.0105461	3135	tags=23%, list=20%, signal=19%	5266/6374/2921/6364/3576/330/6347/4233/10135/3575/5806/5069/64332/8091/55240/6648/4015/8572/6696/793/9235/4982/79642/4312/4837/7424/960/4121/8406/8942/54206/6563/2683/5999/57016/1508/2150/131566/307/6303/79695/29113/1200/7128/7185/11067/5328/355/94122/4053/9945/9404/8309/2669/11009/55584/79937/8878/57552/8038/8826/4064/9966/2012/3627/6515/4323/4792/118429/9645/54532/7048/3176/5366/2335/112616/236…
LIU_PROSTATE_CANCER_DN	447	0.38543	1.56167	0.00109529	0.0156907	0.0105461	3255	tags=32%, list=20%, signal=26%	4311/3855/4233/93099/8626/85480/5919/716/1305/6275/25928/1675/132671/157869/715/8857/8714/113146/9843/2202/83959/8572/114897/1805/2040/5732/4052/25984/1278/1289/23650/8406/10610/302/10791/399474/6563/7277/29842/3315/165/834/5950/1508/3872/8324/1466/822/9902/5549/3861/25840/284119/26298/3673/148741/7205/3694/26509/6382/3140/5325/11197/5328/9435/57758/4810/59271/2697/30008/8309/857/360/5101/6277/26…
SCHAEFFER_PROSTATE_DEVELOPMENT_48HR_UP	447	0.419672	1.70041	0.00109529	0.0156907	0.0105461	3473	tags=39%, list=22%, signal=32%	4316/115265/3855/137075/10135/9536/3489/1999/51473/220/301/642273/155368/6469/5493/7022/2202/80201/133418/140876/286077/53820/1545/64284/157506/3783/5997/793/347404/216/2053/59084/64116/54857/79961/6337/4065/25984/54206/2683/27063/8673/29842/6692/1364/5358/255631/7164/254295/5627/8935/283078/3691/374907/6640/54677/6817/140738/54981/56256/9935/1728/130574/11197/647024/66004/4070/1052/222171/57402/…
RODWELL_AGING_KIDNEY_UP	450	0.572143	2.31728	0.0010977	0.0156907	0.0105461	3327	tags=51%, list=21%, signal=41%	4057/4316/3512/1117/9547/330/6347/4360/5918/629/10462/3003/7127/3001/7076/716/1277/2919/64332/26002/4060/6352/730/597/7162/715/9021/56833/4069/1326/81552/84419/64499/929/120425/240/127254/9235/2207/4982/7045/4065/1278/4837/1289/712/493869/7424/1474/10095/4818/3119/302/9180/64231/10553/64581/23231/4050/912/26191/9076/165/834/5880/23166/1281/441168/1230/7903/1296/5552/860/713/3689/3363/2014/10870/5…
SWEET_LUNG_CANCER_KRAS_UP	461	0.45439	1.84214	0.0010977	0.0156907	0.0105461	3041	tags=34%, list=19%, signal=28%	3929/8685/3934/5322/1116/3855/4360/2213/6590/2707/5054/4489/3589/2001/2919/116844/1522/29969/3958/3381/9021/3772/374/929/79887/6696/1234/7288/2207/7045/4065/1520/960/4121/3119/54206/29887/3486/10577/8673/6098/1075/29842/8553/6692/7057/5950/1508/10040/5355/146556/1466/713/3689/2517/3117/307/6303/3123/51706/3122/4582/968/9023/4481/3606/284996/3875/7805/3067/6382/3108/5971/714/7305/3109/1535/4070/18…
FULCHER_INFLAMMATORY_RESPONSE_LECTIN_VS_LPS_DN	441	0.559005	2.26502	0.00110011	0.0156907	0.0105461	3260	tags=43%, list=20%, signal=35%	8685/2162/1117/2358/6690/10135/57817/629/9332/2219/1066/716/10288/2015/158158/3586/6648/51338/9021/123872/1326/54502/929/5157/120425/2040/64005/1234/3903/54757/216/5732/51311/27350/64116/7045/4332/11025/10791/64231/144402/2683/199/1075/200315/23166/441168/2357/60489/719/8743/2517/80896/54809/6303/3162/6672/25840/118788/645/2215/10410/710/1240/3606/1441/64098/27071/9935/9450/3017/3109/79651/1052/6…
ZHOU_INFLAMMATORY_RESPONSE_FIMA_UP	442	0.384857	1.5592	0.00110011	0.0156907	0.0105461	2915	tags=30%, list=18%, signal=25%	6362/1440/80122/820/2069/2921/6364/3576/3569/56729/2358/10135/3604/2920/85480/5055/5806/5054/7127/5743/5069/2919/53831/3383/8061/2204/157869/29969/6385/79925/2151/3554/23529/2202/80149/5329/166929/3552/8870/50486/1289/960/79846/2683/3486/9076/1281/7097/3553/8324/345557/221468/89876/7128/3606/7185/23308/55332/338323/3034/219623/5971/55214/51284/222171/342184/8444/27129/4810/58475/84766/688/127579/…
MARTENS_BOUND_BY_PML_RARA_FUSION	433	0.357424	1.44473	0.00110254	0.0156907	0.0105461	3988	tags=36%, list=25%, signal=28%	9536/7127/2219/3383/56301/283385/51673/7378/80149/124460/222487/602/241/257101/5029/728/1992/2683/54/8553/5880/81788/3055/3689/822/2322/29933/3162/118788/93233/7128/11226/965/10410/27128/5341/101/284996/4778/7805/9935/6688/80223/7305/257106/79651/83706/752/3937/6916/79895/6720/79930/5777/861/4542/81607/8878/51316/50619/30817/112770/50848/5330/4067/84790/5580/326624/348378/85027/203/115811/22898/6…
SENESE_HDAC1_TARGETS_UP	430	0.401481	1.62185	0.00110497	0.0156907	0.0105461	3135	tags=26%, list=20%, signal=22%	5266/6374/2921/6364/3814/3576/330/6347/4233/10135/3575/5055/5806/4257/64332/597/8061/55240/6648/23643/7378/8572/80149/4314/3552/718/64116/84803/4982/50486/4312/6674/7424/960/8406/8942/9180/54206/5999/4050/7052/5880/5552/169044/58538/8477/1200/7128/3673/23516/1829/5328/51330/1052/355/3936/9404/2669/11009/760/23333/55584/8878/10475/3656/8826/51765/10060/2745/3570/57823/4792/11010/375449/118429/7048…
SMID_BREAST_CANCER_NORMAL_LIKE_UP	434	0.612732	2.47558	0.00110497	0.0156907	0.0105461	2652	tags=50%, list=17%, signal=43%	10563/5320/3512/2162/4311/10894/3569/330/1116/6347/4233/4360/729230/8626/2920/3575/55024/10462/29909/8809/3003/3001/3002/1066/716/50615/3426/29851/5551/6352/730/9976/25928/715/23643/3554/6401/4069/914/10225/2202/915/27240/7148/4222/1805/1545/911/8875/917/3932/216/25816/4239/718/7850/6689/5360/1043/924/4065/2205/11025/51237/6402/5450/8406/4818/3119/10791/64231/9046/3075/199/23231/1075/4050/912/261…
BOQUEST_STEM_CELL_CULTURED_VS_FRESH_UP	420	0.431266	1.74177	0.00110742	0.0156907	0.0105461	3236	tags=37%, list=20%, signal=30%	22943/729/2921/827/3576/1116/3855/6347/4233/10135/64102/2920/5054/5069/1066/2919/3426/27286/26002/9976/6648/4015/81493/1326/57134/79887/1545/6355/5997/8991/4239/5732/5360/4982/79689/55885/4312/1520/960/4121/1842/8406/3075/55365/23231/5999/7052/8553/165/7057/7164/55034/5552/8743/11346/5549/23460/25840/7128/9022/10404/3875/9935/11067/1728/27129/27123/2326/10216/341/79895/3601/3479/2669/6236/1306/74…
DELYS_THYROID_CANCER_UP	421	0.609029	2.45969	0.00110742	0.0156907	0.0105461	2722	tags=49%, list=17%, signal=42%	6362/6357/8685/4316/2069/3934/3576/1117/1295/10158/1116/4233/3976/4360/54210/2886/2191/3489/6590/2707/3240/2920/1999/629/220/7076/1277/5265/301/1359/2810/1305/8091/6999/5493/3383/6275/1806/597/3958/6385/8714/113146/374/11015/64499/7378/8572/1545/6696/6284/3783/2212/240/8870/1118/5873/718/241/6282/50486/6281/4312/1520/23650/4332/712/960/1474/8794/302/64231/3486/3675/10577/3547/23231/221/8673/1075/…
JOHNSTONE_PARVB_TARGETS_3_UP	418	0.495554	2.00178	0.00110742	0.0156907	0.0105461	3439	tags=39%, list=22%, signal=31%	3976/5806/6036/7127/7076/716/146754/771/301/4257/3383/6275/64866/55240/144501/29969/8714/113146/1757/374/54502/165186/602/718/65061/7045/6337/1520/8406/10095/9180/54206/10553/3675/10577/5836/221/54103/8673/7052/8553/7056/1364/7057/1508/84171/8743/1514/307/6676/3162/3122/1200/965/10410/9022/3691/284996/140576/3673/1051/26509/6273/3108/3430/5328/9388/26112/4070/1052/9945/1435/3115/26031/64847/360/8…
BAELDE_DIABETIC_NEPHROPATHY_DN	422	0.36704	1.48113	0.00110988	0.0156907	0.0105461	3762	tags=31%, list=24%, signal=24%	1378/4311/330/1116/22925/10135/2920/5054/7076/5919/716/301/715/6385/4015/1040/1827/1545/5105/50486/1842/9180/7739/199/3675/221/5358/2246/834/1281/8542/5778/3693/5352/11346/9052/6672/6383/3430/9588/9435/1052/4016/2697/23109/9806/360/10631/9111/684/5359/10398/10457/831/23086/5734/6515/2152/5336/10627/6001/54587/133/2355/2752/5650/10346/8412/10397/9796/23607/7357/26471/1604/56829/3690/558/4939/4643/…
CHARAFE_BREAST_CANCER_LUMINAL_VS_BASAL_DN	427	0.534341	2.15778	0.00110988	0.0156907	0.0105461	3001	tags=41%, list=19%, signal=34%	5266/2069/2921/4311/1295/10158/330/4233/2191/10135/3489/6590/8626/2707/2920/3575/629/5055/220/5743/2635/716/301/3600/2919/3426/3909/27286/2810/8091/84141/3383/1806/64866/8061/29969/715/135228/80763/4015/7378/929/5997/3552/25816/117581/718/3868/2769/7045/80114/6281/4837/23650/837/493869/960/8406/302/9180/112464/3675/23231/1075/7277/57016/5358/4496/834/5880/7097/6775/3872/2150/131566/4495/2014/5480…
HAN_SATB1_TARGETS_DN	424	0.383756	1.54914	0.00111111	0.0156907	0.0105461	3351	tags=29%, list=21%, signal=23%	5266/3814/3576/3569/6347/3976/6590/5047/3575/8809/3589/5743/1475/2015/771/4257/2919/2810/1522/2151/7022/2202/5157/9235/4052/7045/4312/4837/837/1292/9180/9402/27063/7277/8553/9076/834/3718/3553/8544/5552/63910/5352/6676/3606/6383/6286/80223/84883/2124/9071/688/64080/341/4319/8878/5101/57214/684/3269/1362/3111/55286/138151/9966/80833/10398/10457/56892/4599/2745/6515/2152/958/9236/10468/133/5293/435…
CREIGHTON_ENDOCRINE_THERAPY_RESISTANCE_2	426	0.567179	2.2891	0.00111235	0.0156907	0.0105461	2381	tags=35%, list=15%, signal=31%	133690/136288/80122/83659/93190/84688/401551/83853/153643/158798/126820/92749/83894/146845/122481/51364/2302/219681/80258/90288/27019/79740/127003/83657/254956/25876/100130771/158787/149465/128344/92340/89765/134121/25790/345895/154313/85016/57501/200373/79696/54970/130813/55259/79925/123872/138255/128153/154865/51673/220136/257236/1768/92565/55231/165186/4117/90529/79864/55130/150082/285755/1184…
CHARAFE_BREAST_CANCER_LUMINAL_VS_MESENCHYMAL_UP	414	0.36288	1.4631	0.00111483	0.0156907	0.0105461	3458	tags=32%, list=22%, signal=26%	6279/2886/127845/1999/27293/89765/771/158158/4151/7033/54502/1040/140876/286077/64284/22996/8991/563/59084/85004/93664/79961/25984/10610/79056/23007/6692/1364/79083/399/7164/388743/2203/84958/123036/7984/2064/25840/4582/645/11226/26298/6286/92421/79258/647024/222171/100131187/57402/55686/10103/5777/638/285489/81607/83481/1396/26996/29760/5618/2625/83451/50848/10653/57648/255488/55286/25946/1366/5…
FOSTER_TOLERANT_MACROPHAGE_DN	398	0.435271	1.7518	0.00111857	0.0156907	0.0105461	3056	tags=32%, list=19%, signal=27%	2921/3569/10158/10135/5806/5054/4489/5743/3600/2919/64332/53831/1356/3586/7162/6385/9021/1326/1040/1827/7378/5329/3932/3552/602/2769/7292/6281/8321/54206/29887/9615/1075/399/3553/8743/64092/5352/3597/7128/9023/6367/6403/3606/7185/944/23308/55332/284/3067/4322/942/23516/10392/5325/10320/9388/79651/51330/1052/115361/355/2697/3937/1435/3601/6398/857/760/81607/55803/7412/55113/50848/10653/3371/55106/…
RUTELLA_RESPONSE_TO_HGF_UP	408	0.53564	2.15619	0.00111982	0.0156907	0.0105461	3669	tags=46%, list=23%, signal=36%	6362/6374/6357/2921/330/1116/366/6347/7421/5918/5054/1066/716/50615/3290/2919/3586/3958/23601/6648/6385/8714/56833/3554/54502/56253/30835/1545/6696/6355/2040/1234/3903/11326/3552/25816/718/7850/9051/5360/4065/6504/712/8942/4818/302/29887/8876/54/7052/4496/3315/1230/1508/3553/2203/1536/8544/719/4495/1514/80896/23682/8564/968/6367/965/2184/1240/3606/6383/7185/26509/10282/1486/1728/7096/6363/55686/4…
LIM_MAMMARY_STEM_CELL_DN	411	0.426372	1.71676	0.00112233	0.0156907	0.0105461	3801	tags=40%, list=24%, signal=31%	4057/10158/2886/1999/685/7127/220/55258/5493/4151/10538/54502/929/338440/602/64078/79961/8942/10553/29887/388588/7052/29842/7100/6692/9076/1364/79083/338442/10040/58472/822/5002/2064/307/6097/81932/84282/84152/4582/3875/27071/84179/3430/80223/2706/84795/148534/5777/154141/638/760/81607/9/3620/5618/2625/8045/84885/83451/373156/79132/57648/10312/80237/9961/634/26873/1366/54897/2631/56994/3856/6813/…
MULLIGHAN_MLL_SIGNATURE_2_UP	411	0.466473	1.87823	0.00112233	0.0156907	0.0105461	4366	tags=45%, list=27%, signal=34%	6037/6036/7127/1066/1475/10288/6275/51279/10538/54502/5329/3903/79961/8942/4818/10553/29887/79056/23231/221/8741/26191/834/5880/1230/3557/23550/2203/3055/5552/2242/3689/2210/822/1514/10636/5002/6503/3579/1200/27128/10871/3059/7805/1486/6688/3140/6039/10320/10351/29108/154/1535/6850/2124/5724/3936/64080/4258/79895/2185/80342/55840/4542/7940/10475/7462/9630/55268/3074/6277/64174/8934/8045/10326/321…
REN_ALVEOLAR_RHABDOMYOSARCOMA_DN	406	0.559661	2.25172	0.00112233	0.0156907	0.0105461	4216	tags=55%, list=26%, signal=42%	1295/7421/2191/9536/3489/5806/7980/7076/716/1277/301/26872/27286/5118/7162/4015/81552/51226/11015/2202/6284/5329/4982/7045/79642/51450/6281/4837/1289/837/8321/7424/10095/1292/302/9180/2683/3486/5358/7057/1508/58472/1296/131566/55013/822/9902/3693/3597/284119/8935/1200/55332/23516/6237/1728/6990/5328/51330/4016/2697/30008/857/1192/26031/7132/9358/1471/57214/3074/3678/6277/53827/5480/8826/1601/2307…
ONDER_CDH1_TARGETS_2_DN	412	0.542614	2.18373	0.00112486	0.0156907	0.0105461	2406	tags=44%, list=15%, signal=38%	5266/1440/2069/2921/6364/3934/55784/3576/330/7421/6279/29984/9536/6590/8626/2707/2920/6280/5055/7980/54830/27293/220/5743/8076/1475/5265/771/26872/2919/84830/3909/624/2810/5493/3383/64866/6385/9182/3772/9635/374/54502/1040/10371/7378/80149/64284/3783/3552/8870/81849/718/64116/7850/3868/2769/50486/6337/4065/4312/5029/23650/6674/960/1474/10610/7739/1992/29887/79056/23231/1075/4050/912/29842/6692/70…
SWEET_LUNG_CANCER_KRAS_DN	400	0.392481	1.57766	0.00112486	0.0156907	0.0105461	3628	tags=38%, list=23%, signal=30%	83659/10894/9547/6279/9536/3489/3240/25876/6280/5919/8076/3290/1277/1356/1305/1675/51554/4015/9843/915/7148/1805/5997/216/4239/5105/718/6689/5360/8347/50486/1278/23491/10232/1292/112464/64231/3075/27063/4050/7056/23166/1281/137835/7903/3553/3055/5552/284119/10410/710/6817/284/9588/154/4016/115361/55303/355/57402/2326/9806/857/760/29785/1396/10631/1160/2791/1036/57045/25937/10875/388646/10398/1238…
ZHOU_INFLAMMATORY_RESPONSE_LIVE_UP	400	0.400205	1.60871	0.00112486	0.0156907	0.0105461	3203	tags=32%, list=20%, signal=26%	1440/2069/2921/6364/5322/3569/1116/255101/3976/5918/10135/3604/2920/85480/5055/5806/5054/7127/5743/2919/3909/53831/3586/3383/4317/8061/6648/6385/3554/23529/1827/4117/80149/5329/8991/166929/3552/8870/53832/50486/1489/55885/960/79846/2683/2209/85478/7097/3553/7128/3606/7185/23308/55332/338323/5008/5971/23516/51284/8444/27129/3082/688/84223/2867/8878/3656/440836/255488/5580/9966/6506/4824/1263/26253…
RUTELLA_RESPONSE_TO_HGF_VS_CSF2RB_AND_IL4_UP	401	0.573407	2.304	0.00112867	0.0156907	0.0105461	3669	tags=50%, list=23%, signal=39%	6362/6374/2069/2921/1116/366/6347/5918/54210/10135/55/6280/9332/5054/2219/1066/716/3290/10288/2919/3586/2204/1675/3958/23601/6648/51338/8714/56833/54502/56253/929/1545/6696/6355/2040/6283/1234/3903/11326/240/3552/5732/718/9051/5360/1043/712/728/6402/8942/4818/29887/8876/199/54/7052/7277/4496/834/1230/1508/3553/2357/2203/1536/8544/719/4495/1514/80896/3117/8564/968/2184/962/1240/3606/6383/26509/148…
THUM_SYSTOLIC_HEART_FAILURE_UP	401	0.508	2.04119	0.00112867	0.0156907	0.0105461	3017	tags=36%, list=19%, signal=30%	2162/4360/10135/2920/629/6280/716/3426/27286/1356/9976/10345/51338/23643/4069/929/1805/6355/3903/11326/4239/2207/9077/4982/1043/241/56911/1520/4332/712/493869/4121/6035/3119/64231/10553/3486/199/3560/8673/1075/5999/10859/7052/6556/2246/834/7057/5880/6424/2331/1508/5552/719/8743/713/3689/114907/307/5788/26157/2359/3122/8935/1200/6403/3561/4481/963/6383/127294/79626/7805/3108/3140/11067/2350/714/73…
HAN_SATB1_TARGETS_UP	381	0.41631	1.66696	0.0011325	0.0156907	0.0105461	2748	tags=29%, list=17%, signal=25%	5266/827/3569/6347/3976/5047/3575/629/7980/5054/84217/3589/1475/2015/771/2919/10344/8091/6275/4015/374/10225/2202/1040/1545/3783/4314/8991/56975/9235/7045/50486/1292/9180/3675/54103/5999/8553/2627/1364/834/1508/3553/8544/860/8334/58538/2517/5002/2064/6676/6303/9510/25840/3691/794/6286/6273/5328/26112/1052/9535/55304/6398/60676/4319/360/8878/7923/684/50848/10653/3371/55286/9966/1366/8829/1191/2012…
PEDERSEN_METASTASIS_BY_ERBB2_ISOFORM_7	381	0.363505	1.45552	0.0011325	0.0156907	0.0105461	3417	tags=31%, list=21%, signal=25%	3814/4233/7421/64699/9536/3589/220/771/26872/135398/956/1305/597/90853/7033/10538/5329/7850/85004/1573/4312/79669/493869/7424/960/302/7739/3675/121551/9076/168455/7164/7903/100507436/79962/2203/58472/84958/3693/5352/3597/6672/284119/9022/6383/140576/3694/55332/26509/6273/1829/10544/1824/222171/6850/8974/10103/3601/84418/400566/9630/3678/5618/53827/51129/55329/25937/148932/54996/8969/8754/57535/83…
PEDRIOLI_MIR31_TARGETS_DN	381	0.402242	1.61062	0.0011325	0.0156907	0.0105461	3239	tags=33%, list=20%, signal=27%	4316/6364/10537/8740/3576/10894/4143/330/2920/85480/7980/27293/64332/116844/5493/3383/6648/6401/5409/6696/55130/9235/56911/118491/6035/9046/54103/4050/64127/7097/23569/140686/54809/4688/23743/23682/7128/3691/127294/148741/1441/5971/1829/1728/79411/83706/1824/59271/752/8601/688/9806/4319/6236/51316/50619/7412/170679/79365/3656/3274/414/56136/3111/80310/55733/10875/8829/51365/1191/2012/219285/8736/…
CHYLA_CBFA2T3_TARGETS_UP	360	0.507705	2.0309	0.00113379	0.0156907	0.0105461	3104	tags=41%, list=19%, signal=34%	3929/2162/3855/54210/2213/3568/6590/3240/85480/25876/5055/149465/3101/10462/6036/29909/3001/55258/50615/3290/8091/5473/10663/144501/715/23601/2151/80216/57134/2766/284417/2999/2212/166929/25816/222487/2171/5732/10279/5873/1573/7045/241/6282/6504/1489/9633/4818/1992/160364/1991/115761/1075/8530/834/3948/2203/84174/4689/2644/55013/80896/3117/4688/9052/8477/962/27128/374907/1051/3875/7805/55332/3067…
MONNIER_POSTRADIATION_TUMOR_ESCAPE_DN	360	0.363976	1.45596	0.00113379	0.0156907	0.0105461	4165	tags=35%, list=26%, signal=27%	1293/2707/64332/1356/261729/84419/140876/9051/5360/10232/54206/10553/7052/8553/254295/130814/3693/307/8935/85416/283897/140576/3875/3198/140738/56256/841/6237/6990/50865/1192/51316/1396/3656/3074/64333/5480/79901/1429/717/10437/1191/81622/56892/831/1519/1291/55062/9411/2634/79156/4013/57326/729967/7114/26270/3669/9674/83943/8996/6737/8909/2896/220323/2934/171425/9601/6892/388564/375287/11167/6271…
MULLIGHAN_MLL_SIGNATURE_1_UP	371	0.476456	1.90725	0.00113507	0.0156907	0.0105461	4329	tags=45%, list=27%, signal=34%	6037/6036/1475/10288/6275/51279/10538/1827/2212/5873/79961/10095/4818/10553/29887/2683/23231/8741/26191/834/5880/1230/3557/23550/2242/3689/822/10636/2517/5002/6503/3579/1200/27128/10871/3059/7805/6688/3140/6039/10320/10351/29108/154/1535/6850/2124/5724/3936/64080/4258/79895/2185/80342/55840/4542/7940/10475/7462/3074/6277/64174/8934/8045/10326/3219/5580/59342/254102/79630/57804/3570/3956/29992/110…
COLINA_TARGETS_OF_4EBP1_AND_4EBP2	349	0.38103	1.52106	0.00113766	0.0156907	0.0105461	2848	tags=28%, list=18%, signal=23%	3929/722/6372/3934/4311/340419/10135/27293/4489/4257/5212/1356/6352/715/6385/23643/133418/929/6284/4314/718/4982/80114/4837/8406/10791/7052/8553/7056/7057/6424/3557/5446/8544/2517/5352/3597/9510/11061/8935/645/1200/10410/3430/115361/4053/130589/11035/64108/81030/26031/5445/7412/10631/3074/53827/83451/684/1512/2791/1036/10312/1429/8804/10039/2152/2634/64761/6649/79191/51678/64747/9936/10468/83982/…
GOLDRATH_ANTIGEN_RESPONSE	338	0.387086	1.5426	0.00113766	0.0156907	0.0105461	2983	tags=31%, list=19%, signal=26%	3559/3512/729230/6590/3604/4489/8809/3003/3001/2833/3002/2015/301/4257/5551/6352/6275/29969/3958/79887/6284/1234/8870/718/6282/6281/8807/960/3119/302/54206/29887/3006/8553/834/130814/5355/4689/860/822/2014/3117/307/6672/3123/3458/8935/968/10410/962/51744/101/140738/1493/7305/6856/1535/972/2669/760/4542/7462/1471/6277/55630/5359/4067/10875/8829/59342/5272/10437/2012/2745/4267/2591/3956/5734/6515/3…
SATO_SILENCED_BY_METHYLATION_IN_PANCREATIC_CANCER_1	367	0.380327	1.52119	0.00113766	0.0156907	0.0105461	2808	tags=32%, list=18%, signal=27%	1293/330/1116/3855/51364/5047/5806/6356/5054/2001/5265/1359/81578/2810/3383/6352/6648/8714/3554/7022/51226/2202/7378/4327/1545/5329/79864/55130/3932/55655/8870/9235/718/9077/1043/10610/55365/3486/4050/6692/5880/5950/3553/9122/23569/9902/54809/23682/11226/6367/101/149111/7805/3198/3067/6273/3140/11067/10544/29108/4070/9840/6363/972/9535/30008/8793/1435/9056/360/8808/27306/4986/684/10326/50848/4064…
CHEMNITZ_RESPONSE_TO_PROSTAGLANDIN_E2_DN	339	0.37662	1.50051	0.00113895	0.0156907	0.0105461	3439	tags=31%, list=22%, signal=25%	729/3934/153643/127733/3855/4233/6590/1999/84217/5069/6469/79781/5493/25928/3772/23529/54502/1040/54810/53832/64116/9077/80114/6337/8321/1474/10232/8794/79819/79846/23231/1075/8741/1364/5950/254295/8743/5076/54843/25870/144100/79411/647024/55304/10103/9404/10475/83451/3269/1429/30851/55349/1366/160857/26010/64800/2591/10752/79191/4013/127700/64147/55650/311/7849/1026/343990/346389/91862/114884/36…
LINDGREN_BLADDER_CANCER_CLUSTER_2B	375	0.540898	2.16318	0.00113895	0.0156907	0.0105461	3540	tags=48%, list=22%, signal=38%	6357/10537/158798/1293/330/6347/2213/3575/10462/5919/5069/716/64332/5118/26002/4060/3383/597/715/51338/9021/6401/4069/51226/2202/56253/5157/2040/5329/5997/3932/3552/9235/1043/241/1278/4837/6402/1842/8406/1292/3119/199/8530/7056/4496/165/5880/3718/399/1536/290/5778/5627/5552/719/860/4495/64092/2014/11346/3702/3123/284119/3122/7128/9023/3561/10410/710/27128/7185/7805/64098/3108/9935/2350/6039/4493/…
WANG_RESPONSE_TO_GSK3_INHIBITOR_SB216763_UP	339	0.435604	1.73551	0.00113895	0.0156907	0.0105461	3854	tags=41%, list=24%, signal=32%	3242/2650/7127/1475/4257/5212/51279/7294/120425/84803/241/1520/401494/4818/284759/26191/834/1508/272/89790/4689/5627/6303/4688/5788/26157/968/962/3606/1441/3108/27071/83938/9450/3140/4210/7096/388325/3587/11123/920/146722/972/51816/57639/2124/58475/79895/55640/80342/391059/3479/115727/79958/948/10475/10673/3074/8832/1512/50848/5359/440836/10875/2533/951/3257/10437/8736/55277/2745/58484/440689/111…
GRUETZMANN_PANCREATIC_CANCER_UP	346	0.503144	2.00631	0.00114155	0.0156907	0.0105461	3460	tags=40%, list=22%, signal=32%	3934/330/2191/6590/5054/5743/1277/5265/301/3909/5118/2810/4060/1806/7472/7033/374/911/2040/5329/240/2171/4052/6282/6337/6281/4837/23650/837/8942/3675/5836/1075/2214/834/3557/272/5552/3689/2014/1514/3693/5352/5788/3122/7128/3691/963/3673/7805/6286/6382/942/6990/5328/1069/9610/3937/3710/688/6507/3936/341/2669/857/1794/1192/10631/684/8826/10653/10581/3566/6464/1513/2533/717/10398/10437/8754/8717/533…
SCHUETZ_BREAST_CANCER_DUCTAL_INVASIVE_UP	341	0.587672	2.34102	0.00114155	0.0156907	0.0105461	3027	tags=55%, list=19%, signal=45%	4311/1293/2191/9332/5919/8076/716/1277/301/1359/27286/4060/6999/6352/6275/1806/9976/715/51338/56833/23643/3554/113146/4015/51226/5329/5997/4314/2212/240/2207/7045/80114/7292/4312/1278/4837/1289/1520/4332/712/131578/1842/1292/3119/112464/64231/64581/3075/3486/5999/7052/5358/165/834/1281/1439/1230/1296/5627/5552/719/64092/713/2210/9902/2014/3117/5788/3162/3123/8477/284119/3122/8935/9023/2215/710/44…
ODONNELL_TFRC_TARGETS_UP	355	0.36991	1.4754	0.00114286	0.0156907	0.0105461	3169	tags=35%, list=20%, signal=28%	51364/353514/5069/5265/114836/1356/90853/8714/56833/51279/4069/1326/7022/90342/220136/347088/22996/149628/64005/1234/5997/240/56975/85477/924/79669/11025/960/1474/3119/8876/9076/7057/3684/84958/23569/60489/828/131566/3117/307/6303/3597/149499/9510/25840/8764/971/3574/200316/3140/11067/126661/1588/152206/355/445/3937/5724/8793/81030/939/861/6236/8878/5480/3219/50848/414/4647/255488/3566/219972/154…
RICKMAN_TUMOR_DIFFERENTIATED_WELL_VS_POORLY_DN	344	0.460723	1.83527	0.00114286	0.0156907	0.0105461	4091	tags=43%, list=26%, signal=33%	2069/4360/6279/54210/3489/8626/771/1258/2810/64866/144501/113146/9635/11015/1827/7378/5329/140766/166929/3552/2171/3868/54857/2769/4312/837/960/1992/7277/5358/3872/58472/55013/11346/3597/23682/3861/284119/84674/6273/6382/9935/647024/84752/2706/64167/8974/4319/81607/948/83481/57214/8038/6277/5480/3269/56169/284207/54626/254102/83442/25923/4124/9424/11010/375449/51200/10468/133/144406/5650/79026/64…
TARTE_PLASMA_CELL_VS_PLASMABLAST_UP	336	0.451472	1.79728	0.00114286	0.0156907	0.0105461	3215	tags=41%, list=20%, signal=34%	100423062/722/1378/3934/3814/3576/4311/330/6279/6037/3240/3575/629/6280/27293/1089/2348/7127/3001/2219/1066/716/1277/5265/1359/5118/4069/8631/915/2766/5997/3681/216/5105/2207/916/6689/241/4606/6035/3675/1991/3315/165/2331/4353/2203/2841/1514/2517/3579/7128/6367/2215/710/971/794/101/7185/6286/6382/1493/5971/926/6856/7096/1535/4053/341/4258/5023/1435/861/9641/7940/1471/7412/3269/10653/3371/5330/160…
ZHOU_INFLAMMATORY_RESPONSE_LPS_UP	335	0.418133	1.66401	0.00114416	0.0156907	0.0105461	3209	tags=33%, list=20%, signal=27%	6362/1440/2069/2921/6364/827/3569/255101/10135/2920/1999/85480/5055/5806/5054/7127/5743/2919/3909/53831/3383/8061/2204/6385/55259/79925/3554/113146/1757/80149/6355/5329/8870/7006/50486/8321/960/79846/2683/3486/9076/85478/7097/3553/4495/9023/2692/3606/55332/338323/5008/3034/5971/714/51284/27129/84766/688/64108/2867/5596/57214/3656/255488/6506/4824/3627/57333/115019/831/4892/3394/6776/133/2180/5441…
SANSOM_APC_TARGETS_DN	332	0.519929	2.06696	0.00114679	0.0156907	0.0105461	3031	tags=42%, list=19%, signal=35%	10563/3512/1610/9547/970/7421/4547/6590/3001/3002/29851/5118/6352/8857/6920/8714/914/915/7378/1805/6284/5997/917/921/2053/1907/916/6689/5360/7045/1043/924/4065/5450/10791/3675/54/3560/8530/79083/834/5880/1521/5950/55034/7903/5552/860/6518/3689/5002/11346/7409/6097/5788/923/10753/962/54097/963/971/3606/2560/7805/4046/714/7305/9435/3109/55303/355/752/4258/130589/55640/9641/29785/7462/3620/91107/561…
PHONG_TNF_RESPONSE_NOT_VIA_P38	331	0.428151	1.69982	0.00115473	0.0156907	0.0105461	3691	tags=39%, list=23%, signal=31%	330/970/7421/9536/3604/5054/7127/771/26872/3383/597/64866/6648/6385/54502/1827/8572/114897/5329/25816/602/79642/50486/4312/1292/51131/54103/4050/8553/2627/9076/5880/272/5552/2644/9052/6672/965/54677/3673/1051/7185/7133/55332/5971/5328/79651/55686/8974/9945/1435/9404/2669/9603/9641/7412/79365/9111/5580/5872/5468/2012/29940/3627/25966/5021/1534/1291/2634/4792/64761/5293/19/3660/7262/2643/4791/9144/…
RUTELLA_RESPONSE_TO_CSF2RB_AND_IL4_UP	328	0.43927	1.74146	0.00116144	0.0156907	0.0105461	3581	tags=38%, list=22%, signal=30%	6362/6357/330/1116/7421/5918/5054/716/50615/3290/3586/6385/56833/3554/54502/30835/1545/6696/6355/2040/3552/25816/7850/4065/6504/2205/8942/302/54/7052/3315/8544/3597/23682/8564/6367/965/6383/101/7185/27071/10282/942/80223/1728/9064/6363/55686/4053/6507/341/861/8878/9/1396/8038/27074/8832/10653/2730/84790/1429/1465/5872/1389/6506/8804/8829/10457/11117/10267/8717/2621/966/57823/23475/10184/81501/123…
JIANG_HYPOXIA_NORMAL	296	0.38398	1.51228	0.0011655	0.0156907	0.0105461	4510	tags=39%, list=28%, signal=28%	5054/7076/771/2863/64866/1675/6648/6385/6920/4015/81493/7378/2040/29887/3486/7052/822/1514/5352/307/6303/9052/3162/645/3691/6640/10413/1803/10076/64080/857/64847/51129/1362/9317/10555/10437/56994/6813/10783/1519/3956/6515/4792/4291/8910/11151/9413/2355/29923/83943/10397/7357/26471/27141/2/5333/8996/55069/55647/121457/22936/151636/2760/5315/5699/2887/123/7360/5782/51065/2495/1843/11040/6386/7779/8…
DEURIG_T_CELL_PROLYMPHOCYTIC_LEUKEMIA_DN	297	0.434675	1.71226	0.00116686	0.0156907	0.0105461	4129	tags=37%, list=26%, signal=28%	330/8809/3003/3001/3002/29851/5551/5473/6352/9976/22806/914/56253/915/2999/5873/27350/1043/837/4121/4818/302/23231/3560/54103/8530/4496/834/1521/6775/5552/8743/1514/5788/54843/3458/8477/965/962/51744/7133/27071/1493/154/9840/355/2124/3937/80342/3820/3115/8832/2791/4124/966/10578/1123/2634/25976/7048/5366/10161/940/10346/4502/2643/4306/84525/639/3113/4217/26136/3964/9263/253461/4094/1643/5579/1067…
SENGUPTA_NASOPHARYNGEAL_CARCINOMA_DN	297	0.697405	2.74719	0.00116686	0.0156907	0.0105461	2640	tags=60%, list=17%, signal=51%	5266/161003/133690/161502/136288/4057/1378/80122/83659/84688/83853/3934/153643/158798/200132/126820/200162/92749/127733/79645/144809/399949/83894/10158/146845/154664/3855/164781/122481/51364/2302/219681/137075/93099/6590/27019/79740/1999/127003/83657/254956/54768/339512/629/6280/158787/55024/84217/128344/89765/134121/1066/25790/345895/154313/146754/2919/85016/116844/200403/79781/54970/132671/6920…
FARMER_BREAST_CANCER_APOCRINE_VS_LUMINAL	307	0.403679	1.59078	0.00116822	0.0156907	0.0105461	2473	tags=24%, list=15%, signal=20%	5266/3929/3576/10158/3855/6279/10647/10135/6590/7177/6280/220/1066/1359/55240/7033/9635/6284/563/1573/7292/4129/79669/9633/8942/10610/23007/7277/57016/9076/7057/3081/23682/8564/25840/9022/54677/10404/3430/1486/10413/57758/57402/445/7802/64108/5445/29760/2625/684/23075/1191/60598/10267/3251/2591/8754/79625/23475/4291/51678/133/2180/5104/5366/27163/10397/8534/368/10449/10924/1476/1718
WALLACE_PROSTATE_CANCER_RACE_UP	271	0.600334	2.35299	0.00116822	0.0156907	0.0105461	3481	tags=60%, list=22%, signal=48%	3512/4360/2213/3575/29909/3003/3001/10288/3600/81578/5551/6352/597/51338/23643/6401/4069/113146/914/915/4327/911/6355/2040/1234/11326/5723/3932/7850/2207/5360/1043/241/6504/1520/712/728/6402/5450/6035/4818/3119/1075/26191/7056/5880/1439/26228/8542/290/5778/2841/5552/60489/9595/64092/713/3689/55013/3117/6503/3702/5788/9510/3458/8477/3122/6403/3561/10410/962/963/5341/3059/7805/1890/942/4046/6039/30…
WANG_SMARCE1_TARGETS_UP	270	0.434767	1.70412	0.00116822	0.0156907	0.0105461	3779	tags=47%, list=24%, signal=36%	1293/1295/1116/5918/2191/3489/5806/8076/716/1277/771/26872/3426/4060/6999/1806/9976/157869/90853/7162/135228/9021/3554/1326/57134/2040/5873/7045/51450/1289/8321/8406/3075/727910/23231/121551/168455/1281/5627/114907/3693/170825/79695/3597/283078/6383/3673/3875/9935/347902/1829/2706/55304/10216/79660/1306/115908/10631/2625/25825/1601/79901/10398/56892/5021/1634/25923/4124/84952/113730/1303/2335/570…
FISCHER_DIRECT_P53_TARGETS_META_ANALYSIS	289	0.402294	1.57929	0.00116959	0.0156907	0.0105461	4316	tags=39%, list=27%, signal=29%	127707/126820/3976/100130771/5054/220/2810/132671/81493/9635/83959/3783/25816/8870/27350/2153/1907/51513/8794/3675/8553/84958/23569/307/54677/7205/23308/55332/6273/10413/8444/355/9610/8793/1435/9404/9249/6236/57552/255488/55733/25946/1263/3856/375449/8797/7098/5452/93129/60401/9518/5366/80271/9050/94097/10346/84617/1026/2643/26471/56829/121457/4000/639/116238/4814/5639/9848/1643/2232/8349/50484/3…
HORIUCHI_WTAP_TARGETS_UP	289	0.451301	1.77168	0.00116959	0.0156907	0.0105461	3215	tags=35%, list=20%, signal=28%	6374/2921/6372/330/6347/2920/3575/629/7980/5069/3600/2919/3426/3383/132671/135228/6648/6385/3554/6401/57134/5997/9077/4065/1289/9180/10553/8792/54/834/8542/8334/3162/51706/1200/54935/7128/965/54677/10404/1051/9935/3017/9435/1052/1435/144811/22797/7412/27074/112770/634/154091/8804/10398/25966/56892/6515/81035/7098/2200/55313/3176/3073/58191/26499/3357/19/56111/840/683/51703/55614/2121/5742/23052/3…
HOSHIDA_LIVER_CANCER_SUBCLASS_S3	235	0.554817	2.15702	0.00116959	0.0156907	0.0105461	3184	tags=42%, list=20%, signal=34%	722/5320/1610/4311/350/6590/2920/3242/629/5919/1066/716/1359/1356/6999/715/6648/433/929/8991/563/216/2153/5105/9235/1573/4129/4837/9104/3075/3081/5446/5627/8228/2644/3597/8564/645/710/2184/1428/6382/10588/51816/445/4258/2329/6720/2646/10993/8309/3479/760/3385/1593/383/189/3818/1519/57804/3570/5106/12/5336/22949/4792/51200/2013/9936/2180/435/23498/275/622/6414/10247/4502/2643/873/368/10449/1476/37…
ROZANOV_MMP14_TARGETS_UP	257	0.47419	1.85085	0.00117096	0.0156907	0.0105461	3607	tags=44%, list=23%, signal=34%	6364/5047/2635/3290/2015/771/27286/5118/6999/64866/132671/3554/2202/5157/255104/9235/7850/4982/6337/4837/1289/1292/54206/29887/27063/3560/5999/8530/55034/7097/23550/9122/79962/2517/5352/4688/3059/259307/6273/3108/347902/9588/3017/3109/3892/8630/2706/84795/9535/30008/9404/9603/3115/51316/55268/9290/10581/80833/5468/4599/1291/94031/4323/57823/22949/23475/11010/81035/8370/84952/6649/10468/5104/5366/…
LI_INDUCED_T_TO_NATURAL_KILLER_UP	291	0.550372	2.15886	0.00117233	0.0156907	0.0105461	3682	tags=50%, list=23%, signal=39%	366/3604/2650/4489/8809/2833/3290/6352/6275/3958/2151/10538/8784/84419/7378/120425/6696/6284/64005/1234/2212/54757/3681/222487/8870/2207/85477/5360/4982/1043/924/6282/6281/4818/302/54206/9046/8553/834/1521/441168/5355/2841/4689/2242/8743/822/54843/3458/93082/10410/374907/51744/7185/5008/7305/6856/84868/8444/4542/26031/7462/3656/6277/55630/53827/5359/10581/84329/9961/84790/10437/2012/219285/26578/…
RUTELLA_RESPONSE_TO_CSF2RB_AND_IL4_DN	310	0.60015	2.36364	0.00117233	0.0156907	0.0105461	3353	tags=47%, list=21%, signal=38%	6374/2069/2921/366/6347/54210/10135/55/6280/9332/2219/1066/10288/2919/2204/1675/3958/23601/6648/51338/8714/56253/929/6283/1234/3903/5997/11326/240/5732/718/9051/5360/1043/712/728/6402/4818/7739/64231/29887/8876/199/7277/4496/834/1230/1508/3553/2357/2203/1536/2150/719/4495/1514/80896/3117/968/2184/962/1240/3606/26509/1486/9935/9450/7096/3613/26112/1052/93349/9056/9404/10954/313/51316/3385/79365/36…
BOQUEST_STEM_CELL_UP	253	0.552625	2.15527	0.00117371	0.0156907	0.0105461	2891	tags=49%, list=18%, signal=41%	5320/729/827/4311/1293/9547/3976/2191/3489/629/5806/7076/8076/1066/716/1277/26872/2949/5118/4060/5493/6275/730/1675/715/51554/4015/2202/57134/7148/5157/79887/1805/216/4239/718/5360/80114/1278/1289/25891/960/1842/8406/1292/3075/3486/28959/165/1281/6424/2331/290/8324/3036/9902/2014/79695/23743/5549/23460/6383/1051/284/9935/23516/5325/10351/27123/2326/4053/9945/79895/8309/3479/2192/9358/5101/1396/79…
LEI_MYB_TARGETS	302	0.474536	1.86932	0.00117371	0.0156907	0.0105461	3004	tags=33%, list=19%, signal=28%	5266/6288/3934/3576/3569/1293/3855/6347/6279/6690/2191/6280/5055/5806/5054/4489/771/301/3909/2810/4060/5493/7033/113146/7022/1545/5997/8991/3868/7045/6281/4312/1278/4837/7052/7277/8553/3315/3557/3553/3872/2203/5552/6303/3162/3861/4582/710/1051/7205/3875/6286/2697/3710/9249/857/6236/6574/2625/2791/10581/1601/1513/1366/10398/1191/3856/7764/3880/6515/966/1509/10627/79022/1577/2013/4478/2335/3669/102…
NABA_SECRETED_FACTORS	240	0.520833	2.02582	0.00117371	0.0156907	0.0105461	2996	tags=48%, list=19%, signal=40%	6362/6374/6354/6357/10563/1440/2069/2921/6364/6372/8740/3576/3569/9547/6347/3976/6279/27177/2920/6280/6356/685/3589/3600/2919/1950/3586/10344/6469/5473/6352/6275/7472/374/23529/6355/6284/6283/3552/6282/1489/7292/6281/7424/8741/4050/2246/6424/3557/3553/8743/3458/6367/3606/643866/140576/3574/8200/944/6286/284/5008/6273/140689/11197/57758/6363/3082/57402/1435/170591/3479/11009/7066/10673/6277/51129/…
ACEVEDO_FGFR1_TARGETS_IN_PROSTATE_CANCER_MODEL_UP	256	0.529185	2.06407	0.00117647	0.0156907	0.0105461	2980	tags=39%, list=19%, signal=32%	3512/6372/3934/3576/1295/3855/6347/2920/27293/7076/2919/116844/7276/1356/84141/157869/3958/9182/9021/8714/7033/261729/7378/6696/5329/157506/3783/92610/602/2153/241/79961/6282/960/10095/312/23007/7057/137835/2203/2150/5552/131566/822/307/9052/84152/7128/10320/51330/4070/57402/688/8693/11035/64108/391059/83481/1362/5359/25825/1036/383/1191/56892/12/10752/50853/7098/2013/2355/197259/58191/9050/64859…
BILD_HRAS_ONCOGENIC_SIGNATURE	241	0.492431	1.91379	0.00117647	0.0156907	0.0105461	3164	tags=39%, list=20%, signal=32%	5266/6374/2069/2921/6364/3576/3976/10135/2707/2920/5055/5806/7980/3589/7076/5743/642273/2919/64332/3909/135398/2810/5473/64866/8061/9227/6385/113146/23529/29126/7378/1545/5329/3783/3552/8870/84803/50486/1992/2683/7277/834/3553/8334/101/3673/6382/154/51330/3710/688/861/6277/6574/51129/4067/6515/4323/10184/375449/84002/8797/1303/9518/2335/5293/8651/10346/19/3598/10397/7262/1604/7042/9123/2710/2004/…
DANG_REGULATED_BY_MYC_DN	241	0.419383	1.6299	0.00117647	0.0156907	0.0105461	3115	tags=38%, list=19%, signal=31%	1293/629/5054/4489/1277/2810/4069/4015/5329/8870/916/1278/1289/8321/54206/112464/1992/10577/54/6556/5358/3315/834/7057/1281/1508/6518/2064/307/3162/962/3430/1486/355/857/51316/7412/10631/5618/1362/7062/59342/51365/3627/831/2512/2152/10627/2634/7048/4033/10516/133/2180/4478/2355/7114/5366/2335/358/10397/1026/2/977/1476/7040/9341/3683/3920/7466/3987/6622/1050/2548/800/11167/64065/2760/5376/1643/227…
REACTOME_CYTOKINE_SIGNALING_IN_IMMUNE_SYSTEM	241	0.526506	2.04622	0.00117647	0.0156907	0.0105461	3796	tags=43%, list=24%, signal=33%	3559/3569/3568/3575/3383/9021/3554/1326/3932/3552/7850/7006/960/2209/3560/64127/834/3718/1439/3557/3553/3055/815/2210/3117/7409/6672/3123/3458/3561/10410/3606/3574/3430/10392/115361/3082/6850/5724/2185/5777/3115/8878/7412/3656/29760/5618/10581/4067/6464/388646/5580/163351/4599/3570/3394/2634/6776/3663/5771/5293/3127/8651/3669/3660/4502/4791/51191/4261/115362/3107/6041/4939/1438/3113/8638/4615/731…
REACTOME_GPCR_LIGAND_BINDING	286	0.448716	1.76099	0.00117647	0.0156907	0.0105461	2321	tags=35%, list=15%, signal=30%	6374/6354/6288/10563/2921/6364/6372/3352/3814/3576/2829/2358/6347/729230/623/2920/6356/2833/2015/2863/301/4887/2919/624/84658/6469/5473/6352/10663/1233/2151/7472/51554/1234/5732/718/1907/4922/5031/5029/728/8321/3577/1812/338442/1230/2357/8324/2150/2841/719/3363/29933/2359/3579/8477/27202/51083/6367/2692/165140/154/6363/80835/9340/5724/8698/6866/50865/2867/30817/338557/53829/4986/3274/3269/2791/92…
MCLACHLAN_DENTAL_CARIES_UP	232	0.782927	3.03878	0.00117786	0.0156907	0.0105461	2119	tags=73%, list=13%, signal=64%	5266/6362/3929/6374/10563/3512/2162/3576/3569/1117/330/1116/6347/4360/6279/729230/54210/2213/10135/6590/3575/629/6280/5055/9332/3589/3002/7076/5743/2219/5265/771/2919/3426/3383/6352/597/9976/1675/6648/3381/51338/9021/56833/23643/6401/4069/30835/929/6696/6355/5329/5997/2212/240/25816/602/8870/718/2207/241/50486/4312/4837/1520/4332/712/728/960/51237/131578/5450/6035/10095/8942/3119/64231/64581/2323…
NABA_CORE_MATRISOME	242	0.416061	1.61806	0.00117786	0.0156907	0.0105461	2276	tags=32%, list=14%, signal=28%	1293/1295/146177/11081/79883/340419/3489/8076/1277/3909/5212/27286/116844/200403/81578/5118/4060/1305/157869/3381/127731/6975/1833/2202/7148/1805/6696/91522/4239/4052/7045/1278/1289/1842/8406/1292/3486/9211/165/89932/7057/255631/1281/2331/1296/5552/169044/2267/5549/7399/129804/4053/30008/10216/9806/2192/1306/115908/10631/3371/10875/1300/25992/11117/1291/1634/2621/79625/4013/2200/1303/10516/3484/2…
OISHI_CHOLANGIOMA_STEM_CELL_LIKE_DN	260	0.555374	2.1685	0.00117786	0.0156907	0.0105461	3450	tags=50%, list=22%, signal=40%	6362/6374/22943/1378/366/7421/5918/6690/22925/2191/7177/27293/7076/5743/54796/26002/9976/4069/2202/10371/8572/1545/3783/240/3932/2769/5360/4920/4065/1289/51513/7424/1292/112464/1992/3675/2627/165/1281/4495/6518/2014/6676/9052/54843/4582/3561/9022/64114/101/3694/1486/4046/11067/6237/10544/4493/26112/6850/30008/688/10103/2185/2669/51316/7412/5580/10398/2012/57333/11117/9509/5106/4323/50853/2327/135…
WINTER_HYPOXIA_METAGENE	232	0.502887	1.95186	0.00117786	0.0156907	0.0105461	2989	tags=34%, list=19%, signal=28%	4316/3576/3569/4233/1999/5055/5054/220/5743/771/301/1950/1356/3383/7162/7033/4015/50514/6696/5329/216/2171/1907/7045/1289/7424/3119/302/54206/3486/7052/8553/7057/5352/6303/9052/3162/3861/4582/7128/3875/908/4322/5328/3082/8974/638/79365/3678/6574/51129/5165/25825/2745/4267/3880/3956/6515/2512/2152/1509/3484/133/2335/29923/10397/1026/4791/5742/7040/6041/22936/800/4790/7431/6653/5315/123/7852/1290
BOYLAN_MULTIPLE_MYELOMA_C_D_DN	237	0.619404	2.40596	0.00117924	0.0156907	0.0105461	2798	tags=50%, list=18%, signal=42%	136288/4057/174/820/199675/2162/3934/57126/6279/729230/6590/3240/6280/8809/89765/3001/3290/116844/29851/1356/8320/6352/4317/10663/29969/11015/84419/915/64499/7378/917/166929/54900/718/916/7045/924/53840/79689/837/8807/4818/302/55365/9615/1991/5836/28959/4050/26191/1521/6775/4353/2357/5446/58472/2150/10100/860/779/3693/4068/3702/3597/64407/10410/5341/3067/1829/926/2557/55303/8974/64108/55840/81030…
CAIRO_HEPATOBLASTOMA_DN	231	0.525195	2.03712	0.00117924	0.0156907	0.0105461	3280	tags=43%, list=21%, signal=35%	8685/729/1610/10894/4143/9547/2213/10135/6590/3240/5054/1356/6999/715/51279/1757/8631/8856/929/57134/80149/11326/563/5873/5105/1573/6898/4837/55753/8876/3486/23166/3081/2203/8564/710/3034/8630/445/57834/10216/10993/3479/760/8424/360/6574/51129/3566/6462/10555/54112/189/8547/8736/5106/4499/5348/1577/283/133/2180/5444/435/51302/23498/1893/55107/10247/3598/2643/27141/64850/10449/26998/2819/8801/33/1…
HOSHIDA_LIVER_CANCER_SUBCLASS_S1	230	0.593281	2.30083	0.00117924	0.0156907	0.0105461	2171	tags=41%, list=14%, signal=36%	4057/2162/3575/301/2919/4060/6352/597/8857/7033/4015/2202/915/1545/6284/5329/2212/8870/26206/241/6282/6281/1278/1520/6035/10095/1292/3119/199/10577/54/3560/1075/7277/165/1281/1536/5355/5552/719/6518/713/3689/6503/307/5788/3561/962/963/101/3059/7133/7805/3108/4046/6039/10544/1535/972/4053/3710/688/3936/3601/2669/9641/3115/1306/10631/5480/8826/397/3111/1601/4067/10875/2533/951/30851/10457/10437/875…
RUTELLA_RESPONSE_TO_HGF_DN	230	0.489397	1.89795	0.00117924	0.0156907	0.0105461	3492	tags=40%, list=22%, signal=32%	2069/54210/10135/55/6280/9332/2219/10288/2204/1675/51338/929/6283/5997/240/5732/1043/2205/728/6402/7739/64231/199/7277/834/2357/2150/3117/3597/962/101/27071/942/9935/9450/80223/3613/26112/9064/1052/9056/10954/313/51316/3385/1396/64174/10653/5359/10581/2533/8635/56994/22898/8717/6515/11184/2621/11027/23475/11314/4033/114548/1524/4005/1026/9455/1604/3133/3683/4739/54477/412/4615/6653/9308/5579/3490…
SMID_BREAST_CANCER_RELAPSE_IN_BONE_DN	276	0.430234	1.68469	0.00117924	0.0156907	0.0105461	2087	tags=26%, list=13%, signal=23%	5266/6374/22943/8685/4316/6364/827/3576/1117/10158/5918/6279/6590/2707/6280/5055/5806/27293/5743/2001/1356/6999/25928/6648/7022/79852/3783/5723/9235/7850/3868/4052/6689/4982/1043/25984/23650/960/5450/10232/8942/29842/9076/5880/6496/3872/8324/5352/5549/3861/51083/6273/11197/3613/1535/1824/9071/688/8424/27074/3755/634/25937/3120/5737/6515/11184/4323/64838/6285/51678
FLORIO_NEOCORTEX_BASAL_RADIAL_GLIA_UP	285	0.437113	1.71369	0.00118064	0.0156907	0.0105461	3439	tags=45%, list=22%, signal=36%	2069/1295/729230/22925/3568/389118/339512/2262/54796/2001/91937/4887/84830/8320/3077/730/64866/130813/400823/6401/4069/3772/261729/10225/56964/165186/120425/144535/149628/3903/392636/54900/195814/93664/653567/4837/25891/6402/5450/26027/6563/144402/160364/79056/200315/7057/399/151056/2331/8542/6775/81788/166348/8743/285386/440738/27202/26298/8200/6273/4210/11144/388325/165631/9840/64167/93349/7966…
HELLER_SILENCED_BY_METHYLATION_UP	250	0.556025	2.16402	0.00118064	0.0156907	0.0105461	2415	tags=41%, list=15%, signal=36%	10563/10537/330/1116/3855/3604/5047/629/7127/1475/3600/5551/3383/6275/9021/1326/1545/6284/2053/8870/9235/7850/6689/1520/728/8942/3119/64581/8792/3486/8673/8530/1439/3055/4689/60489/64092/822/3117/11346/6303/4688/3597/3123/25840/3122/4582/4481/5341/7205/7133/200316/6286/26509/3108/27071/942/4046/9935/1728/3109/9064/6363/653361/3936/341/9404/3115/7412/6277/27074/326/2625/1512/1880/5872/10457/25903/…
HIRSCH_CELLULAR_TRANSFORMATION_SIGNATURE_UP	239	0.546548	2.12227	0.00118064	0.0156907	0.0105461	3618	tags=43%, list=23%, signal=34%	1440/2069/2921/4311/3569/5806/7076/5069/716/5265/597/9976/64866/8061/715/6648/9021/23643/3554/4015/7378/5329/5997/4314/3552/25816/602/64116/837/9180/1992/3075/5836/55034/1508/3553/5627/1514/6303/968/3574/3430/1486/10544/5328/2124/3601/79792/3074/27074/8934/9111/5359/3755/80723/54863/2745/55062/6515/10184/10468/5771/3073/5366/3706/3669/10723/19/3660/2643/7357/4973/51191/1604/2896/2590/1687/4217/64…
POOLA_INVASIVE_BREAST_CANCER_UP	263	0.601514	2.34889	0.00118064	0.0156907	0.0105461	2251	tags=51%, list=14%, signal=45%	6362/10563/1293/2191/55024/9332/6356/5054/29909/8809/3003/3001/2833/3002/10288/6999/597/56833/23643/4069/914/1833/11015/915/4327/6355/5329/4314/2212/3932/1118/9235/2207/9051/1043/7292/55885/4312/1289/1520/4332/4121/6402/131578/64581/199/1075/5999/4050/8530/10859/1281/1439/1230/6775/5552/9595/64092/3689/2210/80896/3117/6503/3702/4688/5788/2359/8564/8477/923/968/9023/3561/2215/962/963/3606/5341/305…
VERHAAK_AML_WITH_NPM1_MUTATED_DN	233	0.399908	1.55224	0.00118064	0.0156907	0.0105461	2681	tags=32%, list=17%, signal=27%	4057/3934/56729/1116/729230/3568/7177/55024/10462/1089/29969/23601/914/915/64499/911/2766/6689/7045/924/2205/4121/10232/1991/8530/10223/3315/26228/4353/2150/3117/284119/710/962/1441/6286/4070/3082/445/55686/2697/9249/857/3115/29760/27306/2625/2012/29940/25966/10267/4599/5734/10184/5996/53346/5366/10161/3669/8938/116984/7357/3428/4261/4352/57228/23052/2934/84525/54491/969/6622/3113/54847
QI_PLASMACYTOMA_UP	248	0.574329	2.23283	0.00118203	0.0156907	0.0105461	3019	tags=51%, list=19%, signal=42%	8685/729230/9536/3568/7127/50615/624/5473/6352/10538/915/6284/1234/917/3932/7850/9051/916/85477/6689/2769/924/241/6504/837/8807/6035/29887/27063/3560/4050/8530/7052/8553/834/5880/5950/1230/26228/3055/3689/822/2322/6503/4068/7409/6672/8764/7128/3561/963/51744/3606/5341/3059/7185/23308/27071/3430/4046/9450/5971/7096/1803/922/6363/920/355/1436/3936/5777/3479/4319/6236/7940/51316/10673/5359/2791/397/…
MCBRYAN_PUBERTAL_BREAST_4_5WK_UP	249	0.444331	1.7274	0.00118343	0.0156907	0.0105461	2253	tags=32%, list=14%, signal=28%	4057/3934/3576/10158/9547/1116/7380/3855/3489/6590/8626/5806/2348/7127/3001/7076/2001/64866/7162/6385/8714/7472/374/7022/133418/8572/929/6696/64284/54810/216/114990/85477/3119/54206/7052/7277/6692/1364/7057/822/114907/11346/6303/3123/3861/26298/129804/3875/6382/9935/51330/4070/9071/148534/154141/84418/861/51316/5618/2625/10653/3371/634/1366/3856/11185/2591/1534/3880/57535/2621/2152/57619/885/7919…
ONDER_CDH1_TARGETS_2_UP	249	0.438651	1.70532	0.00118343	0.0156907	0.0105461	3914	tags=42%, list=25%, signal=32%	4311/1293/1295/5806/5054/1277/5118/26002/4015/11015/4327/5157/1545/5732/4052/80114/1278/4837/1289/1292/3486/5999/79083/1281/290/5552/9595/5352/3162/6383/10351/9435/4053/55640/2192/9358/5101/10631/8038/2791/1601/79901/25992/84818/5468/10395/10398/8829/5737/2745/1291/5734/1634/55062/2512/80127/1123/185/9645/2200/10516/10231/2335/26471/6583/2710/25945/6876/283537/633/2289/29995/7291/5376/5420/3490/2…
ACEVEDO_LIVER_TUMOR_VS_NORMAL_ADJACENT_TISSUE_DN	251	0.401749	1.56207	0.00118624	0.0156907	0.0105461	2760	tags=28%, list=17%, signal=24%	4547/57817/4489/730/51279/8631/120425/1805/64284/5997/563/2053/8870/4239/718/55753/8876/3486/256764/8673/84680/8553/23166/2203/290/4495/132884/2267/968/54677/7205/79974/11067/9388/2646/112817/8424/10653/4647/6462/383/79777/51361/8547/11185/56892/151313/3818/3394/1509/63898/4499/1577/5104/5444/3155/4494/51085/78989/4502/5954/2/80704/2819/558/1687/633/25878/54436/65983/79814
RICKMAN_METASTASIS_DN	247	0.446988	1.73652	0.00118624	0.0156907	0.0105461	3188	tags=35%, list=20%, signal=29%	57126/2707/5743/5551/2810/64866/56833/113146/30835/90529/64005/25816/2207/2769/6282/23650/960/9046/79056/834/23550/272/3872/822/10636/4582/968/965/3691/3606/140576/1890/54981/6273/6382/6688/2039/146722/57402/3937/5724/2185/6398/128346/81607/83481/6277/84885/57648/83593/26578/254102/6813/83442/10578/2634/81704/144406/2355/7849/51043/10397/1026/259173/3428/391/53947/338382/9123/4000/11187/8407/4643…
GAL_LEUKEMIC_STEM_CELL_DN	223	0.489157	1.88769	0.00118906	0.0156907	0.0105461	2586	tags=39%, list=16%, signal=33%	7421/6279/6280/9332/6036/2262/2833/2219/1475/5265/771/2919/6352/6340/2204/3958/23601/51338/123872/4069/929/1545/6283/11326/240/50486/6337/4332/712/11025/1292/79168/64231/1991/3560/10859/912/6556/834/1230/3684/3557/7097/3553/2357/2841/10840/719/2210/822/9902/4688/79695/8477/968/1890/6286/942/9935/3034/1052/10666/6398/6236/313/55803/201134/10875/10437/51296/55277/3956/29992/11006/11027/5603/3176/11…
MARKEY_RB1_ACUTE_LOF_DN	218	0.616542	2.37218	0.00119048	0.0156907	0.0105461	3519	tags=57%, list=22%, signal=45%	6354/6288/9547/3855/2213/10135/3240/2920/3575/4489/2015/6352/597/1522/6648/9021/119587/2040/2999/4314/2207/7045/1043/8347/837/728/3486/2209/3006/8553/5880/23166/1230/3684/1508/2357/3055/4689/5552/719/713/3689/307/7409/6303/4688/5788/6672/8935/9023/710/971/101/10871/3059/3430/714/7305/10544/3071/83706/115361/9535/1436/3936/5777/4319/7940/7462/51316/1512/8826/219972/388646/717/5272/3627/2745/2634/6…
OSWALD_HEMATOPOIETIC_STEM_CELL_IN_COLLAGEN_GEL_UP	217	0.458218	1.76203	0.00119048	0.0156907	0.0105461	2862	tags=30%, list=18%, signal=25%	2069/2921/3576/3569/330/6347/54210/2920/5055/5806/5743/2919/3383/597/157869/6648/374/929/1545/80149/5997/216/3552/8870/7850/4129/960/6035/9402/3560/3557/3553/8324/719/1514/7128/965/347902/80223/3082/6866/861/1306/1601/1880/51361/3627/5734/2152/5996/4792/11309/25976/2200/53340/6094/1026/8992/2590/80176/10768/51176/10253/9308/3726
SENESE_HDAC1_AND_HDAC2_TARGETS_UP	217	0.542788	2.08724	0.00119048	0.0156907	0.0105461	2630	tags=34%, list=16%, signal=29%	5266/6374/22943/2069/2921/6364/3814/3576/1293/330/10135/3575/5055/5806/3589/1066/5265/64332/597/8061/8572/80149/5329/5997/3552/718/84803/4982/56911/50486/4312/8942/9180/4050/7052/5880/5552/7128/7805/53834/5328/51330/27123/9945/9404/2669/11009/760/23333/55584/10475/3656/55630/8826/3570/118429/5452/7048/94120/2335/3706/9050/7849/348093/3598/2643/4241/8877/4791/1604/9123/2004/639/84466
RODWELL_AGING_KIDNEY_NO_BLOOD_UP	205	0.564968	2.1588	0.00119761	0.0156907	0.0105461	2692	tags=40%, list=17%, signal=34%	4057/4316/6372/1293/9547/6347/4360/5918/2920/629/51473/7076/716/1277/301/64332/26002/4060/730/7162/715/9021/8714/64499/127254/718/4982/1278/4837/1289/712/493869/7424/302/9180/9076/165/23166/1281/713/54843/79778/284119/710/4481/3694/55332/26509/714/4016/3082/3710/6507/55304/10103/60676/144811/1306/115908/7412/79365/3074/91107/3371/1036/83871/10457/167410/25923/79161/5996/118429/2200/83982/2335/744…
VERHAAK_GLIOBLASTOMA_MESENCHYMAL	216	0.802088	3.0778	0.00119761	0.0156907	0.0105461	2501	tags=86%, list=16%, signal=74%	1116/7421/2213/3489/2650/55/3101/5054/7076/54796/1475/1277/5265/10288/301/27286/624/3077/6275/9976/64866/1522/3958/51338/56833/23643/3554/10538/4015/23529/54502/51226/929/79887/6284/5329/1234/3903/2212/240/25816/5873/4052/2769/7045/79642/6282/4065/1278/1289/837/728/11025/4121/27180/10095/8942/302/10791/51131/8792/10577/5836/221/1075/6556/64127/26191/7056/5358/834/7057/5880/23166/3684/1508/7097/27…
BOQUEST_STEM_CELL_DN	215	0.503155	1.92982	0.00119904	0.0156907	0.0105461	3695	tags=43%, list=23%, signal=34%	1440/4233/7980/8809/3600/3426/6401/374/1827/7378/4222/54810/2171/50486/4312/6035/3119/7052/7056/1439/7164/5552/3117/3123/3122/6403/7133/7805/3108/1829/57758/154/4070/55303/972/9535/3937/4258/3115/684/1512/50848/11131/2791/23075/51365/2050/10268/375449/4033/358/10161/474344/11170/4005/3669/8412/762/23607/54968/55340/79750/8909/57228/8676/22875/3217/3107/4739/3113/9365/1948/9034/5420/3134/54873/308…
DAZARD_RESPONSE_TO_UV_NHEK_UP	215	0.42448	1.62807	0.00119904	0.0156907	0.0105461	4008	tags=40%, list=25%, signal=31%	2921/6364/3576/3569/6690/3489/2920/6280/2833/5743/2919/2810/5473/8870/1573/4129/1474/8942/302/7277/1364/8970/4495/1143/2644/7128/1890/1535/4070/2669/4319/3074/9961/634/1465/6813/8547/5106/9173/3012/885/133/10231/5366/6820/7849/3908/7262/1140/3060/7040/6876/639/4939/23480/2629/6778/5315/4694/9572/3726/8349/10140/4741/1839/1843/3360/25797/4061/7053/7030/4616/4717/6447/3398/3708/10652/9262/6834/6665…
JAATINEN_HEMATOPOIETIC_STEM_CELL_DN	207	0.673126	2.57244	0.00120337	0.0156907	0.0105461	2753	tags=58%, list=17%, signal=49%	4057/2162/1116/6279/3575/6280/5055/9332/10462/3003/3001/3002/2219/353514/50615/1475/5265/84830/5551/5473/6352/4317/3958/4069/914/915/7378/929/57134/79887/1545/149628/6283/2999/8991/921/2212/3932/2153/2207/7045/79961/4332/728/8807/4818/64231/6563/9046/64581/3560/8530/912/129293/7057/1230/3684/3557/1508/2357/1536/3055/2841/154075/3689/80896/3702/4688/3597/8477/64407/645/7128/2215/129804/387357/942/…
ZWANG_CLASS_3_TRANSIENTLY_INDUCED_BY_EGF	207	0.536662	2.05092	0.00120337	0.0156907	0.0105461	3127	tags=39%, list=20%, signal=32%	6364/3576/3569/330/8626/2920/1999/5054/5743/2919/64332/9021/1326/1827/10371/4327/80149/5329/5997/166929/3552/602/8870/79689/79669/8553/2627/9076/1364/168455/3557/3553/2150/5627/91683/7128/3673/3198/4070/1803/1052/79660/2669/861/51316/57552/5837/6574/3269/284207/10395/2012/22898/84002/25976/133/2355/389136/9674/10397/7447/7357/346389/4973/4791/1604/8676/22936/2289/4790/85450/26524/253461/3726/1014…
JAEGER_METASTASIS_DN	209	0.510554	1.94866	0.00120627	0.0156907	0.0105461	2842	tags=44%, list=18%, signal=36%	5266/4057/10158/9547/6279/6590/8626/2707/7177/6280/1475/771/1359/3909/2810/5493/8857/8714/51554/9635/374/7022/1040/64499/79852/7850/3868/2769/6337/2205/25984/23650/1474/7739/25833/3075/7277/57016/7056/7164/3872/5355/2150/5549/3861/9022/3691/26298/6286/6273/6382/3034/29108/57758/3613/4070/1824/57402/445/2697/3710/688/760/8424/360/83481/55268/2625/10653/56924/23086/3880/5603/4897/4499/375449/10468/…
FOSTER_KDM1A_TARGETS_UP	202	0.463434	1.76606	0.00120773	0.0156907	0.0105461	2881	tags=38%, list=18%, signal=32%	83659/3814/6691/9547/1116/366/55/4489/154313/3909/7162/29969/54502/51226/1188/915/8572/2766/2171/241/25984/284486/3119/10553/84941/26191/121355/10100/9033/2267/3123/54097/4935/127294/3071/972/400746/84709/4258/153769/154141/7940/51316/9/55268/53827/7504/6441/51365/147945/131669/4599/81501/94120/10148/6404/145957/6820/6414/100507055/1026/51393/8676/26998/9563/3217/7138/5476/6622/1346/128209/5172/2…
KIM_WT1_TARGETS_UP	212	0.416284	1.59167	0.00120773	0.0156907	0.0105461	3311	tags=33%, list=21%, signal=26%	3559/2069/3576/6347/3976/6590/5806/5054/3589/2810/8091/8061/7162/6385/374/8572/5329/8870/79669/960/5999/8553/2246/7057/3872/7128/5971/51330/2124/9945/1435/84223/2669/760/27306/6574/3566/25937/5580/80723/9411/2152/4792/11010/2355/80271/116984/7262/8877/4791/8871/4643/800/51176/10253/4790/9308/2274/3726/2887/10678/7490/6482/1839/5154/5606/9516/79572/3460
REACTOME_CLASS_A1_RHODOPSIN_LIKE_RECEPTORS	202	0.531201	2.02431	0.00120773	0.0156907	0.0105461	2321	tags=41%, list=15%, signal=36%	6374/6354/6288/10563/2921/6364/6372/3352/3814/3576/2829/2358/6347/729230/623/2920/6356/2833/2863/301/4887/2919/624/5473/6352/10663/1233/2151/51554/1234/5732/718/1907/4922/5031/5029/728/3577/1812/338442/1230/2357/2150/2841/719/3363/29933/2359/3579/8477/27202/51083/6367/165140/154/6363/5724/8698/6866/50865/2867/338557/53829/4986/3274/3269/9290/1238/3627/146/5737/5021/5734/1908/885/887/185/1236/1016…
REACTOME_INNATE_IMMUNE_SYSTEM	202	0.588081	2.24107	0.00120773	0.0156907	0.0105461	3514	tags=45%, list=22%, signal=36%	3929/6288/722/1378/729/330/729230/629/716/3426/730/1675/3958/23643/929/6283/51311/718/9051/1520/837/712/3075/7100/64127/834/1508/7097/5627/1668/713/1514/84282/7128/841/9450/4210/714/10392/29108/51284/7096/920/11035/81030/9641/3656/4064/79132/695/1513/717/81622/10333/58484/5603/5336/4792/6285/7098/114548/3660/7099/4791/51191/6195/1604/830/79671/4615/843/733/10010/7318/3665/64170/148022/5641/11213/…
WIERENGA_STAT5A_TARGETS_UP	202	0.462614	1.76294	0.00120773	0.0156907	0.0105461	2486	tags=35%, list=16%, signal=30%	3576/6347/3575/8809/6352/1522/6696/2212/114990/5732/84803/144195/8807/3075/4050/8530/7052/8553/26228/2150/64092/6676/2359/8477/4582/9023/6367/6640/794/3673/259307/7185/5008/10392/5328/55214/115361/8974/23109/9249/84418/760/8878/27074/81031/1512/1601/3566/50856/388121/2012/3627/1291/6515/5603/5996/118429/133/1236/6536/26270/29923/19/27163/57664/10397/4973/92922/53947/23600/285016
ZHANG_RESPONSE_TO_IKK_INHIBITOR_AND_TNF_UP	210	0.586944	2.24231	0.00120773	0.0156907	0.0105461	3447	tags=49%, list=22%, signal=39%	5266/2921/6364/3576/330/3976/3604/2920/3575/5806/7127/2635/3600/2919/64332/3383/6352/597/6648/6385/9021/1827/84419/80149/5329/3552/25816/602/9235/7850/50486/79669/8942/1992/54103/9076/3557/7097/3553/8743/29933/7128/1051/259307/7185/55332/4322/27071/5971/80223/5328/5724/8793/80342/4319/144811/8878/10475/3656/4067/5272/29940/3627/56892/118932/4792/375449/84002/10161/58191/163732/3669/3908/1026/2643…
MIYAGAWA_TARGETS_OF_EWSR1_ETS_FUSIONS_DN	211	0.515233	1.96759	0.00121212	0.0156907	0.0105461	2725	tags=35%, list=17%, signal=29%	164284/22943/2069/3576/4311/3569/1295/1116/6347/3976/11227/10586/2650/5054/220/771/4060/8091/90853/3554/81493/23529/8572/114990/5732/5873/4052/4982/1278/1289/960/8406/9180/3486/2627/1281/131566/5352/7984/284/347902/5328/84752/27129/445/9945/6507/57214/8038/1601/8804/8829/10457/84517/6515/22801/2152/4323/1123/9645/10468/133/389136/64859/283927/4055/3696/5137/83468/639/26289/22936/29995
GRAESSMANN_RESPONSE_TO_MC_AND_SERUM_DEPRIVATION_UP	194	0.467184	1.77278	0.00121359	0.0156907	0.0105461	3046	tags=39%, list=19%, signal=32%	6354/827/6347/629/3290/1950/1356/5551/6648/914/718/53840/4065/79689/4837/158046/2214/1281/7097/2242/5549/6672/25840/284/3430/355/1435/64108/81030/9473/684/201134/2944/255488/55106/55733/388646/138151/10395/3627/115207/131669/10039/4599/64761/7098/358/8651/6414/3660/840/6737/3133/83666/3217/4939/23604/340348/4739/633/375287/11167/5699/55601/11098/7318/56937/27122/3490/91543/3665/54625/1290/55281/1…
CAIRO_LIVER_DEVELOPMENT_DN	189	0.588034	2.22579	0.00121803	0.0156907	0.0105461	2898	tags=46%, list=18%, signal=38%	3929/4057/820/3934/366/6279/729230/3240/6280/2015/301/433/11015/338/917/8991/718/241/4129/23491/712/3075/8792/1991/5836/9076/3557/4353/5446/58472/1536/3117/3162/968/710/2184/54677/10404/10351/2326/3936/9056/6866/10954/51316/55630/5959/1512/1593/2944/10562/383/51365/3818/5106/4124/23475/93129/9936/3484/2180/2335/358/23498/622/64859/3669/10247/10397/3965/2/368/10449/10924/1718/9563/2934/5264/6892/1…
KRIEG_KDM3A_TARGETS_NOT_HYPOXIA	189	0.414475	1.56885	0.00121803	0.0156907	0.0105461	4275	tags=35%, list=27%, signal=26%	6289/6288/4316/8740/220/2635/2151/146802/114769/7378/1545/22996/51131/8673/6775/1514/3574/3694/3430/6236/7412/79132/3251/958/201229/84002/5045/5771/3965/113675/51703/26471/2121/283537/2289/3964/255758/65983/79020/5699/51643/50484/27430/55281/567/64756/7170/3659/127018/221491/5721/87/2633/10159/4698/55665/3437/9749/829/80195/6717/83716/9399/54664/56674/84064/3918
REACTOME_PLATELET_ACTIVATION_SIGNALING_AND_AGGREGATION	186	0.427748	1.61877	0.00121803	0.0156907	0.0105461	2885	tags=32%, list=18%, signal=26%	2162/5054/7076/1277/5265/1950/5473/1675/2151/3932/2153/2207/2769/1278/7424/7277/7057/5880/5627/5552/7409/6403/710/5341/57113/3082/6850/3937/3710/23533/7066/948/9630/2157/2791/4067/6464/5580/1191/54518/5336/5294/7114/2335/2793/5028/967/391/2/7042/4352/3690/7040/3920/146850/5196/2790/2277/5579
BERTUCCI_MEDULLARY_VS_DUCTAL_BREAST_CANCER_UP	192	0.48065	1.82014	0.00121951	0.0156907	0.0105461	3534	tags=39%, list=22%, signal=30%	330/7127/3001/716/3600/3383/64866/6648/9021/51279/8631/29126/9235/1520/51513/64581/84941/441168/7097/5552/8764/101/7133/55332/1890/5971/1535/26112/1052/115361/84883/130589/3601/5777/84223/196383/9603/7412/10437/25966/2745/57091/118932/3695/5996/55080/51703/4791/3594/115362/5698/10062/51056/51752/843/151636/56938/5699/84240/84919/221002/5912/55359/9447/11040/5696/4277/54458/3659/9709/6890/29780/94…
MCBRYAN_PUBERTAL_BREAST_3_4WK_UP	198	0.450166	1.70761	0.00121951	0.0156907	0.0105461	3085	tags=37%, list=19%, signal=30%	4057/3512/3934/3576/1295/9547/1116/3855/6036/2001/3290/27286/64866/3958/8714/7022/2202/6696/2766/64116/401494/8321/29842/79083/6518/9902/114907/3123/3861/26298/284996/3875/6382/9935/3034/9388/51330/4070/2697/9071/148534/54749/9603/861/2625/3371/57648/634/1191/3856/3880/4323/57619/79191/4435/133/80221/2335/55107/219738/1604/2934/344/79073/64065/5784/2760/26353/6768/1959/362/1264/399512
CAIRO_HEPATOBLASTOMA_CLASSES_DN	191	0.441588	1.67153	0.001221	0.0156907	0.0105461	3576	tags=42%, list=22%, signal=33%	1610/366/3242/29909/5919/716/3290/3909/730/715/3554/51226/1827/57134/3932/837/25891/3560/8553/3081/1466/126393/307/11346/23460/710/6237/922/8630/355/2329/9404/3820/3479/29760/25992/1519/1634/8717/2621/966/4792/10268/135138/375449/9413/5444/9881/1524/2752/1893/2328/10346/3908/9674/9455/51703/55340/5264/4217/9848/23338/2277/7318/27122/51065/8671/567/2628/9020/51019/23102/3572/7779/7084/27284/1540/5…
COLDREN_GEFITINIB_RESISTANCE_DN	199	0.485746	1.84338	0.001221	0.0156907	0.0105461	3024	tags=42%, list=19%, signal=34%	6691/29984/1999/55/27293/220/27286/116844/158158/5493/54502/1040/133418/59084/1573/1474/79056/8673/6692/1364/388743/23550/84958/140686/828/123036/23682/26298/140576/3694/27071/144100/647024/4070/57402/94122/55304/10103/154141/638/285489/81607/83481/26996/29760/79838/57648/397/154091/5580/10863/1366/23086/2591/643008/3880/118932/5603/126969/3155/9674/55040/116984/55604/343990/3965/346389/91862/114…
GOTZMANN_EPITHELIAL_TO_MESENCHYMAL_TRANSITION_DN	195	0.46689	1.76857	0.001221	0.0156907	0.0105461	4082	tags=38%, list=26%, signal=29%	3929/6372/4360/6279/685/2919/3170/8091/8061/3958/6385/6920/3554/2040/6284/1573/1907/837/4121/3557/6769/5002/3691/963/4322/2697/1396/53827/2944/397/5468/26578/3880/4792/311/6414/1026/3965/1363/1604/2819/5264/33/830/5269/10140/1796/123803/7490/6647/5066/7139/7170/6727/2060/5720/310/5167/3398/10134/5500/55858/6557/34/7706/9314/8773/25819/5801/7328/836/1376/7351/2622/7416
KEGG_CYTOKINE_CYTOKINE_RECEPTOR_INTERACTION	197	0.674357	2.55622	0.001221	0.0156907	0.0105461	2437	tags=56%, list=15%, signal=48%	6362/6374/6354/6357/10563/1440/3559/2921/6364/6372/8740/3576/3569/9547/970/2829/6347/4233/3976/729230/3568/3604/2920/3575/85480/6356/8809/3589/2833/50615/3600/2919/1950/3586/10344/5473/6352/10663/1233/3554/23529/8784/58985/6355/1234/3552/53832/7850/4982/1489/7292/8807/7424/8794/3577/9180/8792/3560/8741/4050/1439/1230/3553/8743/2322/3597/3458/3579/8764/6367/3561/3606/3574/8200/1441/7133/944/5008/5…
KYNG_DNA_DAMAGE_DN	187	0.43394	1.6423	0.001221	0.0156907	0.0105461	3094	tags=32%, list=19%, signal=26%	6288/3934/29984/2920/5055/7980/5069/301/4015/5157/3932/4837/10095/10610/3486/4496/1281/1439/3948/3117/3693/5549/9510/963/1051/3082/2329/3479/948/3074/2745/5734/5106/2335/3660/10397/7357/3696/8828/8909/7979/3588/969/3683/3987/2590/4803/5269/4615/7431/11098/26353/2247/223/2199/26469/6747/1264/6647
PICCALUGA_ANGIOIMMUNOBLASTIC_LYMPHOMA_UP	199	0.608208	2.30812	0.001221	0.0156907	0.0105461	3359	tags=50%, list=21%, signal=40%	1116/6347/629/5919/716/1277/1356/5118/4060/6999/730/715/8714/56833/1545/147463/54757/4239/718/1278/4837/712/9180/55365/28959/1075/1281/1296/1466/713/1514/2517/80896/9510/284119/710/1240/3606/10413/11067/714/6237/6363/4016/2697/6507/341/1306/115908/7412/91107/53829/5480/3371/1593/1601/25937/79901/5872/717/10398/10457/1191/219285/3627/115207/11117/56892/1291/92689/9411/11309/2200/1303/3176/2335/111…
PLASARI_TGFB1_TARGETS_10HR_UP	195	0.484449	1.83509	0.001221	0.0156907	0.0105461	3224	tags=42%, list=20%, signal=34%	2069/6364/3569/9547/3976/2707/7980/5054/3589/220/5743/53831/2810/10663/8061/4222/5329/8870/4982/27063/121551/8553/1296/81788/3055/2150/10100/114907/7128/1240/284996/51330/2706/445/9945/10216/2185/861/8038/3678/6574/3371/383/1263/2591/9173/958/9645/55971/5366/64900/3357/2643/147040/259173/8877/4973/59269/10272/3690/7040/23052/84466/4803/2289/6361/55300/84102/3726/56937/2247/1959/9208/1264/1839/515…
WIERENGA_STAT5A_TARGETS_DN	195	0.505976	1.91663	0.001221	0.0156907	0.0105461	2759	tags=35%, list=17%, signal=30%	1378/199675/3934/80258/85329/55024/2219/80763/4069/10538/202309/10225/929/2053/2207/2205/79669/7739/26027/352909/54103/3081/23569/5627/3693/64407/6403/5341/3574/284/83706/79930/55840/284021/10954/7940/8832/11131/2791/5330/59342/11117/22898/340205/11027/3394/3695/5336/10184/11151/79627/147138/388115/84898/9050/3707/348093/203328/283229/80301/10077/3428/7125/4352/8676/8536/10867/285195/1948
LEE_DIFFERENTIATING_T_LYMPHOCYTE	185	0.477429	1.80658	0.00122399	0.0156907	0.0105461	2885	tags=38%, list=18%, signal=31%	3575/29851/914/10225/915/53347/124460/917/3932/54900/25816/1043/6402/199/4050/5880/399/137835/3689/6503/4068/7409/3702/5788/26157/962/963/3059/7805/3140/10320/257106/100131187/54440/286530/51816/9535/2124/84766/80342/9404/1794/360/64333/2625/374403/397/2533/83593/8635/11184/54518/81704/11151/147138/6404/55843/84267/5205/23526/3683/283537/5698/2289/51176/678/6653/92241/51643/5579
BURTON_ADIPOGENESIS_6	179	0.451391	1.70288	0.00123001	0.0156907	0.0105461	4472	tags=37%, list=28%, signal=27%	820/3934/56729/6279/3240/5919/3290/4257/4060/1675/50486/4837/149685/912/2184/8200/341/760/1306/5445/56994/11112/54996/64859/761/19/873/10449/977/2819/33/10062/5664/6271/10010/1738/4967/11030/25849/4709/134147/35/2110/7905/4717/23554/4698/51144/3655/1666/847/25819/348/57104/2632/11333/54884/54927/58476/56894/1349/6342/9545/7263/4023/29103/594
HSIAO_LIVER_SPECIFIC_GENES	180	0.584182	2.20372	0.00123001	0.0156907	0.0105461	2942	tags=48%, list=18%, signal=40%	6288/722/4547/10135/350/3240/3242/629/5054/5919/1066/716/3290/5265/4257/3426/7276/1356/6999/715/433/338/563/216/2153/5105/718/1573/6898/4837/9104/8942/5836/5950/3081/5446/2203/5627/5352/2267/3597/3579/710/2184/3034/23516/445/341/4258/10993/8309/1593/1036/383/717/189/3818/5106/12/22949/185/5045/283/10468/3484/2180/3176/5104/3155/435/622/2328/6414/10247/2643/368/10449/1718/3920/344/183/9446/733/302…
JISON_SICKLE_CELL_DISEASE_UP	177	0.546851	2.06321	0.00123001	0.0156907	0.0105461	3954	tags=54%, list=25%, signal=41%	8685/2162/729230/3568/6036/7076/3600/11326/8942/3119/10791/10553/1991/2209/8673/4353/2014/1514/3693/3162/645/6403/710/5341/7205/4778/1890/3430/1192/22797/684/85236/7504/2791/5872/5973/10398/10437/3627/4599/5106/6515/11027/2634/10184/133/2335/4354/1026/840/1193/6583/977/3690/4066/3920/558/8569/5476/5698/9446/8638/2760/9034/5052/6988/91543/25932/1796/5025/2787/4061/5696/10226/4277/54498/23288/10241…
LI_WILMS_TUMOR_VS_FETAL_KIDNEY_1_UP	179	0.438014	1.65241	0.00123001	0.0156907	0.0105461	3940	tags=49%, list=25%, signal=37%	771/5493/3554/1040/6696/216/25816/6281/1278/5358/10040/2517/307/6672/645/284/26509/5328/3613/4070/1052/1512/8826/2791/1601/4067/1429/1389/1191/115207/831/1519/3880/4124/5336/54587/7048/54504/2180/8460/79026/6414/10247/23607/5634/7357/6584/9144/10924/3588/476/3920/558/8790/4094/5376/10461/11030/5420/3490/10140/51626/5621/8566/7905/706/51232/9697/7779/9709/25874/3993/9466/6392/23167/54741/7035/4627…
SHEDDEN_LUNG_CANCER_GOOD_SURVIVAL_A4	179	0.443458	1.67295	0.00123001	0.0156907	0.0105461	3300	tags=36%, list=21%, signal=29%	6691/2348/2863/3383/56301/2202/1040/6284/79852/5873/64116/79689/55885/9940/10791/221/5358/9122/5446/2203/2064/23682/440738/247/3140/9064/1052/2669/23333/360/5445/9630/201134/6441/5580/10395/203/81622/3570/79161/79625/4792/25976/57326/5444/3706/27163/8999/1604/368/84525/2004/4739/11030/26353/9663/25849/63917/9871/2495/1843/7851/493/29109/2099
TAKEDA_TARGETS_OF_NUP98_HOXA9_FUSION_8D_DN	179	0.662542	2.49945	0.00123001	0.0156907	0.0105461	2068	tags=49%, list=13%, signal=43%	6374/8685/1378/2921/1116/4360/6279/2213/3568/6590/85329/3575/6280/9332/3101/2219/3290/5265/2919/3586/84658/6999/5473/2204/23601/56833/131450/929/79887/147463/6283/240/222487/64078/81849/2153/7850/7045/2352/4312/712/728/6035/8406/1992/64581/8530/6556/399/3684/1508/6769/2357/1536/23569/10100/713/80896/3117/4688/84152/5076/2359/727936/6286/714/3892/84795/3937/9056/79660/1601/84329/2533/50856/8829/10…
RIGGI_EWING_SARCOMA_PROGENITOR_DN	178	0.48916	1.84474	0.00123153	0.0156907	0.0105461	2439	tags=36%, list=15%, signal=31%	164284/6372/4311/1117/1116/5918/10586/10135/3489/623/220/54796/716/771/26002/5493/1806/64866/715/3554/3772/9843/5732/80114/25891/960/1842/8406/1292/3038/54103/100287482/2627/6424/2150/860/6518/79695/727936/710/8200/57562/3082/3710/9945/10216/9404/9249/144811/2192/8038/1300/154091/8829/1191/5737/1634/10468/3176/1893/3598/4241/8828/5742
TAKEDA_TARGETS_OF_NUP98_HOXA9_FUSION_10D_UP	178	0.441413	1.66468	0.00123153	0.0156907	0.0105461	2974	tags=34%, list=19%, signal=28%	3512/133396/6691/7177/85480/5743/353514/28965/3600/3426/1675/84419/64499/2766/793/216/196410/912/7057/2841/160365/2322/54809/6330/79695/9333/3875/284/4046/8973/64108/9249/2669/857/3620/122402/10395/374618/219285/3627/4599/11027/3695/151888/79191/2335/346389/6526/255231/51191/84525/4939/9953/412/8638/9848/11030/55601/91543/3665/1756
TAKEDA_TARGETS_OF_NUP98_HOXA9_FUSION_3D_UP	164	0.476199	1.7867	0.00123916	0.0156907	0.0105461	3896	tags=48%, list=24%, signal=37%	6362/3512/6691/85480/5743/28965/2635/9976/7294/4015/2766/216/6281/8876/168455/255631/8334/54809/9023/710/284/3430/6039/688/857/5101/3620/684/401097/9961/219285/3627/4599/23475/64761/79191/114625/10346/200558/113675/3428/6526/51191/3696/5137/5742/83666/84525/969/55589/4939/2590/8638/151636/11030/55601/11098/91543/3665/54625/84875/158326/4600/4061/84159/10964/3431/3487/2123/196/2633/91947/9053/8821…
TONKS_TARGETS_OF_RUNX1_RUNX1T1_FUSION_HSC_UP	174	0.433905	1.63133	0.00123916	0.0156907	0.0105461	3150	tags=37%, list=20%, signal=30%	3576/5055/9976/5997/216/4922/7292/302/28959/3315/1281/10040/8324/2150/64092/3597/3162/9023/55332/347902/6237/1728/10544/10666/760/861/27306/85236/1601/634/5272/80723/2012/7764/9173/6515/11027/2634/4897/23475/5996/185/7048/9518/85363/10161/1893/23657/3428/4791/2934/969/9750/2948/4739/11167/11030/11098/3665/55540/1959/5025/7851/11046
TURASHVILI_BREAST_DUCTAL_CARCINOMA_VS_DUCTAL_NORMAL_DN	173	0.534139	2.00765	0.00124069	0.0156907	0.0105461	3143	tags=45%, list=20%, signal=36%	4057/4316/3512/10158/1116/3855/4233/5918/10647/1999/5806/7980/220/2001/5265/301/642273/4257/3426/3909/1356/79781/55240/1675/6648/4604/1827/5873/3868/256691/118491/25984/4129/23650/202333/89932/3872/290/8324/114907/6330/3861/3691/26298/7205/11067/8424/6236/79365/3371/56892/5021/5174/966/1908/10752/171024/9413/388115/5650/51050/3696/6876/54986/26289/65983/2564/11030/477/27295/1308/56477/54873/6863/…
VERHAAK_AML_WITH_NPM1_MUTATED_UP	173	0.685588	2.57689	0.00124069	0.0156907	0.0105461	2751	tags=60%, list=17%, signal=50%	2069/2921/6364/6691/3569/366/54210/10135/2920/5055/5806/9332/3101/7127/2219/353514/5265/10288/2015/5473/597/6648/929/1545/5329/8875/8870/4052/8347/50486/712/728/11025/79168/29887/55365/8876/28959/200315/10859/3006/834/7057/1230/3553/2357/2203/3055/719/8743/713/1514/6303/3162/7128/2215/5341/10871/1890/942/9935/5724/6916/6398/861/948/6277/64174/10312/80310/9961/10875/5580/717/59342/10437/51296/1191…
NABA_ECM_REGULATORS	175	0.488823	1.83807	0.00124224	0.0156907	0.0105461	2733	tags=42%, list=17%, signal=35%	5266/4316/2162/6590/5055/5054/7076/5069/1475/5265/4317/144568/1522/135228/203100/4015/4327/140766/4314/54757/56975/4312/1520/25891/1474/1992/1991/1075/8530/7052/339366/1521/1508/84171/1514/5352/5276/9510/710/101/9333/4322/5328/55214/4016/8974/283208/284293/60676/4319/1471/8038/1512/1513/10863/5272/9509/1519/8754/94031/12/4323/1509/5104/2/8985/5125/1476/5476/183/54507/10855/5269/5271
TONKS_TARGETS_OF_RUNX1_RUNX1T1_FUSION_HSC_DN	175	0.566631	2.13065	0.00124224	0.0156907	0.0105461	3525	tags=54%, list=22%, signal=43%	330/2358/6347/3575/6280/1475/6275/1545/2766/2212/7045/1043/241/2205/4818/9046/23007/8741/4050/8530/7277/64127/26191/23166/399/1439/3557/945/1536/290/5355/4689/822/10636/6503/11226/962/51744/3574/4778/7805/3067/6688/2039/7305/3587/54440/51411/3937/1435/7940/948/360/7462/51316/30817/7504/1880/5580/10267/3570/3956/83442/3394/55911/6285/9645/1236/2180/6404/29125/8651/6195/1604/9123/3683/8536/28232/10…
WU_CELL_MIGRATION	172	0.640964	2.40484	0.00124378	0.0156907	0.0105461	2969	tags=61%, list=19%, signal=50%	3855/9536/3489/6590/2707/7980/5054/7127/5743/2919/3909/2810/8091/5493/6275/8061/3958/113146/2202/3552/2171/7045/80114/6337/4837/23650/1474/8942/1292/3486/7052/7277/6692/1364/7057/5880/3872/58472/8544/2150/5552/131566/4495/822/2014/9510/3691/26298/3875/6286/6273/5325/6990/4493/4070/57402/64167/2697/8601/688/2192/360/51316/6277/2625/684/1512/85236/2791/397/25937/1366/1191/29940/2591/3880/5734/9411/…
ELVIDGE_HYPOXIA_UP	166	0.4455	1.6709	0.00124533	0.0156907	0.0105461	3217	tags=33%, list=20%, signal=27%	6338/3855/4233/1999/5054/6275/113146/4015/5157/1545/5329/25816/7045/7424/8406/3486/8553/1466/6676/6303/3123/284119/6273/1824/4016/2697/8974/857/51316/30817/57214/6277/51129/2745/966/283/25976/93129/133/9518/29923/3669/10397/8996/3623/6653/123/7852/1837/30001/5066/1843/6038/23596/1889
KEGG_CHEMOKINE_SIGNALING_PATHWAY	168	0.553852	2.07348	0.00125	0.0156907	0.0105461	2326	tags=32%, list=15%, signal=27%	6362/6374/6354/6357/10563/2921/6364/6372/3576/9547/2829/6347/729230/2920/6356/2833/2919/10344/5473/6352/10663/1233/6355/1234/3577/5880/3718/1230/3055/7409/3702/3579/6367/6363/653361/7454/23533/2185/1794/2791/5330/4067/6464/5580/3627/4792/1236/5294/5293/58191/1524/2793/2268
PETROVA_ENDOTHELIUM_LYMPHATIC_VS_BLOOD_DN	161	0.610617	2.28282	0.00125471	0.0156907	0.0105461	3001	tags=52%, list=19%, signal=42%	22943/3576/3569/1295/3855/6347/2191/5054/4489/2919/27286/3383/6401/113146/2202/7378/8572/8870/9235/5360/7045/4065/4312/1278/4837/7424/960/6035/8406/1075/5999/7052/4496/5880/290/5552/822/2014/3693/5352/3162/6403/6237/10544/4493/5328/4070/4053/9056/9404/22797/3678/397/3566/9961/1366/1191/1291/966/4323/2634/4897/6001/4494/11170/10346/5954/1026/8534/4066/6876/3920/558/1687/633/6778/3685/10010/9034/22…
MCBRYAN_PUBERTAL_TGFB1_TARGETS_UP	167	0.431424	1.61481	0.00125628	0.0156907	0.0105461	3043	tags=31%, list=19%, signal=25%	4057/1295/1356/5118/64499/929/64284/2171/8870/114990/50486/7052/7277/8553/822/5352/6303/3597/3875/9388/2697/2185/861/1192/6277/1362/3371/634/1191/2591/1534/2152/4323/2990/4435/2335/1893/55107/1026/10449/2934/6876/476/2590/3685/800/5784/27122/2887/6768/1959/1264
VECCHI_GASTRIC_CANCER_ADVANCED_VS_EARLY_UP	167	0.520684	1.94891	0.00125628	0.0156907	0.0105461	3047	tags=44%, list=19%, signal=36%	3569/1295/5918/2191/9332/26002/6648/3381/7472/4015/2202/1545/6696/117854/240/1278/3119/144402/29887/3486/7057/1281/6424/7097/719/285386/5352/5549/727936/4481/9935/347902/5328/91523/84868/4053/9945/6507/341/23533/11009/1306/115908/9358/57214/8038/1601/25937/1300/6423/10457/54626/29940/9509/6515/2327/2200/658/1303/2335/84898/3908/6526/1363/558/1687/633/800/11167/7291/1290/54972/6482/5218
CHIANG_LIVER_CANCER_SUBCLASS_CTNNB1_DN	157	0.617088	2.30117	0.00127065	0.0156907	0.0105461	2689	tags=52%, list=17%, signal=44%	6364/1293/6590/3575/5054/7076/1277/1356/26002/4060/730/3958/9021/914/2202/84419/79887/8875/25816/5873/5360/1043/7292/1278/1289/5450/8406/9615/8876/23231/54/2627/165/89932/1281/6775/2203/9595/63910/55013/822/9510/6286/347902/3034/1535/6363/4016/10216/3820/2669/115908/10673/7504/25825/1880/54112/10398/10457/5272/115207/8736/2152/5996/5045/8460/10231/58191/78989/54829/2643/113675/7357/8877/114569/55…
PHONG_TNF_RESPONSE_VIA_P38_PARTIAL	156	0.51968	1.93256	0.00127714	0.0156907	0.0105461	3565	tags=44%, list=22%, signal=35%	22943/2069/2921/6364/3576/3569/3976/7421/10135/2920/5055/5806/5054/2919/5329/3783/5997/8870/79669/960/8942/2683/7057/8324/7128/23516/5328/1052/8878/51316/6574/3371/3566/4824/56892/5734/11010/25976/133/8460/2355/5366/10723/1026/6526/8877/4791/7042/6622/6892/3685/1948/10010/3726/64778/10140/9903/1843/8613/9516/3572/51063/3460/653/9709/8795/1540/9466/3398
SMIRNOV_CIRCULATING_ENDOTHELIOCYTES_IN_CANCER_UP	154	0.65146	2.4209	0.00127714	0.0156907	0.0105461	3056	tags=56%, list=19%, signal=46%	8685/6364/3576/1116/366/9536/5055/6036/50615/5473/3772/929/1545/338/2212/240/8870/51311/2769/7045/5029/728/3577/3486/912/64127/8553/7056/7057/1230/1508/7097/2357/2203/290/3055/5627/719/1514/6503/4688/3162/965/64114/1051/7133/5328/5023/9249/7132/55803/30817/1593/6464/5872/1191/29940/3012/6515/1123/5996/2000/133/2180/3176/2752/4354/19/1026/683/8877/6583/7040/23604/1438/10855/64065/2760/5376/11098/2…
VART_KSHV_INFECTION_ANGIOGENIC_MARKERS_UP	156	0.477158	1.77443	0.00127714	0.0156907	0.0105461	2892	tags=38%, list=18%, signal=32%	6374/2921/6372/3569/2886/64102/2920/6356/7127/7076/5743/3586/6352/7472/4327/6696/5329/1234/4312/7424/3577/9180/2246/23166/6424/3553/290/8324/9047/2064/3162/3606/284/5328/3082/3479/1306/80310/6423/8829/3627/831/2152/10268/133/8742/8877/8828/5742/3690/7040/7138/3685/10855/5196/1948/51752/2277/83854/7480
TAKEDA_TARGETS_OF_NUP98_HOXA9_FUSION_16D_UP	153	0.493374	1.83019	0.00128205	0.0156907	0.0105461	3266	tags=42%, list=20%, signal=34%	2069/133396/6691/3976/729230/7177/85480/5743/1066/1359/3426/4060/2204/1675/202309/84419/64499/911/4052/196410/912/7057/2841/8743/160365/9333/4046/10320/9435/9840/2669/3620/27197/27074/10875/122402/4599/5737/11184/118932/3695/57823/151888/79191/2335/11024/9455/6526/255231/10924/84525/4939/8638/143098/2274/3662/91543/3084/130340/7490/23596/4600/4061/3572
TONKS_TARGETS_OF_RUNX1_RUNX1T1_FUSION_ERYTHROCYTE_UP	153	0.580343	2.1528	0.00128205	0.0156907	0.0105461	3128	tags=50%, list=20%, signal=40%	6374/6354/54210/7980/9332/5265/597/2204/23601/9021/56833/7378/3903/11326/4922/5360/1278/4121/302/55365/1991/28959/10859/912/3315/3557/7097/719/6518/1514/9023/26509/347902/1728/51284/27123/6507/1362/4064/10457/51296/26010/2012/7764/974/11027/2634/4897/23475/2180/9518/11024/1893/6414/80231/23657/84617/10397/3428/6526/4973/26471/51191/27010/7138/4939/1777/54507/4094/11030/64778/55540/11213/5025/5154…
BIDUS_METASTASIS_DN	152	0.488127	1.80684	0.00128535	0.0156907	0.0105461	3971	tags=46%, list=25%, signal=35%	2162/3240/64231/2683/54103/7100/23166/114907/80896/6503/25840/3122/11226/55332/3140/54440/4810/9535/6850/79895/2185/79792/7132/1160/8045/132160/79838/1601/9961/1191/4013/11151/55313/6404/358/54480/51393/57121/3683/6041/1346/140606/54885/25849/788/757/1796/35/64374/84875/4125/2826/32/5396/157285/23612/8837/55194/117145/11275/87/2022/196/54453/7035/80162/9262/80830/252969/7106
GAVIN_FOXP3_TARGETS_CLUSTER_P3	152	0.476856	1.76512	0.00128535	0.0156907	0.0105461	3967	tags=47%, list=25%, signal=35%	2162/2886/55/8809/6275/64866/10663/6385/131450/5450/1536/64092/3693/54843/247/51744/3606/64114/387357/9588/3587/2706/972/400746/130589/9806/638/4542/26996/6277/197135/10875/245972/374407/57091/6515/2857/5452/3663/8938/6584/3696/4066/121457/639/4643/55450/5664/64218/9034/23492/6768/5641/23169/4534/941/83875/6675/79713/2052/3487/2123/3398/6249/54453/1390/6565/3915/57180/6932/836
ONDER_CDH1_TARGETS_1_DN	150	0.536723	1.98271	0.00129032	0.0156907	0.0105461	2351	tags=27%, list=15%, signal=23%	5266/22943/1440/2921/3934/3576/8626/2920/3575/5055/5743/8076/2919/8061/81849/7850/5029/6674/9180/1992/3486/3553/131566/9052/6672/9510/26298/841/11067/1824/4319/30817/3856/79697/11010/10468/5650/55107/55040/7357
GROSS_HYPOXIA_VIA_ELK3_DN	151	0.492597	1.82025	0.00129199	0.0156907	0.0105461	3326	tags=39%, list=21%, signal=31%	1440/6372/3569/6347/6279/6590/2920/5743/2919/4317/1827/7378/8572/718/960/54206/112464/27063/8553/7056/290/5552/64092/6303/3597/5341/26298/1051/23516/11067/2697/6574/3219/3371/3627/56892/5734/4792/10268/10468/133/29923/23657/10397/147040/3428/3920/4939/4739/10253/83854/2182/1758/1839/30001/3475/2060/22918/54498
FOSTER_TOLERANT_MACROPHAGE_UP	148	0.530023	1.95391	0.00129702	0.0156907	0.0105461	3565	tags=44%, list=22%, signal=34%	8685/174/3934/4233/9536/3240/1356/4015/79865/7045/6402/8530/7057/168455/129881/3557/2357/2841/131566/118788/4481/284996/7133/445/6850/55686/2669/313/57085/684/10875/5272/23428/26253/2745/5996/2180/23096/29923/3669/23657/4671/683/26471/255231/55647/9123/55081/2004/3683/10261/22936/10010/11030/3665/11213/8613/3475/6542/706/5307/80228/10981/2107/3398
MIKKELSEN_IPS_LCP_WITH_H3K4ME3	147	0.574188	2.11117	0.00131062	0.0156907	0.0105461	3013	tags=50%, list=19%, signal=41%	127707/3814/375307/146177/79883/2348/5118/79925/51279/3783/2153/1573/9051/401494/26027/29887/221/8741/10223/2246/254295/84958/92235/822/2014/2645/6097/4582/968/7805/3067/3430/6688/2039/5777/7940/55630/4986/374403/112770/4007/84329/84818/285180/644139/11117/79630/2745/63940/4013/29895/10148/6404/275/100507055/168090/55080/10077/6737/51171/55069/973/283234/147746/1346/51268/5639/64218/64220/375791/…
IGLESIAS_E2F_TARGETS_UP	146	0.541824	1.98695	0.00132275	0.0156907	0.0105461	3940	tags=50%, list=25%, signal=38%	10563/1293/4360/1277/301/4060/1522/1675/6284/718/6282/6281/1278/1520/712/1292/302/7057/1281/713/6303/963/7805/714/7305/115361/972/2326/2697/3936/1306/1396/10631/6277/1036/1601/1465/2012/3880/3956/1634/2621/4792/7114/761/4066/4000/2934/33/3987/830/5269/10010/5376/4254/1290/2199/567/9741/871/4616/27020/3487/3398/23705/10491/34/5311/4086/9445/306/1266/348
BROWN_MYELOID_CELL_DEVELOPMENT_UP	145	0.665194	2.43877	0.0013245	0.0156907	0.0105461	2520	tags=53%, list=16%, signal=45%	820/199675/2069/3934/2358/729230/1475/4317/597/23601/7378/2040/5329/2212/166929/718/7850/7045/1043/6282/1520/728/960/5836/2209/114827/9076/1230/3684/3557/7097/3553/2357/945/1536/290/3055/3689/27036/822/307/6303/6672/7226/968/259307/1728/7305/1052/50865/7940/313/7132/3074/6277/8826/1362/90273/1601/55106/219972/634/50856/717/1263/51296/219285/54209/2745/150372/118429/9050/2268/4973/64115/2896/2934
SARRIO_EPITHELIAL_MESENCHYMAL_TRANSITION_DN	142	0.532605	1.94716	0.00132802	0.0156907	0.0105461	2361	tags=37%, list=15%, signal=32%	6289/2921/4311/10158/330/5918/6279/8626/629/716/2919/6648/3554/2040/5997/3868/23650/8942/54206/8876/6098/3557/8334/114907/6303/3861/7128/10410/9935/4070/1824/2669/760/360/5101/50848/10581/9961/79901/8804/59342/1191/3880/12/1509/2634/4792/2180/2355/10161/6414/80301/3428
HUANG_GATA2_TARGETS_UP	143	0.566288	2.07102	0.00132979	0.0156907	0.0105461	3527	tags=52%, list=22%, signal=41%	2213/3240/29909/1359/3783/2212/25816/222487/241/960/302/57016/7903/4353/5552/2242/9595/64092/2014/6303/23682/93082/51744/79626/6688/11067/7305/9840/9535/4258/79930/9404/4542/2867/8878/7462/51316/1471/3603/26253/115207/79630/3956/83442/11010/9236/7048/6404/5294/112616/10397/1026/391/8992/3133/2934/1050/5698/9446/79890/80024/123/11213/3087/26037/567/23765/706/5696/3460/22918/91860/2123/56172
MIKKELSEN_MCV6_LCP_WITH_H3K4ME3	140	0.582199	2.12553	0.00132979	0.0156907	0.0105461	2739	tags=47%, list=17%, signal=39%	3929/1440/10158/3575/218/685/301/5118/79925/51279/64284/64005/3783/216/1118/1573/9051/284486/6035/10232/29887/3075/55365/221/28959/8741/10223/84958/92235/8743/2014/6097/5549/4582/51744/7805/3430/3140/81030/9641/7940/374403/112770/4007/397/84818/285180/5272/2745/63940/1291/26301/4013/23096/3669/168090/55080/3965/6737/55069/9750/4939/1346/51268/5271/5639
REACTOME_G_ALPHA_I_SIGNALLING_EVENTS	143	0.477171	1.7451	0.00132979	0.0156907	0.0105461	1679	tags=31%, list=11%, signal=28%	6374/6288/10563/2921/6364/6372/3352/3576/2358/729230/623/2920/2833/301/4887/2919/624/5473/6352/10663/1233/1234/718/728/3577/5999/338442/1230/2357/2841/719/2359/3579/64407/51083/165140/6363/8601/8698/50865/53829/4986/2791/9290
ANDERSEN_CHOLANGIOCARCINOMA_CLASS2	144	0.486418	1.77983	0.00133156	0.0156907	0.0105461	2565	tags=47%, list=16%, signal=40%	22943/1293/7421/2707/5055/27293/2810/64866/90853/3958/84419/83959/79887/79852/5329/3783/85477/1278/1474/10232/221/10223/84941/29842/1364/3872/822/79695/9052/84152/11226/9022/101/127294/3673/3694/6286/27071/688/10103/638/9603/29785/115908/51316/57214/79365/26996/55630/80237/10562/81622/3880/118932/50853/1303/5366/26499/5650/4640/8000/4973/1604/57121/8828/9123/3217/11187
BOSCO_ALLERGEN_INDUCED_TH2_ASSOCIATED_MODULE	138	0.54346	1.98444	0.00133156	0.0156907	0.0105461	3101	tags=39%, list=19%, signal=32%	10563/3559/3512/3976/3604/64332/8320/10538/131450/4222/120425/240/5732/64116/8553/137835/26228/3553/6775/9595/3702/8764/6367/10320/50943/1803/3937/1435/9249/8832/10653/3566/634/54518/4897/5045/8370/94120/23216/64859/8651/158219/969/28232/22936/5269/84333/9308/283848/3662/10800/55540/2672/5912
JOHNSTONE_PARVB_TARGETS_2_UP	135	0.475096	1.72821	0.00133156	0.0156907	0.0105461	5265	tags=59%, list=33%, signal=40%	2069/3489/7980/5054/220/133418/6282/256691/23231/2627/284119/7128/11226/3875/972/8934/53827/85002/10555/3856/6813/10267/5045/79191/10468/26499/1893/977/64115/7040/220323/1438/3113/8638/9034/4967/5315/55601/7852/567/5819/4061/2947/7030/3106/2052/3487/55827/54918/3437/2539/6522/2280/7791/334/57493/60/22904/3434/2581/9246/7094/7423/58485/256586/7178/598/2771/4192/57169/3433/6881/8519/23558/231/2316/…
LANDIS_ERBB2_BREAST_TUMORS_324_DN	144	0.571441	2.09094	0.00133156	0.0156907	0.0105461	2968	tags=36%, list=19%, signal=30%	3512/1293/4360/9536/3489/6356/1277/4060/9843/1805/4314/2053/7045/23491/1289/149685/4121/8406/112464/10577/7056/1281/58472/3117/6817/2706/2697/948/51316/1396/10631/6277/83871/10398/8829/56994/3880/1291/2621/2180/79026/10449/977/4066/9563/2819/5264/64121/10062/11167/26353/7123
BROCKE_APOPTOSIS_REVERSED_BY_IL6	141	0.474636	1.73321	0.00133333	0.0156907	0.0105461	3990	tags=44%, list=25%, signal=33%	6347/10135/55/3383/9021/1326/6696/602/4052/960/5450/8553/4496/3055/9047/8743/6503/4582/1051/11067/926/8444/2124/9111/4064/5359/4599/55062/6515/2621/5452/4013/4033/8651/639/22936/678/3726/3662/4131/7852/8905/1839/2628/493/1845/9516/11040/3572/3659/3459/4616/2123/3303/5292/10447/9262/1647/10211/4189/6774/9120
BROWNE_HCMV_INFECTION_24HR_DN	139	0.458052	1.67251	0.00133333	0.0156907	0.0105461	3628	tags=42%, list=23%, signal=33%	1293/1295/4233/771/1305/6275/3958/216/6281/4312/25891/960/6563/3486/2246/7057/9122/307/3579/3673/284/10351/857/57214/5959/1519/2621/966/7048/4013/2200/55973/1026/683/7357/5137/8801/9750/27077/25878/800/10062/8082/11098/4255/1290/57185/567/8269/493/51232/7108/55742/8837/4259/7169/54453/7035
PID_P53_DOWNSTREAM_PATHWAY	134	0.464825	1.68754	0.00133333	0.0156907	0.0105461	2895	tags=32%, list=18%, signal=26%	22943/174/4233/3976/7421/8626/5054/624/2810/597/55240/6696/1907/8794/3486/834/4068/6273/29108/3082/355/84883/8793/857/255488/25946/1263/58484/1509/333926/8797/3663/9518/5366/839/10397/1026/639/843/64065/1643/2232/50484
REACTOME_INTERFERON_SIGNALING	139	0.49639	1.81249	0.00133333	0.0156907	0.0105461	3796	tags=42%, list=24%, signal=33%	3383/9021/960/2209/815/2210/3117/6672/3123/3458/10410/3430/115361/5724/5777/3115/7412/10581/388646/5580/163351/4599/3394/2634/3663/5771/3127/8651/3669/3660/4502/51191/4261/115362/3107/6041/4939/3113/8638/7318/3662/3134/3665/3118/567/4600/5696/3135/3460/3659/5371/3106/3459/2633/317649/3437/7706/23586/79023
CHIANG_LIVER_CANCER_SUBCLASS_PROLIFERATION_DN	136	0.511994	1.863	0.00133869	0.0156907	0.0105461	2865	tags=38%, list=18%, signal=32%	729/1610/4143/366/4547/3242/3290/8856/8991/563/5105/1573/6898/1842/9104/55753/55224/10840/285386/6097/23743/23460/710/79974/10351/154/8630/57834/2329/197257/55268/2157/1593/1036/189/79777/11112/23498/2328/283927/27141/64850/3764/33/94121/4051/23541/283537/51268/8638/54988/7274
TAKEDA_TARGETS_OF_NUP98_HOXA9_FUSION_10D_DN	126	0.688015	2.47947	0.00134228	0.0156907	0.0105461	2457	tags=56%, list=15%, signal=47%	6362/6374/6354/6357/2921/2162/1116/5918/284415/6590/85329/2920/3575/2919/84830/84658/5473/4317/23601/56833/3554/3772/222487/1118/7850/7045/2352/2205/4312/712/728/6035/8406/146857/54/8530/23166/1508/23569/10100/713/2517/80896/84152/2359/6286/714/51284/4070/84795/55686/29760/1601/8829/10457/25903/23428/2012/54209/245972/966/5603/10184/11309/6285/2752/6414/2/5125/115273
ICHIBA_GRAFT_VERSUS_HOST_DISEASE_35D_UP	127	0.72931	2.62801	0.00134589	0.0156907	0.0105461	2722	tags=62%, list=17%, signal=52%	3929/4057/820/10537/6347/6279/10135/6590/6280/4489/2015/2919/64332/116844/6352/6275/3958/7033/929/3932/1043/924/6282/4837/1520/712/3119/29887/199/2209/1075/834/1230/2357/1536/3055/4689/9595/713/3689/3117/5788/3123/968/4481/963/8200/7805/3108/714/6237/7305/10544/3109/1535/922/115361/972/3937/1436/51316/7412/6277/5165/8826/219972/10875/10333/1534/54518/6404/7114/64859/4502/2896/1592/6892/5698/6809
LENAOUR_DENDRITIC_CELL_MATURATION_DN	125	0.69549	2.50305	0.00134589	0.0156907	0.0105461	3018	tags=61%, list=19%, signal=50%	6374/2921/3576/1116/6279/729230/6690/10135/2920/6280/9332/2219/1066/5265/5473/6275/9976/6648/4069/929/5329/6283/2212/8870/718/7850/2207/728/960/8942/7277/6556/23166/3553/272/2203/1536/290/719/9595/2014/3561/6383/7133/7096/6507/5724/1436/2185/7940/4064/5359/397/10875/1513/2533/951/30851/2012/3570/10184/4792/11151/683/489/4973/2710/2004/3683/4814/678/5196/6653/3665/5641/1796
REACTOME_PEPTIDE_LIGAND_BINDING_RECEPTORS	125	0.593177	2.13482	0.00134589	0.0156907	0.0105461	2207	tags=45%, list=14%, signal=39%	6374/6354/6288/10563/2921/6364/6372/3814/3576/2829/2358/6347/729230/623/2920/6356/2833/301/4887/2919/624/5473/6352/10663/1233/2151/51554/1234/718/1907/4922/728/3577/1230/2357/2150/719/2359/3579/27202/51083/6367/6363/6866/50865/4986/1238/3627/5021/1908/885/887/185/1236/58191/1524
GHANDHI_DIRECT_IRRADIATION_UP	99	0.661075	2.3348	0.00135135	0.0156907	0.0105461	2333	tags=49%, list=15%, signal=43%	6374/22943/2921/3576/3569/115265/330/3976/10135/2920/85480/5055/4489/3589/5743/3290/2919/64332/3383/597/6648/4314/54757/3552/50486/4312/79669/8794/8942/9076/4496/3553/4495/7128/5971/4493/355/4319/26031/1263/56892/5737/885/9518/26499/23657/4502/1026/2643
SENGUPTA_NASOPHARYNGEAL_CARCINOMA_WITH_LMP1_DN	122	0.634004	2.27335	0.00135501	0.0156907	0.0105461	1386	tags=40%, list=9%, signal=37%	5266/6374/6354/4316/6372/84688/3934/153643/1117/10158/3855/5918/6279/64699/93099/83657/339512/629/6280/8076/2001/5265/730/135228/113146/9635/120425/6283/157506/81849/4922/256691/118491/25984/4837/10232/3038/9615/29842/7164/290/5627/3861/971/6286/56256/1728/2706/445
DER_IFN_BETA_RESPONSE_UP	101	0.528757	1.86375	0.0013624	0.0156907	0.0105461	3585	tags=45%, list=22%, signal=35%	3569/716/8061/5329/5352/3673/3430/841/1052/9111/684/8826/5359/10437/4599/8754/5366/10346/3660/3428/6737/3133/7979/3107/4939/5698/8638/800/678/5699/4131/8566/567/6742/9830/4600/5696/143/2060/3659/5720/6890/8763/3431/2633
KEEN_RESPONSE_TO_ROSIGLITAZONE_DN	101	0.606999	2.13954	0.0013624	0.0156907	0.0105461	3203	tags=48%, list=20%, signal=38%	2920/6280/301/2919/64332/929/6696/5997/216/7850/6282/1278/1520/8553/1281/3553/5552/9595/713/2014/6303/710/963/3067/1535/972/9535/3936/1396/6277/53827/1465/6423/383/1191/12/5444/26471/1363/3588/633/26136/5269/5376/27430/255743/1843/9516
REACTOME_SIGNALING_BY_ILS	101	0.600234	2.11569	0.0013624	0.0156907	0.0105461	2172	tags=36%, list=14%, signal=31%	3559/3569/3568/3575/9021/3554/1326/3932/3552/7850/7006/3560/64127/834/3718/1439/3557/3553/3055/7409/3561/3606/3574/10392/3082/6850/2185/5777/8878/3656/29760/4067/6464/3570/6776/5293
SABATES_COLORECTAL_ADENOMA_UP	102	0.560931	1.97763	0.0013624	0.0156907	0.0105461	2356	tags=41%, list=15%, signal=35%	4316/2921/6364/3934/3576/1116/6279/2920/2919/27286/144501/157869/4314/563/7045/6282/25984/4312/23650/960/10232/8794/256764/9076/9122/92235/11226/6286/6273/1728/4070/9603/4319/57214/430/12/79191/10309/79094/3598/7447/151827
ALTEMEIER_RESPONSE_TO_LPS_WITH_MECHANICAL_VENTILATION	120	0.711576	2.54321	0.00136426	0.0156907	0.0105461	2967	tags=69%, list=19%, signal=57%	6364/6372/2162/3569/6347/729230/2920/7980/5054/4489/7127/7076/3600/2919/64332/53831/597/6648/9021/1326/1827/7378/929/5329/92610/2212/3552/602/7850/2207/837/728/6402/9180/64231/9615/2209/7057/1439/338442/1230/3684/3557/7097/3553/1536/6503/8477/7128/9023/6403/5341/259307/1441/5971/4210/1052/115361/3937/2669/7940/22797/5959/10875/51296/26253/3627/2152/4792/133/10148/4502/2643/683/55647/2710/4939/636…
BASSO_CD40_SIGNALING_UP	97	0.65884	2.31327	0.00136426	0.0156907	0.0105461	3540	tags=64%, list=22%, signal=50%	3855/7127/3383/597/10538/1326/81552/3783/25816/8870/5873/6504/960/3119/5880/3553/5552/822/3117/4688/7128/6367/965/5341/101/7185/23308/7805/3108/3071/972/2185/3115/4067/1880/10437/3956/958/10184/5996/4792/6776/1236/3663/7114/5293/4791/9144/22936/9308/3726/3662/3134/8744/4741/9516/8837/84159/6890/4616/10154/10019
BOSCO_TH1_CYTOTOXIC_MODULE	103	0.660246	2.33087	0.00136426	0.0156907	0.0105461	2421	tags=51%, list=15%, signal=44%	6354/3559/2162/342510/2213/57817/6036/29909/3003/3002/3600/3586/5551/7294/10990/6355/1234/921/54757/5732/6504/4818/23166/162517/441168/6775/84174/154075/4068/3458/9023/1240/259307/1493/79651/55303/64108/3601/10993/57214/3620/80833/163351/168537/3627/2621/118932/10578/283316/940/8651/155038/55340
CHARAFE_BREAST_CANCER_BASAL_VS_MESENCHYMAL_UP	103	0.575357	2.03119	0.00136426	0.0156907	0.0105461	3237	tags=53%, list=20%, signal=43%	3934/10158/6279/29984/93099/6590/2707/1999/5493/9635/1040/3868/6337/79689/23650/79056/57016/6692/84958/123036/54894/4582/26298/3694/6286/647024/4070/100131187/57402/5777/29760/50848/10653/57648/255488/12/2180/9674/55040/346389/114569/54961/2934/476/11187/116238/143098/196264/4094/196996/6768/9516/954/153562/64762
ICHIBA_GRAFT_VERSUS_HOST_DISEASE_D7_UP	103	0.704874	2.48842	0.00136426	0.0156907	0.0105461	3885	tags=75%, list=24%, signal=57%	3929/6354/8685/6347/10135/4489/8809/2015/2919/64332/3383/7033/929/4065/1520/3119/29887/6556/3557/3055/713/3117/3123/3122/4481/963/3875/3108/3430/9450/714/7305/10544/3109/1535/922/115361/55303/972/355/3937/51316/7412/219972/10875/388646/3627/3394/2634/4792/7114/8651/3428/5742/6892/5698/2289/5315/5699/7318/3665/9516/51303/5696/3572/3659/5720/6890/285203/5721/2633/9168/51246/3437/56990/202/10211
LABBE_TARGETS_OF_TGFB1_AND_WNT3A_DN	97	0.556507	1.95396	0.00136426	0.0156907	0.0105461	3044	tags=43%, list=19%, signal=35%	174/2069/6364/6372/3934/629/5265/7276/1356/8061/374/929/2040/718/8876/2246/5950/7903/307/4582/5341/4322/1829/9388/7412/6277/27306/10653/2012/3880/2752/10519/10247/4502/8828/27010/344/2670/4254/10140/2182/221472
WESTON_VEGFA_TARGETS	98	0.627583	2.20749	0.00136612	0.0156907	0.0105461	2267	tags=43%, list=14%, signal=37%	6354/10537/1293/3855/6347/2191/7980/716/2015/2919/6385/2202/4314/9235/4920/4312/1278/4837/1289/3486/27063/2203/8544/2150/8743/2644/2517/6303/3059/3875/2669/4319/7412/10631/634/5021/1291/8910/5816/3073/4005/3357
WIELAND_UP_BY_HBV_INFECTION	98	0.7014	2.46714	0.00136612	0.0156907	0.0105461	2971	tags=69%, list=19%, signal=57%	3003/3001/2015/6352/3958/6648/4069/915/11326/5873/2207/79961/6281/3119/1075/5880/1508/5552/719/713/2210/3122/968/1200/962/963/7805/55332/3108/7305/3109/922/3587/972/51816/9056/9404/9473/3115/51316/397/10875/80833/8635/10457/10437/3627/79630/2634/64761/5293/10346/3669/3428/55340/3133/55647/3107/10261/6892/3113/5698/51056/9308/2760/5699/3134/7852
KIM_RESPONSE_TO_TSA_AND_DECITABINE_UP	113	0.599032	2.12846	0.00136799	0.0156907	0.0105461	3125	tags=54%, list=20%, signal=44%	970/3855/2810/5493/64866/8856/22996/7850/8347/25984/1474/10553/8673/7052/8970/1281/7164/3872/2150/2644/2517/6303/26240/4582/9022/3606/3059/7205/6286/6273/3017/3892/4070/8630/7802/10103/638/11009/360/1036/1366/8635/10437/1191/3880/51200/1577/9518/8000/3669/78989/1026/26136/3665/10140/123/4741/5641/6863/1264/80705
LENAOUR_DENDRITIC_CELL_MATURATION_UP	110	0.570234	2.02363	0.00136799	0.0156907	0.0105461	2914	tags=45%, list=18%, signal=37%	6357/1378/2162/330/4360/5918/3290/8572/911/6696/2212/2171/6035/3119/1075/7052/6769/713/6503/3693/6367/942/6039/1803/972/341/1435/3115/3620/5480/10653/5468/2621/966/1236/9518/1893/3707/2/10449/1382/3113/1050/6361/10062/5269/9308/5092/3662
MARKEY_RB1_CHRONIC_LOF_DN	110	0.562521	1.99625	0.00136799	0.0156907	0.0105461	2727	tags=50%, list=17%, signal=42%	3569/6347/2707/1356/51554/929/1234/7006/9051/8347/1520/712/64231/3486/23166/7164/5552/719/713/7409/5788/3162/8935/4481/963/101/2560/284996/3875/4322/6688/714/7305/83706/3937/1436/8878/5445/51316/2791/5973/10437/1634/57619/3663/4005/761/3965/51393/26471/7042/28232/4803/4814/7166
MIKKELSEN_ES_LCP_WITH_H3K4ME3	113	0.534379	1.89874	0.00136799	0.0156907	0.0105461	3013	tags=46%, list=19%, signal=38%	127707/146177/2348/79925/79865/2153/1573/9051/401494/26287/26027/221/8741/2246/162517/254295/92235/2014/4582/968/6688/79651/80835/55630/4986/374403/112770/84329/644139/11117/79630/2745/63940/974/55911/4013/10148/6404/100507055/168090/55080/10077/55340/6737/51171/55069/1346/51268/375791/477/85456/201294
WANG_ESOPHAGUS_CANCER_VS_NORMAL_UP	113	0.558317	1.98379	0.00136799	0.0156907	0.0105461	4200	tags=52%, list=26%, signal=39%	4316/3512/1293/366/5054/2635/2001/716/3909/4060/715/6385/9021/2207/3486/1281/1439/2331/3684/9122/307/7128/10410/710/7133/7805/51330/6916/1512/10555/10437/2591/1236/2335/3127/10449/9446/5196/56937/3490/54625/1290/1889/11040/308/3459/11014/813/976/1844/3336/3957/57104/6717/7351/10865/51604/1611/91663
GAVIN_FOXP3_TARGETS_CLUSTER_P4	93	0.534749	1.86925	0.00136986	0.0156907	0.0105461	2847	tags=41%, list=18%, signal=34%	174/3559/55784/3604/1326/8784/259236/7850/3560/55013/822/307/2184/387357/7133/1493/5325/50943/79895/196383/26031/8808/57045/23075/8829/9173/9411/974/10268/5366/259173/8676/84525/55356/9446/64218/9308/6646
DIAZ_CHRONIC_MEYLOGENOUS_LEUKEMIA_DN	112	0.562057	1.99461	0.00137363	0.0156907	0.0105461	3001	tags=47%, list=19%, signal=39%	2162/6279/729230/3575/6280/1475/23601/51338/7045/4332/11025/6402/4818/10791/64231/1991/8530/7097/4353/2322/3597/963/26509/9935/3034/9450/3109/1052/3587/51816/6507/1436/55803/29760/2625/9961/10875/3603/50856/10437/11006/3394/11010/1236/3669/51191/3107/4939/1687/4814/6653/3665/5621
KEGG_JAK_STAT_SIGNALING_PATHWAY	112	0.573839	2.03643	0.00137363	0.0156907	0.0105461	2745	tags=42%, list=17%, signal=35%	1440/3559/3569/3976/3568/3575/85480/3589/50615/3600/3586/9021/23529/58985/53832/1489/9180/3560/3718/1439/6775/3597/3458/3561/3574/1441/5008/3587/23533/3601/5777/11009/5618/3566/3570/6776/5294/5293/8651/3598/3594/4352/3588/1438/6778/51561/10253
MISSIAGLIA_REGULATED_BY_METHYLATION_UP	116	0.603432	2.14541	0.00137931	0.0156907	0.0105461	3975	tags=59%, list=25%, signal=45%	6364/3934/10537/330/5918/6590/7980/5054/7127/7076/5743/1277/6648/6385/374/1827/5329/9235/3486/6692/1508/3553/8334/1514/6303/7128/3673/6286/4070/8974/8878/5445/684/85236/57804/23475/3669/1026/4241/3965/1604/6737/8992/3133/2896/2934/4939/51561/64065/5641/1843/5606/4600/4061/10964/3459/6890/3431/10406/10550/5660/10066/9528/1647/9766/9367/6490/7328/4758
WINZEN_DEGRADED_VIA_KHSRP	94	0.582588	2.03834	0.00138122	0.0156907	0.0105461	3170	tags=47%, list=20%, signal=38%	22943/2069/2921/6364/3576/3569/6690/2920/85480/5743/5069/64332/6385/6401/7022/5329/117854/1907/54206/1514/6383/154/2669/50848/255488/1880/3627/5737/5734/2152/10468/9518/5366/4005/10924/51561/10253/56776/10678/1839/8671/5154/9069/55359
MIKKELSEN_MEF_LCP_WITH_H3K4ME3	118	0.66502	2.36434	0.00138313	0.0156907	0.0105461	2739	tags=53%, list=17%, signal=45%	6354/375307/6347/685/301/1356/5118/4060/1757/4327/1573/4837/837/8807/401494/1842/26027/29887/55365/28959/1281/3557/254295/272/92235/822/2014/8764/3430/4046/3140/3082/9641/10631/5959/112770/4647/4007/397/57094/84818/285180/5272/11117/79630/2745/63940/1291/79690/4013/1893/23096/64900/54829/168090/55080/7099/3965/6737/55069/29948/5271/5639
TAKEDA_TARGETS_OF_NUP98_HOXA9_FUSION_16D_DN	117	0.582378	2.07076	0.00138313	0.0156907	0.0105461	2910	tags=44%, list=18%, signal=37%	6374/4057/1116/154664/5918/284415/6590/85329/3240/5806/2919/84830/158158/4317/8857/80216/222487/7850/5360/2352/4312/6674/146857/272/23569/10100/80896/6286/140738/4070/1803/84795/10993/79365/634/383/25903/966/3073/94097/283927/6414/258010/26471/8828/1476/8871/4051/4094/55300/117247/25849
LEIN_CHOROID_PLEXUS_MARKERS	96	0.627746	2.19235	0.00138889	0.0156907	0.0105461	3673	tags=62%, list=23%, signal=48%	3929/127707/2162/1295/146177/2348/26872/7276/5118/4060/25928/128153/261729/54502/166929/2153/5360/7045/10610/3075/100130613/1075/114827/9076/1296/1466/3693/221074/93233/10404/79974/56245/79858/7802/5618/10653/4647/11185/5348/54587/57326/64147/53919/8992/10449/59341/9365/64220/64065/64170/32/56940/26020/4256/2052/91860/10406/6948/79993/221421
LIU_VAV3_PROSTATE_CARCINOGENESIS_UP	81	0.662558	2.26552	0.00138889	0.0156907	0.0105461	2168	tags=56%, list=14%, signal=48%	4057/4316/4311/3855/6356/597/3958/3381/6696/718/2207/1520/712/11025/1992/3075/7052/912/834/7097/1536/8743/3689/5352/6303/3694/7305/972/4053/3479/948/2192/10673/3371/397/1513/6441/383/5468/10457/12/2634/185/7048/2335
HAHTOLA_SEZARY_SYNDROM_UP	95	0.57041	1.99003	0.0013947	0.0156907	0.0105461	3368	tags=42%, list=21%, signal=33%	3559/3240/6036/29909/2348/353514/1066/29851/51338/4222/6283/8991/2153/3006/4689/719/8743/64092/4778/6286/7096/3613/355/1396/8826/25996/11010/10161/2752/940/1604/3588/6622/3964/8566/123803/2826/3423/4860/23474
KEGG_SYSTEMIC_LUPUS_ERYTHEMATOSUS	89	0.582228	2.01509	0.0013947	0.0156907	0.0105461	2429	tags=51%, list=15%, signal=43%	729/2213/716/3586/730/715/2212/718/8347/8355/712/3119/1991/2209/2214/8970/8334/713/3117/8365/3123/3458/3122/2215/3108/942/714/3017/3109/3115/8353/85236/3111/717/8348/8969/440689/3012/958/8370/8357/3127/940/8294/6737
LABBE_TGFB1_TARGETS_DN	89	0.539743	1.86805	0.0013947	0.0156907	0.0105461	3043	tags=40%, list=19%, signal=33%	6357/6288/174/2069/6364/6372/3934/1999/2919/1356/56253/5329/28959/5950/307/4582/4322/9249/857/27306/5359/2944/3880/1634/10233/9518/9050/168544/4502/344/3000/84912/4615/4254/2182/1264
HESS_TARGETS_OF_HOXA9_AND_MEIS1_DN	74	0.678263	2.28891	0.00140056	0.0156907	0.0105461	2346	tags=54%, list=15%, signal=46%	3934/366/4360/2920/301/4317/6275/7378/1234/7850/7045/1520/728/64581/2209/6556/3006/7097/3553/2357/1536/3055/719/1514/307/4481/3606/5341/4046/146722/1436/2867/5359/1601/219972/50856/762/10397/2268/51393
LINDVALL_IMMORTALIZED_BY_TERT_UP	74	0.503647	1.69964	0.00140056	0.0156907	0.0105461	2709	tags=35%, list=17%, signal=29%	22943/2069/4060/1522/29969/11015/2202/10095/8324/5002/9510/283078/3875/445/196383/857/1306/6001/54532/311/7849/2/5742/9341/6892/800
REACTOME_RESPONSE_TO_ELEVATED_PLATELET_CYTOSOLIC_CA2_	74	0.62035	2.09347	0.00140056	0.0156907	0.0105461	4811	tags=70%, list=30%, signal=49%	2162/5054/7076/5265/1950/5473/1675/2153/7424/7277/7057/5627/5552/6403/710/5341/3082/948/2157/1191/7114/2335/967/2/7042/3690/7040/3920/5196/2277/5579/6647/5154/335/3309/87/22915/5345/5660/813/5216/10487/6814/928/5478/7094/5175/7423/226/6678/805/7043
HOSHIDA_LIVER_CANCER_SURVIVAL_UP	69	0.518464	1.74022	0.00140252	0.0156907	0.0105461	2971	tags=39%, list=19%, signal=32%	4316/1293/3855/3489/5055/301/1359/1950/8870/4922/6035/165/6672/962/6363/2326/8826/1601/10437/2013/2200/4791/2629/5698/5271/5420/7852
LANDIS_BREAST_CANCER_PROGRESSION_DN	69	0.645529	2.16671	0.00140252	0.0156907	0.0105461	2968	tags=46%, list=19%, signal=38%	1293/4360/3489/1277/4060/9843/1805/2053/7045/1289/149685/4121/8406/112464/7056/1281/58472/6817/2697/51316/1396/6277/83871/8829/2621/79026/9563/5264/10062/11167/26353/7123
RAGHAVACHARI_PLATELET_SPECIFIC_GENES	69	0.60071	2.01628	0.00140252	0.0156907	0.0105461	3160	tags=45%, list=20%, signal=36%	6374/2162/5473/6352/56911/7292/7739/7277/7057/8334/3693/27071/9588/85236/2791/30851/6001/8357/4354/5742/3690/23052/5476/6622/5196/9848/8349/5579/5782/55281/80230
REACTOME_ANTIGEN_PROCESSING_CROSS_PRESENTATION	71	0.524544	1.76706	0.00140252	0.0156907	0.0105461	3519	tags=39%, list=22%, signal=31%	4360/1520/2209/1536/4689/2210/9902/3693/4688/1535/948/3107/23480/5698/3685/5699/2923/3134/567/5701/5696/5683/3135/5720/3106/6890/4012/5721
TURASHVILI_BREAST_LOBULAR_CARCINOMA_VS_LOBULAR_NORMAL_DN	71	0.585317	1.97178	0.00140252	0.0156907	0.0105461	3615	tags=56%, list=23%, signal=44%	1293/1295/1277/4069/4015/6696/1278/1289/728/131578/8406/165/1281/6424/203427/3937/83481/115908/10631/8038/1300/6423/5996/2200/1303/2335/54829/7357/633/25878/117584/7852/1290/338773/5396/1311/23180/7456/3912/10486
YAO_TEMPORAL_RESPONSE_TO_PROGESTERONE_CLUSTER_6	71	0.527918	1.77842	0.00140252	0.0156907	0.0105461	3212	tags=42%, list=20%, signal=34%	4057/56729/8091/1675/6385/718/7006/146556/822/3691/3875/4070/2706/29760/1191/94031/2152/79022/83982/761/26471/1604/678/1948/64065/11098/7852/5621/5066/127262
GHANDHI_BYSTANDER_IRRADIATION_UP	80	0.69045	2.35288	0.00140449	0.0156907	0.0105461	2535	tags=59%, list=16%, signal=50%	6374/2921/55784/3576/330/3976/10135/9536/2920/3575/85480/5055/5743/3290/2919/64332/3383/597/6648/4314/3552/64116/50486/4312/8942/4496/3553/4495/6303/7128/5971/23516/4493/2706/4319/2730/3627/56892/5737/885/84002/26499/23657/3598/2643/9123/969
HELLEBREKERS_SILENCED_DURING_TUMOR_ANGIOGENESIS	80	0.555812	1.89407	0.00140449	0.0156907	0.0105461	3086	tags=48%, list=19%, signal=39%	6372/3576/3569/6356/2919/3383/6385/2151/8870/9235/3486/3675/10577/1508/10100/2517/7128/5971/55214/4070/445/1191/4599/1291/2200/133/80221/1026/1363/7042/3107/6876/27295/27122/3490/1756/1264/2495
MAHAJAN_RESPONSE_TO_IL1A_UP	75	0.523924	1.76696	0.00140449	0.0156907	0.0105461	1458	tags=27%, list=9%, signal=24%	6374/2921/6364/3569/2920/3575/5055/7980/7127/6352/6648/6355/3552/2683/7057/3553/6775/6382/3601/6398
ONDER_CDH1_SIGNALING_VIA_CTNNB1	82	0.580687	1.98272	0.00140449	0.0156907	0.0105461	2938	tags=46%, list=18%, signal=38%	3576/1293/330/2920/5054/2919/5493/3383/11015/4327/718/4052/6337/1278/3486/79083/7128/154/4053/10631/84818/8804/10398/185/9645/2200/10516/10397/26471/6876/283537/633/29995/6653/9308/5420/3490/4131
REACTOME_CELL_SURFACE_INTERACTIONS_AT_THE_VASCULAR_WALL	82	0.585193	1.9981	0.00140449	0.0156907	0.0105461	2961	tags=52%, list=19%, signal=43%	54210/2886/1277/56301/914/120425/338/3932/2207/4312/1278/6402/9046/3675/7056/3684/5627/3689/55423/6403/965/962/284/5777/9056/857/3678/50848/4067/6464/23428/2335/482/23657/6693/4973/3690/9123/3683/3685/5196/10461/3687
REACTOME_INTEGRIN_CELL_SURFACE_INTERACTIONS	75	0.557668	1.88076	0.00140449	0.0156907	0.0105461	2704	tags=41%, list=17%, signal=34%	1277/3383/3381/120425/6696/1278/3675/7057/3684/3689/3693/3691/3673/3694/6850/7412/3385/3678/50848/3371/6464/22801/54518/3695/2200/2335/3908/3696/3690/3683/3685
ROSS_AML_WITH_MLL_FUSIONS	75	0.584578	1.97152	0.00140449	0.0156907	0.0105461	2100	tags=36%, list=13%, signal=31%	6037/3101/6036/1066/6352/241/4818/29887/221/2203/5552/2242/2210/822/1514/1200/9450/29108/3074/9961/717/59342/6813/3956/2990/64747/4033
SEKI_INFLAMMATORY_RESPONSE_LPS_UP	75	0.703151	2.37141	0.00140449	0.0156907	0.0105461	2499	tags=57%, list=16%, signal=49%	6354/2069/2921/6372/330/6347/3976/2920/85480/7127/2919/64332/3383/8061/6648/6401/80149/8870/837/960/9180/54103/7097/93082/7128/23308/115361/355/1435/7412/5359/51296/3627/56892/958/2634/4792/58191/2643/4791/8676/55647/84225
TARTE_PLASMA_CELL_VS_B_LYMPHOCYTE_UP	75	0.521433	1.75856	0.00140449	0.0156907	0.0105461	5077	tags=57%, list=32%, signal=39%	729230/2833/3958/4121/5552/3601/857/10954/939/360/7923/3074/10875/3570/2621/6404/175/6693/22936/843/3662/8566/6038/9697/4925/3309/23471/11014/3655/4758/9694/10221/2530/5034/5479/821/23646/5351/10970/2286/10130/5274/6184
VANLOO_SP3_TARGETS_DN	80	0.606239	2.06591	0.00140449	0.0156907	0.0105461	4201	tags=66%, list=26%, signal=49%	8685/10158/149465/2219/3958/8807/112464/130814/10040/713/307/2184/10588/922/6866/1774/1512/1036/10437/79777/3856/2745/22949/23475/9936/358/26471/2121/10114/8536/23604/5269/114112/4615/2790/5641/130340/5025/706/282969/284106/10901/2123/83877/6941/10491/3655/4128/6050/3957/8986/7172/9600
BOSCO_INTERFERON_INDUCED_ANTIVIRAL_MODULE	73	0.614206	2.06688	0.00140647	0.0156907	0.0105461	4010	tags=60%, list=25%, signal=45%	6347/29126/64005/64116/64231/55365/10859/8542/60489/8743/113277/10410/3430/10392/115361/81030/27074/79132/388646/219285/4599/57823/958/64761/5771/10346/116984/2643/51191/4939/8638/55601/91543/3665/941/51667/5371/10964/23424/54453/3437/1591/80830/64135
BOYLAN_MULTIPLE_MYELOMA_D_DN	73	0.512779	1.72556	0.00140647	0.0156907	0.0105461	4396	tags=49%, list=28%, signal=36%	3559/3575/6284/602/1043/960/834/3684/1536/307/27128/3875/55332/79958/6277/1465/3956/83982/9050/79026/116984/840/2934/6271/55194/54627/23424/85014/202/5255/8522/57096/4794/6788/1495/2319
BROWNE_INTERFERON_RESPONSIVE_GENES	66	0.636299	2.12022	0.00140647	0.0156907	0.0105461	3585	tags=64%, list=22%, signal=50%	3600/6355/2766/834/60489/8743/6672/1890/3430/3601/9473/3620/9111/684/5359/10437/3627/4599/2634/7098/4005/10346/3669/2643/6737/8676/4939/5698/8638/4615/3134/91543/3665/9830/4600/5696/5371/10964/6890/23424/3431/2633
CASTELLANO_NRAS_TARGETS_UP	66	0.52925	1.76352	0.00140647	0.0156907	0.0105461	3585	tags=47%, list=22%, signal=37%	3929/3934/5806/1757/5360/3075/8876/3557/130814/5446/307/3597/4322/6382/3430/4046/1728/2697/203/115207/83982/3428/1382/64065/567/5696/23612/4256/6890/2052/2633
DER_IFN_ALPHA_RESPONSE_UP	73	0.614422	2.0676	0.00140647	0.0156907	0.0105461	3585	tags=56%, list=22%, signal=44%	3569/716/2766/7424/5352/3430/841/355/9111/684/5359/10437/4599/5366/10346/3660/3428/6737/3133/7979/3107/4939/5698/8638/678/5699/8566/567/6742/9830/4600/5696/6386/2060/3659/5371/5720/6890/8763/3431/2633
FALVELLA_SMOKERS_WITH_LUNG_CANCER	72	0.533269	1.7946	0.00140647	0.0156907	0.0105461	2038	tags=25%, list=13%, signal=22%	6364/4233/10135/5055/5054/716/158158/6648/1827/563/3036/9510/79778/3694/8826/255488/245972/84002
GAVIN_FOXP3_TARGETS_CLUSTER_P2	73	0.502282	1.69024	0.00140647	0.0156907	0.0105461	2378	tags=32%, list=15%, signal=27%	6364/164781/7421/2833/6352/2212/3932/54757/924/80114/837/1992/28959/93082/944/3071/2697/197257/10267/54742/53346/9050/1363
GRAHAM_CML_DIVIDING_VS_NORMAL_QUIESCENT_DN	88	0.622092	2.14523	0.00140647	0.0156907	0.0105461	2974	tags=50%, list=19%, signal=41%	10563/2921/6372/3576/330/2920/8809/2919/9976/7162/6648/374/240/7292/960/6402/3119/8876/3553/8334/8743/9595/3117/5788/9023/101/6363/5101/10863/2012/1519/5734/966/958/2634/11010/10346/3428/22875/3113/6653/11030/8349/1756
HECKER_IFNB1_TARGETS	88	0.655462	2.2603	0.00140647	0.0156907	0.0105461	3587	tags=62%, list=22%, signal=49%	3576/10158/1116/6347/9332/3002/51338/3772/6355/50486/2205/712/200315/26228/5627/719/713/54809/710/1890/3430/714/64108/81030/2867/27074/5359/79132/383/10398/1191/219285/3627/4599/6614/340205/64761/51191/83666/4939/4051/8638/51056/151636/55601/91543/3665/1959/55281/4600/4061/3824/10964/2633/9582
HINATA_NFKB_TARGETS_KERATINOCYTE_UP	88	0.629568	2.17101	0.00140647	0.0156907	0.0105461	2825	tags=51%, list=18%, signal=42%	6288/2921/6364/6372/3576/3569/3855/6347/5918/3575/5055/5806/5054/7127/3600/3383/6352/597/6648/3552/25816/9235/4312/5880/3557/3553/3861/7128/3694/7185/5328/3371/397/3627/4323/4792/6776/2335/1026/4973/10630/9446/4790/7431/9308
HUANG_DASATINIB_RESISTANCE_UP	79	0.556068	1.89041	0.00140647	0.0156907	0.0105461	3628	tags=54%, list=23%, signal=42%	4233/2635/301/1806/7378/7045/4837/1289/9180/5880/2150/131566/284119/5328/55214/3601/857/3678/53827/4067/219285/115207/831/25996/9411/2152/118429/7048/4478/3428/2004/5698/22936/800/11167/5621/5696/55742/143903/11118/6764/3914/7035
KIM_GLIS2_TARGETS_UP	79	0.714858	2.43023	0.00140647	0.0156907	0.0105461	2089	tags=65%, list=13%, signal=56%	9547/6347/729230/5054/1277/4060/3383/6352/6275/9021/5157/1805/2212/4239/718/2207/7045/1278/837/11025/3119/9180/3075/199/4050/1281/7097/3117/3123/3122/10410/101/3108/4046/29108/3109/972/4053/30008/1306/10673/7412/10631/6277/51129/3627/9509/1634/4323/7048/2200
KOBAYASHI_EGFR_SIGNALING_24HR_UP	88	0.561092	1.93488	0.00140647	0.0156907	0.0105461	2930	tags=48%, list=18%, signal=39%	5493/1806/113146/1545/8991/6337/4121/10610/54/57016/3006/5627/8334/307/3162/25840/4582/1200/55332/6286/3108/3017/1052/972/445/360/1512/85236/1362/10457/57326/8357/2180/2752/56898/26471/1363/2896/2934/5699/8349/3665
PEDERSEN_TARGETS_OF_611CTF_ISOFORM_OF_ERBB2	73	0.573163	1.92876	0.00140647	0.0156907	0.0105461	3135	tags=53%, list=20%, signal=43%	4233/7421/9536/3589/26872/956/1305/597/5329/5997/25816/7850/4312/79669/960/7739/2150/5352/284119/3694/6273/1824/10103/3678/51129/25937/8754/118932/966/84002/64859/3669/10272/26353/25849/130340/30001/80008/3423
PID_TCR_PATHWAY	66	0.562946	1.8758	0.00140647	0.0156907	0.0105461	3864	tags=47%, list=24%, signal=36%	1326/915/917/3932/916/9402/84174/7409/3702/5788/3123/3122/942/920/3937/7454/5777/6464/2533/83593/11184/940/84433/5579/941/9020/10892/6786/3635/919/10125
RASHI_RESPONSE_TO_IONIZING_RADIATION_6	79	0.594587	2.02136	0.00140647	0.0156907	0.0105461	2666	tags=42%, list=17%, signal=35%	10563/3352/10537/6279/729230/2213/6590/6280/8809/4887/6352/7850/6035/399/130814/2014/5788/962/7805/7305/10320/83706/355/752/1436/81622/974/2634/6404/54968/9242/1438/5698
REACTOME_EXTRACELLULAR_MATRIX_ORGANIZATION	79	0.541722	1.84164	0.00140647	0.0156907	0.0105461	2101	tags=43%, list=13%, signal=38%	4316/1293/1295/7177/7076/1277/81578/5118/1305/4317/140766/4314/91522/4312/1278/1289/1292/1991/255631/1281/1296/169044/5352/4322/55214/4319/1306/1300/9509/3818/1291/4323/5045/1303
SANA_RESPONSE_TO_IFNG_UP	72	0.637891	2.14668	0.00140647	0.0156907	0.0105461	2944	tags=61%, list=18%, signal=50%	10537/2635/716/29126/51513/3119/10791/3075/834/7903/8542/8743/3117/3123/710/3108/3430/9388/115361/3620/684/634/80833/51365/10437/219285/168537/3627/4599/197259/3127/10346/3965/3133/83666/3107/4939/3113/8082/51561/51056/151636/55601/54625
TURASHVILI_BREAST_LOBULAR_CARCINOMA_VS_DUCTAL_NORMAL_UP	66	0.572836	1.90875	0.00140647	0.0156907	0.0105461	3543	tags=52%, list=22%, signal=40%	1293/1295/1277/4069/4015/1278/1289/728/493869/131578/165/1281/3479/115908/10631/8038/6423/5996/9645/2200/1303/2335/54829/969/633/25878/7852/1290/3310/5396/1311/7456/10154/3912
HUMMERICH_SKIN_CANCER_PROGRESSION_UP	85	0.620356	2.12806	0.00140845	0.0156907	0.0105461	2862	tags=54%, list=18%, signal=45%	6288/3934/1293/4489/1277/6648/1827/5997/3868/1278/960/3119/1992/9046/834/3557/4688/3162/10410/3691/101/4322/841/29108/1535/51330/4070/9610/7132/7412/3678/6277/3566/3880/4323/1509/8651/4502/1026/3965/344/1382/8082/5172/64065/3726
KEGG_TOLL_LIKE_RECEPTOR_SIGNALING_PATHWAY	85	0.573765	1.96823	0.00140845	0.0156907	0.0105461	3248	tags=44%, list=20%, signal=35%	3929/3576/3569/6352/23643/1326/929/6696/51311/7100/7097/3553/942/841/51284/7096/23533/9641/1513/3627/10333/5603/958/4792/7098/3663/5294/5293/7099/4790/4615/3665/148022/941/8737/5606/54472
GALINDO_IMMUNE_RESPONSE_TO_ENTEROTOXIN	83	0.636484	2.17463	0.00141044	0.0156907	0.0105461	3166	tags=54%, list=20%, signal=44%	1440/2920/7127/5743/3383/6352/597/8061/9021/929/6696/5329/602/8870/8807/960/54206/6556/8553/5880/1439/3557/3553/7128/1051/7185/9641/8878/3678/55106/2745/4792/4502/4791/6892/4790/9308/5315/3726/8744/1959/1843/6239/5154/116143
HINATA_NFKB_TARGETS_FIBROBLAST_UP	83	0.628705	2.14805	0.00141044	0.0156907	0.0105461	2938	tags=48%, list=18%, signal=40%	6374/2921/6364/6372/3576/3569/3855/6347/5055/5806/5054/7127/2919/3383/6648/6401/25816/8870/50486/4312/312/2246/3553/7128/5971/4323/4792/2335/2861/2643/4973/4791/9242/9446/4790/7431/9308/54674/2247/4131
LINDVALL_IMMORTALIZED_BY_TERT_DN	76	0.592784	1.999	0.00141044	0.0156907	0.0105461	3228	tags=46%, list=20%, signal=37%	4316/3569/2191/9536/629/5069/2919/119587/1805/4314/4837/131578/1281/2331/114907/3693/5352/6303/4053/1396/8038/1513/8804/10184/133/6404/2335/51393/10630/83604/29995/4131/29015/8613/147372
ODONNELL_TARGETS_OF_MYC_AND_TFRC_UP	76	0.565856	1.90819	0.00141044	0.0156907	0.0105461	2617	tags=50%, list=16%, signal=42%	51279/4069/1326/149628/64005/240/960/3119/3684/84958/3117/307/6303/3597/8764/971/3140/3937/5724/81030/939/50848/3566/219972/951/203/57804/6515/4897/5996/11010/1524/4005/10346/3965/5742/969/23604
RICKMAN_HEAD_AND_NECK_CANCER_C	68	0.543474	1.81706	0.00141044	0.0156907	0.0105461	2006	tags=44%, list=13%, signal=39%	22943/2069/7980/5743/2863/4257/1258/8091/6999/6648/9119/6283/793/5723/8347/79689/7424/8365/51083/794/4322/64167/8601/11009/6236/3371/7062/9173/12/4499
SANA_TNF_SIGNALING_UP	83	0.709866	2.42535	0.00141044	0.0156907	0.0105461	3418	tags=69%, list=21%, signal=54%	6354/2921/6364/6372/10537/3576/330/6347/2920/3575/6356/5054/7127/716/3383/6648/114897/6355/4314/338440/9235/834/8542/7097/6303/7128/23308/55332/9388/1435/4319/115908/57552/7412/684/80833/51365/10437/51296/219285/3627/4599/4792/3965/3107/4939/6892/3685/8082/55601/54625/2495/6542/4600/79572/3106/10964
THEILGAARD_NEUTROPHIL_AT_SKIN_WOUND_UP	76	0.639735	2.15733	0.00141044	0.0156907	0.0105461	1540	tags=28%, list=10%, signal=25%	5266/2921/3576/366/6347/7421/10135/2920/597/3554/7378/8870/960/3553/2841/8477/1200/5341/5328/3937/22797
BOYLAN_MULTIPLE_MYELOMA_PCA1_UP	91	0.662702	2.29317	0.00141243	0.0156907	0.0105461	2677	tags=58%, list=17%, signal=49%	4057/174/820/3512/3934/57126/6279/729230/3240/6280/8809/116844/1356/6352/10663/915/718/7045/4818/55365/1991/3560/4050/1521/6775/4353/2357/2150/779/3702/10410/3067/55303/81030/26031/22797/26996/5618/5359/10875/2533/51361/55062/3669/3428/1363/155038/8534/148808/3683/10261/22936/140606
FLECHNER_BIOPSY_KIDNEY_TRANSPLANT_REJECTED_VS_OK_UP	86	0.749503	2.569	0.00141243	0.0156907	0.0105461	2344	tags=65%, list=15%, signal=56%	4057/3934/1293/6279/9332/3001/2219/1475/26002/2810/6352/6275/1675/914/915/929/11326/3932/2171/5873/2207/1043/199/2209/2214/5880/399/713/3689/6503/5788/962/963/3059/7133/7805/1890/9450/7305/3587/9535/3936/341/1794/939/7940/313/3566/10437/11006/2634/6001/11151/2752/3669/3965
LIEN_BREAST_CARCINOMA_METAPLASTIC_VS_DUCTAL_DN	91	0.590231	2.04239	0.00141243	0.0156907	0.0105461	2009	tags=42%, list=13%, signal=37%	155465/3512/10647/83657/89765/771/4151/7033/22996/3681/563/53832/5029/1474/9633/6424/8382/10040/161835/2064/126823/3875/79258/56256/100131187/7802/638/8309/83481/9/2625/10653/414/80237/1366/3880/57535/2000
LIN_SILENCED_BY_TUMOR_MICROENVIRONMENT	84	0.624598	2.13246	0.00141243	0.0156907	0.0105461	1832	tags=38%, list=11%, signal=34%	5266/22943/3934/3855/5918/1999/220/5743/144568/84419/83959/563/25984/1474/200315/3557/54809/9052/54843/9022/6286/27071/80223/144100/7096/1824/6574/397/634/2533/1366/2012
LU_IL4_SIGNALING	91	0.578743	2.00264	0.00141243	0.0156907	0.0105461	2281	tags=37%, list=14%, signal=32%	3559/3569/64332/6352/10538/240/4065/6674/7424/6402/8792/23231/8553/6775/64092/6503/4688/8564/7128/942/51284/10653/257144/3566/10875/10783/974/3394/1509/7098/5366/3127/8651/116984
NEMETH_INFLAMMATORY_RESPONSE_LPS_UP	86	0.627238	2.14993	0.00141243	0.0156907	0.0105461	3501	tags=59%, list=22%, signal=47%	2213/6590/4489/5743/3383/597/6648/8870/837/728/960/4050/6556/3557/3055/5552/719/6303/4481/3059/7133/1052/3937/8878/6574/1601/55106/5580/2745/9173/54518/4792/5045/8460/8395/4502/5954/1026/2643/3428/7040/2710/4790/8744/2182/3475/4860/5371/8837/6890/2107
RICKMAN_TUMOR_DIFFERENTIATED_WELL_VS_MODERATELY_DN	91	0.524966	1.81655	0.00141243	0.0156907	0.0105461	2463	tags=35%, list=15%, signal=30%	5266/93099/2863/1258/2810/64866/6648/374/58985/3552/64078/3868/54857/8347/4312/7277/3872/58472/3861/6273/3613/2706/857/11009/51200/144406/26499/5650/84617/1026/5742/10630
DER_IFN_GAMMA_RESPONSE_UP	70	0.600121	2.01561	0.00141443	0.0156907	0.0105461	3585	tags=51%, list=22%, signal=40%	3569/716/3383/8061/7424/5352/3430/841/1052/355/3601/9111/684/5359/10437/5366/3428/6737/3133/7979/3107/5698/678/5699/567/23532/6742/5696/6386/2060/3659/5371/5720/6890/3431/2633
HOFFMANN_PRE_BI_TO_LARGE_PRE_BII_LYMPHOCYTE_DN	70	0.508796	1.70888	0.00141443	0.0156907	0.0105461	2638	tags=39%, list=17%, signal=32%	2886/301/6352/133418/222487/302/4050/26191/6775/860/1514/1829/3892/55303/4258/53827/5480/388646/2012/54414/3073/79026/10397/5954/1140/6737/6494
JECHLINGER_EPITHELIAL_TO_MESENCHYMAL_TRANSITION_UP	70	0.606445	2.03685	0.00141443	0.0156907	0.0105461	1976	tags=47%, list=12%, signal=41%	6372/6347/6279/6590/3589/2919/5118/1522/7378/7148/1545/602/1292/3075/26191/1281/1508/968/10410/6383/4322/6382/6237/10544/115361/2326/5480/3371/1601/8635/1291/1634/885
KEGG_HEMATOPOIETIC_CELL_LINEAGE	70	0.757171	2.5431	0.00141443	0.0156907	0.0105461	1960	tags=63%, list=12%, signal=55%	1440/1378/3559/4311/3569/3568/3575/3589/3554/914/915/929/911/917/921/3552/7850/916/924/960/3675/2209/912/3684/3553/945/290/2322/3123/3122/3574/3673/1441/926/920/1436/1435/7066/948/3678/3566/951/3570/966
MANTOVANI_VIRAL_GPCR_SIGNALING_UP	77	0.558833	1.88804	0.00141443	0.0156907	0.0105461	2901	tags=44%, list=18%, signal=36%	6354/6288/6347/716/4257/2919/64332/1356/3586/10345/6696/718/79689/9180/10553/9122/2841/84152/1829/26112/760/7412/8826/115019/6649/10468/80271/51302/3696/3217/26524/80320/645432/3490
NAKAYAMA_SOFT_TISSUE_TUMORS_PCA1_UP	70	0.832188	2.79505	0.00141443	0.0156907	0.0105461	2251	tags=89%, list=14%, signal=76%	6357/2162/4311/6347/4360/2213/2191/629/9332/5054/3003/3001/7076/716/5265/27286/4060/6352/6275/51338/56833/23643/4069/2202/929/11326/718/5360/1043/4837/712/960/8942/3119/3075/199/28959/1075/10859/7057/3684/8542/4689/713/6503/3122/3071/51411/1436/1794/9358/6277/3566/10457/10437/51296/3627/6614/1634/55843/1893/3669
RHEIN_ALL_GLUCOCORTICOID_THERAPY_UP	70	0.685714	2.30309	0.00141443	0.0156907	0.0105461	2406	tags=51%, list=15%, signal=44%	4057/3576/330/6279/2348/1475/23643/4069/374/1326/8875/5997/7850/50486/4332/23231/3684/2841/9595/3597/5788/8477/9023/1051/9450/3710/1880/10863/23075/56994/11010/2355/2752/79026/19/1604
WOO_LIVER_CANCER_RECURRENCE_DN	70	0.516635	1.73521	0.00141443	0.0156907	0.0105461	4048	tags=47%, list=25%, signal=35%	722/1610/4143/4547/3242/1757/2053/1573/3081/10840/710/2329/8309/1593/5106/2752/51703/4051/56606/51268/7274/5053/8613/27284/196743/2052/5447/1892/847/7355/80830/763/5346
BASSO_CD40_SIGNALING_DN	65	0.553611	1.83568	0.00141844	0.0156907	0.0105461	2699	tags=40%, list=17%, signal=33%	820/3512/3489/2650/8875/55885/5450/199/4050/26191/1439/4689/6518/25840/6850/638/939/360/7923/29760/1429/3695/3669/4861/1687/4814
GAURNIER_PSMD4_TARGETS	65	0.781879	2.59258	0.00141844	0.0156907	0.0105461	2526	tags=77%, list=16%, signal=65%	6362/6354/6357/10563/2921/6364/6372/3569/6347/2920/8809/50615/2919/3586/6352/58985/6355/1234/3552/718/7850/728/3119/1230/719/3117/3597/3123/3122/3561/3574/3108/942/5971/3109/6363/3115/3111/3603/3120/717/3627/1236/58191/3127/4791/3594/3133/7040/3107
KEGG_LEISHMANIA_INFECTION	67	0.64081	2.13772	0.00141844	0.0156907	0.0105461	3045	tags=57%, list=19%, signal=46%	1378/5743/3586/2212/3552/718/3119/2209/2214/3684/7097/3553/4689/3689/3117/4688/3123/3458/3122/2215/3108/3109/1535/653361/5777/3115/3111/5603/4792/3127/7099/7042/7040/3113/4790/4615/5579/3118
LINDSTEDT_DENDRITIC_CELL_MATURATION_D	65	0.596803	1.9789	0.00141844	0.0156907	0.0105461	3525	tags=58%, list=22%, signal=46%	2162/10462/301/9976/7045/5031/54/1230/3684/3689/4688/1200/6367/3108/6856/3109/7940/360/3678/397/1601/10875/4267/27163/3428/4261/8569/10261/3685/4094/4668/3687/1959/4125/8613/9741/3459/87
VANHARANTA_UTERINE_FIBROID_DN	65	0.549245	1.82121	0.00141844	0.0156907	0.0105461	2928	tags=38%, list=18%, signal=32%	330/10135/5919/716/2949/26002/29969/715/51338/7148/4052/54103/10351/688/80833/51765/474344/10397/9796/9750/7466/1687/4217/51752/23492
WESTON_VEGFA_TARGETS_3HR	67	0.545279	1.81903	0.00141844	0.0156907	0.0105461	1703	tags=31%, list=11%, signal=28%	3855/6347/7980/2015/2919/2202/4314/9235/4312/4837/27063/8544/2150/8743/2644/2517/6303/3059/4319/7412/634
ANASTASSIOU_MULTICANCER_INVASIVENESS_SIGNATURE	64	0.622753	2.05869	0.0014245	0.0156907	0.0105461	2689	tags=52%, list=17%, signal=43%	1293/2191/8076/1277/5118/4060/4015/1833/51226/1278/1289/131578/1292/165/1281/6424/5328/79783/9358/10631/8038/1300/1513/25903/57333/3956/1634/2200/2335/54829/83468/633/25878
GAJATE_RESPONSE_TO_TRABECTEDIN_UP	64	0.608266	2.0108	0.0014245	0.0156907	0.0105461	2983	tags=55%, list=19%, signal=45%	722/3569/2348/301/6275/1675/715/5997/7045/837/960/1466/5627/5552/307/7128/3606/6286/1588/1396/1366/10457/1191/5106/1026/7357/26471/1363/2934/3107/5264/8638/3490/7852/25932
LIAN_LIPA_TARGETS_6M	64	0.776988	2.56856	0.0014245	0.0156907	0.0105461	2128	tags=70%, list=13%, signal=61%	8685/820/2213/2920/6280/7127/2219/5069/4317/4327/2212/7850/2207/79689/712/54/6556/2214/1230/1508/719/713/3162/3579/968/4481/51744/101/4322/9935/714/51284/922/4063/58475/8832/219972/10457/51296/54209/26253/245972/5996/219855/9518
PETROVA_PROX1_TARGETS_DN	64	0.638507	2.11077	0.0014245	0.0156907	0.0105461	3668	tags=69%, list=23%, signal=53%	3569/3855/6347/2191/5054/113146/8572/9235/4065/4837/960/6035/8406/5999/5880/5552/2014/6403/6237/10544/5328/4053/9404/22797/3678/397/8829/966/4323/2634/4897/11170/10346/4066/558/6778/10010/5621/9697/145389/7867/10486/10550/6948
GEORGANTAS_HSC_MARKERS	63	0.583067	1.91692	0.00143062	0.0156907	0.0105461	2880	tags=49%, list=18%, signal=40%	6691/330/9976/1043/8347/3119/3006/5358/3315/8743/3117/1051/3017/79895/2625/684/85236/80310/79901/951/3012/2634/25976/57326/8357/474344/4352/3133/84525/11030/8349
PID_INTEGRIN1_PATHWAY	63	0.556043	1.82807	0.00143062	0.0156907	0.0105461	2257	tags=40%, list=14%, signal=34%	2162/1293/1277/3909/929/6696/5329/7045/1278/1289/1292/3675/7052/7057/1281/3673/5328/7412/3678/3371/1291/22801/2200/2335/3908
GRAHAM_NORMAL_QUIESCENT_VS_NORMAL_DIVIDING_UP	61	0.672759	2.20319	0.00143267	0.0156907	0.0105461	2121	tags=48%, list=13%, signal=41%	10563/2921/6372/2920/8809/5743/2919/7162/6648/374/240/216/7292/8942/8876/3553/6775/8334/8743/9595/5788/6363/5101/85236/2012/3627/2634/11010/10148
REACTOME_COSTIMULATION_BY_THE_CD28_FAMILY	61	0.550707	1.80348	0.00143267	0.0156907	0.0105461	3183	tags=46%, list=20%, signal=37%	80380/29851/1326/29126/915/917/3932/916/9402/3117/7409/3123/8764/23308/942/1493/920/5777/3115/4067/151888/3127/940/3113/5133/3118/941/9020
HAHTOLA_MYCOSIS_FUNGOIDES_CD4_UP	62	0.670692	2.20093	0.00144092	0.0156907	0.0105461	3056	tags=55%, list=19%, signal=45%	2069/2921/3576/2920/5743/353514/2919/6648/51338/5329/8870/50486/8942/7739/8876/6799/3553/2517/1052/684/56994/2745/55062/11010/133/114548/2752/1026/55647/4126/2760/8349/1959/1839
HOFFMANN_SMALL_PRE_BII_TO_IMMATURE_B_LYMPHOCYTE_UP	62	0.562629	1.84631	0.00144092	0.0156907	0.0105461	1981	tags=34%, list=12%, signal=30%	29984/3383/6385/171389/3119/1992/4050/4689/2242/3117/3123/3108/55303/972/948/7462/1512/25946/10437/6515/958
LINDSTEDT_DENDRITIC_CELL_MATURATION_A	62	0.705306	2.31452	0.00144092	0.0156907	0.0105461	1981	tags=47%, list=12%, signal=41%	6364/3576/3569/6347/2920/3575/2919/3383/6352/6648/6355/5329/960/4121/8942/3557/7097/3553/6775/965/962/5341/3574/9603/22797/3371/3627/5734/958
PHONG_TNF_TARGETS_UP	62	0.678692	2.22718	0.00144092	0.0156907	0.0105461	1488	tags=35%, list=9%, signal=32%	2069/2921/6364/3576/3569/330/3976/2920/5806/3589/7127/2919/3383/6385/8870/960/8553/81788/7128/5328/1052/2669
CROMER_TUMORIGENESIS_UP	58	0.685208	2.21332	0.00144928	0.0156907	0.0105461	2463	tags=53%, list=15%, signal=45%	3576/3569/2191/5054/1277/2919/3909/4060/6696/5329/4314/27350/3868/4922/50486/4312/1278/131578/1281/3553/3872/7128/5328/9435/4319/10631/3371/6515/2335/8985/10630
KEGG_NOD_LIKE_RECEPTOR_SIGNALING_PATHWAY	60	0.738099	2.40264	0.00144928	0.0156907	0.0105461	2297	tags=48%, list=14%, signal=42%	6354/6357/3576/3569/330/6347/2920/6356/2919/6352/6355/9051/64127/834/3553/7128/84674/3606/7205/841/4210/10392/838/29108/58484/5603/4792/114548/4671
LEE_LIVER_CANCER_E2F1_UP	58	0.590997	1.909	0.00144928	0.0156907	0.0105461	3422	tags=50%, list=21%, signal=39%	3934/6690/1277/301/5493/597/7033/25984/1520/837/302/28959/972/5359/2944/3627/3856/3484/51302/2328/967/1363/1476/8407/1290/54873/4061/308/4925
NADLER_OBESITY_UP	60	0.639638	2.08213	0.00144928	0.0156907	0.0105461	3115	tags=58%, list=19%, signal=47%	3929/4360/1277/1522/3958/2212/2207/5360/241/1520/1508/713/822/1514/968/963/3059/7805/1436/10631/53827/219972/1513/10437/1509/6404/4502/1476/2896/5476/633/123/5641/2199/1843
NAKAMURA_ADIPOGENESIS_EARLY_UP	60	0.572508	1.86361	0.00144928	0.0156907	0.0105461	2942	tags=43%, list=18%, signal=35%	22943/1293/1295/5069/6648/3554/58985/5260/4496/4495/4778/4493/55214/1052/79901/85027/4499/54532/4494/64968/19/2004/2760/9034/11098/123
PID_IL12_2PATHWAY	59	0.634815	2.05996	0.00145138	0.0156907	0.0105461	1354	tags=39%, list=8%, signal=36%	3559/8809/3001/3002/8320/3554/915/1234/917/3932/916/8807/3560/3553/6775/3123/3458/3122/3561/3606/5971/926/920
REACTOME_INTERFERON_GAMMA_SIGNALING	59	0.675676	2.19255	0.00145138	0.0156907	0.0105461	3585	tags=75%, list=22%, signal=58%	3383/9021/960/2209/815/2210/3117/6672/3123/3458/115361/5724/5777/3115/7412/388646/5580/163351/3394/2634/3663/5771/3127/8651/3660/4502/4261/115362/3107/4939/3113/8638/3662/3134/3665/3118/567/3135/3460/3659/5371/3106/3459/2633
REACTOME_RIG_I_MDA5_MEDIATED_INDUCTION_OF_IFN_ALPHA_BETA_PATHWAYS	59	0.553556	1.79628	0.00145138	0.0156907	0.0105461	4019	tags=44%, list=25%, signal=33%	6288/6283/84282/7128/841/9641/79132/4792/6285/3660/4791/51191/79671/843/10010/7318/3665/8737/3659/8887/26007/1540/7706/23586/64135/29110
DIRMEIER_LMP1_RESPONSE_LATE_UP	57	0.576675	1.8468	0.00145773	0.0156907	0.0105461	3501	tags=53%, list=22%, signal=41%	29969/10538/81552/6689/960/3162/6367/965/5341/7185/7133/8878/1396/6574/3566/4067/23075/5272/958/6776/3663/391/4791/4790/23338/9516/79572/23180/8837/2107
HADDAD_T_LYMPHOCYTE_AND_NK_PROGENITOR_DN	57	0.654176	2.095	0.00145773	0.0156907	0.0105461	2116	tags=58%, list=13%, signal=50%	3512/2162/4311/6279/3575/1475/1675/4069/924/50486/64231/1991/4050/8530/4353/3055/6518/5341/3034/9450/6039/7305/1052/3082/1436/1396/29760/1880/3570/3956/3394/3695/1236
LEE_LIVER_CANCER_MYC_TGFA_UP	57	0.603259	1.93194	0.00145773	0.0156907	0.0105461	3366	tags=51%, list=21%, signal=40%	3934/3489/6590/1999/5493/3383/7033/5723/54810/302/10553/7096/5359/2944/3856/3484/51302/10397/4502/967/873/1476/8407/4739/4255/1264/4061/84722/5899
STEARMAN_LUNG_CANCER_EARLY_VS_LATE_DN	57	0.561768	1.79906	0.00145773	0.0156907	0.0105461	1972	tags=37%, list=12%, signal=32%	3934/116844/1522/9021/6696/4065/1520/54/1439/6303/284119/968/7805/6850/341/8826/4647/219972/1513/50856/1509
AMIT_SERUM_RESPONSE_60_MCF10A	54	0.55031	1.74415	0.00147929	0.0156907	0.0105461	3070	tags=39%, list=19%, signal=32%	2069/6364/3576/5743/1326/1827/80149/8553/7128/9935/3371/79901/5734/5366/2335/389136/22936/800/5092/1839/23169
ANDERSEN_CHOLANGIOCARCINOMA_CLASS1	56	0.551974	1.7536	0.00147929	0.0156907	0.0105461	3237	tags=48%, list=20%, signal=39%	6372/10537/51473/80201/6696/5723/25984/27063/5999/3006/8382/84171/81788/10636/8365/91683/1428/51330/5021/51678/29800/476/5784/171586/3754/80008/64762
CROONQUIST_STROMAL_STIMULATION_UP	55	0.621927	1.97885	0.00147929	0.0156907	0.0105461	2374	tags=44%, list=15%, signal=37%	2921/3569/1293/2920/5054/2919/4060/4015/5997/8870/7045/1278/4837/3486/7052/26509/4016/1291/5996/4792/9645/7114/2558/26471
DEMAGALHAES_AGING_UP	54	0.678793	2.15137	0.00147929	0.0156907	0.0105461	3303	tags=63%, list=21%, signal=50%	3512/2213/4257/6275/3958/4069/2202/6696/2212/718/1520/712/10577/3006/713/10870/710/7805/714/6277/219972/10457/1191/2634/4478/4494/10397/2670/25932/567/9516/2799/308/3135
HUPER_BREAST_BASAL_VS_LUMINAL_DN	54	0.593476	1.88096	0.00147929	0.0156907	0.0105461	3767	tags=61%, list=24%, signal=47%	22943/3934/7127/2202/9235/1474/3486/1364/79083/290/2517/9052/3875/3892/4016/638/25825/1366/3856/3880/311/7357/3107/5698/3134/7851/5696/3135/3106/3487/10406/55930/6907
KLEIN_PRIMARY_EFFUSION_LYMPHOMA_DN	54	0.606425	1.922	0.00147929	0.0156907	0.0105461	3214	tags=54%, list=20%, signal=43%	330/27240/8875/6689/1043/3119/23231/4689/822/971/3108/6856/3109/5777/939/29760/1512/23075/974/3394/958/5452/4033/8412/973/9750/930/2628/11142
LEE_EARLY_T_LYMPHOCYTE_DN	54	0.650812	2.06268	0.00147929	0.0156907	0.0105461	3599	tags=65%, list=23%, signal=50%	29909/57134/79961/960/7277/129293/8743/9595/154075/2014/347902/55303/939/170575/10581/3566/1880/8635/168537/3570/6515/151888/4773/1236/3133/3107/9263/54674/3134/26119/3106/1540/87/9466/1901
LEE_LIVER_CANCER_ACOX1_UP	55	0.543717	1.73	0.00147929	0.0156907	0.0105461	3277	tags=49%, list=21%, signal=39%	3934/6590/5997/54810/25984/302/10553/1514/3117/1728/972/6574/5359/3856/3484/10397/4502/967/873/1476/8407/874/123/54873/25797/4061/308
LEE_LIVER_CANCER_DENA_UP	55	0.583492	1.85656	0.00147929	0.0156907	0.0105461	3277	tags=49%, list=21%, signal=39%	3934/6280/301/5473/597/7033/11015/6696/5997/1520/5450/302/27063/7057/5341/7096/7412/3484/10397/967/1363/8407/5641/2199/2628/4061/308
MORI_LARGE_PRE_BII_LYMPHOCYTE_DN	54	0.681866	2.1611	0.00147929	0.0156907	0.0105461	2869	tags=59%, list=18%, signal=49%	330/1520/1992/4050/822/10636/3117/5788/8477/3561/3108/9450/3109/3587/972/3936/5777/1794/7462/7412/1512/3566/974/3394/958/9750/6494/6892/3685/9308/6646/7318
PID_IL4_2PATHWAY	55	0.630184	2.00513	0.00147929	0.0156907	0.0105461	2970	tags=51%, list=19%, signal=42%	6356/1277/3586/10344/9021/7033/1278/9046/3718/2242/3597/6403/3561/1051/6688/5777/3566/6464/383/6776/8651/3598/3690/6778/6361/3662/54625/1959
REACTOME_IMMUNOREGULATORY_INTERACTIONS_BETWEEN_A_LYMPHOID_AND_A_NON_LYMPHOID_CELL	54	0.651773	2.06573	0.00147929	0.0156907	0.0105461	3417	tags=69%, list=21%, signal=54%	2213/10288/3383/10225/56253/10990/915/131450/120425/917/718/916/11025/6402/10859/2214/3689/10870/7305/926/10666/7412/3385/11006/3695/958/135250/11024/3107/3683/3134/930/567/5819/3135/3824/3106
SWEET_KRAS_TARGETS_DN	56	0.570614	1.81282	0.00147929	0.0156907	0.0105461	1014	tags=21%, list=6%, signal=20%	6374/22943/218/54830/8091/8061/7472/7378/5997/1118/2150/1514
WIERENGA_STAT5A_TARGETS_GROUP2	56	0.64669	2.05451	0.00147929	0.0156907	0.0105461	2370	tags=50%, list=15%, signal=43%	3576/6347/3575/6352/6696/144195/8553/26228/2359/8477/6367/7185/5328/55214/760/8878/27074/50856/2012/3627/1291/6515/5603/5996/118429/1236/19/4973
LEE_LIVER_CANCER_MYC_E2F1_UP	53	0.576334	1.81854	0.00148148	0.0156907	0.0105461	2620	tags=42%, list=16%, signal=35%	3934/6690/1277/5493/3383/597/6696/1278/1520/302/28959/3117/971/972/5359/3856/3484/51302/2328/967/1476/8407
LIAN_LIPA_TARGETS_3M	53	0.799743	2.52348	0.00148148	0.0156907	0.0105461	2128	tags=74%, list=13%, signal=64%	8685/820/2213/2920/6280/7127/2219/4317/4327/2212/7850/2207/79689/712/54/6556/1230/1508/719/713/3162/3579/968/4481/51744/9935/714/51284/922/4063/58475/219972/10457/51296/54209/26253/245972/5996/9518
LINDSTEDT_DENDRITIC_CELL_MATURATION_B	53	0.60446	1.90729	0.00148148	0.0156907	0.0105461	3671	tags=60%, list=23%, signal=47%	3559/330/3604/3575/7127/6385/6504/9595/7128/7185/5971/688/3601/27074/4067/4792/133/840/4791/1438/4790/9308/7852/5154/941/9020/8837/6890/5721/3398/3914/10308
PID_CD8_TCR_PATHWAY	53	0.570948	1.80155	0.00148148	0.0156907	0.0105461	4203	tags=51%, list=26%, signal=38%	5551/1326/915/917/3932/916/9402/7409/5788/942/926/3937/5777/6464/83593/940/84433/5579/567/941/9020/10892/6786/919/10125/925/5906
ZHENG_IL22_SIGNALING_UP	53	0.662582	2.09068	0.00148148	0.0156907	0.0105461	1903	tags=53%, list=12%, signal=47%	2921/6372/6279/93099/6590/3240/629/6280/5806/7076/116844/6352/1675/929/2040/92610/718/11025/8321/7056/9076/10840/1824/400746/81607/55106/383/5021
GRAHAM_CML_QUIESCENT_VS_NORMAL_DIVIDING_UP	52	0.72339	2.2759	0.00149031	0.0156907	0.0105461	2166	tags=50%, list=14%, signal=43%	6374/10563/6364/6372/3576/2920/7177/5055/5806/5743/6352/6648/64499/1545/6355/602/3006/3557/3553/8334/6363/341/85236/3627/5996/5366
HENDRICKS_SMARCA4_TARGETS_UP	50	0.594853	1.86815	0.00149031	0.0156907	0.0105461	3956	tags=62%, list=25%, signal=47%	6347/90853/80201/7006/4312/3675/4496/1508/5778/131566/2014/3875/6273/3678/1512/10437/3956/2355/79026/1026/4000/183/64065/2274/4131/493/3487/54751/202/1647/7328
KEGG_COMPLEMENT_AND_COAGULATION_CASCADES	52	0.747344	2.35126	0.00149031	0.0156907	0.0105461	2406	tags=67%, list=15%, signal=57%	722/1378/729/2162/623/629/5054/716/5265/3426/624/730/1675/715/5329/2153/718/712/728/3075/7056/5627/719/713/710/714/5328/2157/717/3818/2152/966/5104/2/1604
KRIEG_HYPOXIA_VIA_KDM3A	51	0.631326	1.98194	0.00149031	0.0156907	0.0105461	2862	tags=47%, list=18%, signal=39%	6374/330/6690/5054/2919/8091/55240/84419/80149/5329/1907/7052/114907/3162/26253/94120/133/9518/7262/8828/23541/5271/874/3726
LEE_LIVER_CANCER_MYC_E2F1_DN	50	0.57554	1.80749	0.00149031	0.0156907	0.0105461	2373	tags=42%, list=15%, signal=36%	722/4143/5918/3242/3290/6999/79696/2053/5105/50486/9104/8942/55224/3075/1991/3034/3479/6441/2180/51393/7125
LIM_MAMMARY_LUMINAL_PROGENITOR_UP	51	0.61512	1.93106	0.00149031	0.0156907	0.0105461	1518	tags=43%, list=10%, signal=39%	3929/10158/6279/2348/7127/220/2001/3600/929/114897/64078/718/1075/9076/151056/290/140686/259307/27071/2706/6398/8424
NOUSHMEHR_GBM_SILENCED_BY_METHYLATION	50	0.722757	2.26983	0.00149031	0.0156907	0.0105461	3139	tags=78%, list=20%, signal=63%	200132/330/1116/5918/219681/5919/54970/3958/79864/2053/2171/50486/25891/9609/219621/23231/2331/10040/221074/11061/132299/2706/115908/9358/4166/80723/54996/2152/84002/761/873/10630/25884/2289/3964/349565/788/362/79611
PAPASPYRIDONOS_UNSTABLE_ATEROSCLEROTIC_PLAQUE_UP	52	0.710719	2.23603	0.00149031	0.0156907	0.0105461	1811	tags=50%, list=11%, signal=44%	6362/5918/2920/9332/6648/51338/64116/1520/23231/54/1439/1508/5552/64092/2517/80896/6303/284266/3071/8832/50848/1601/219972/8804/8635/10437
PID_CD8_TCR_DOWNSTREAM_PATHWAY	51	0.658224	2.06638	0.00149031	0.0156907	0.0105461	1280	tags=31%, list=8%, signal=29%	3559/3604/3002/5551/8320/8061/8784/915/917/916/3560/6775/5778/3458/3561/926
ROSS_AML_WITH_CBFB_MYH11_FUSION	50	0.676856	2.12568	0.00149031	0.0156907	0.0105461	2697	tags=58%, list=17%, signal=48%	1116/6279/729230/6280/10462/7127/29969/79887/911/7045/1043/1520/64581/8741/1536/3597/1052/3587/55303/9056/2533/138151/50856/8829/115207/311/57576/26289/26136
WESTON_VEGFA_TARGETS_6HR	51	0.673246	2.11354	0.00149031	0.0156907	0.0105461	2267	tags=51%, list=14%, signal=44%	6354/1293/6347/2191/7980/716/6385/4920/1278/4837/1289/3486/27063/2203/2150/8743/6303/3875/2669/7412/10631/5021/1291/8910/5816/3357
WUNDER_INFLAMMATORY_RESPONSE_AND_CHOLESTEROL_UP	50	0.715062	2.24566	0.00149031	0.0156907	0.0105461	3585	tags=78%, list=22%, signal=61%	6372/5265/64332/6352/7033/7378/929/3868/4065/1520/3119/199/1075/834/7097/5276/3123/3108/3109/51316/684/219972/4067/163351/8651/840/2710/3107/9601/5698/5699/7318/30001/567/2628/5696/3106/3431/2633
YAMASHITA_LIVER_CANCER_STEM_CELL_DN	52	0.566645	1.78275	0.00149031	0.0156907	0.0105461	3889	tags=60%, list=24%, signal=45%	729/1066/715/8856/929/2171/7057/10840/2329/2944/5580/3818/5603/2180/2328/51703/2948/4217/2289/2182/6647/4835/2099/4616/83758/9420/11001/6591/4128/1647/55466
YU_MYC_TARGETS_DN	50	0.605516	1.90163	0.00149031	0.0156907	0.0105461	2885	tags=52%, list=18%, signal=43%	4257/914/6689/3119/54/4050/912/3117/5788/3123/7805/3108/3109/3587/115361/972/5837/1512/4647/951/81622/19/23526/6494/8082/5579
GUILLAUMOND_KLF10_TARGETS_UP	48	0.689278	2.15216	0.00152207	0.0156907	0.0105461	1058	tags=29%, list=7%, signal=27%	6289/6288/3934/729230/4489/26872/26002/7033/7022/2040/5105/4837/3560/2267
KOHOUTEK_CCNT1_TARGETS	47	0.603447	1.87202	0.00152207	0.0156907	0.0105461	2840	tags=53%, list=18%, signal=44%	2810/113146/84419/6284/59084/80270/1364/5627/3861/968/3691/3875/4070/130589/360/8878/55630/197135/9317/9961/84836/58191/1140/6271/2274
LIANG_SILENCED_BY_METHYLATION_2	48	0.772063	2.41064	0.00152207	0.0156907	0.0105461	1123	tags=50%, list=7%, signal=47%	5266/6374/6364/6372/3934/3569/6590/2920/5055/5743/716/3383/6352/6275/6648/374/718/4312/7056/3872/8334/8743/6672/7128
TAVOR_CEBPA_TARGETS_UP	47	0.658465	2.04269	0.00152207	0.0156907	0.0105461	2971	tags=57%, list=19%, signal=47%	6280/5806/301/597/6648/5997/924/3557/719/7984/5788/3162/6990/3779/688/6398/638/760/7940/10653/383/11010/2180/2643/10010/23209/7852
TSUNODA_CISPLATIN_RESISTANCE_DN	47	0.613172	1.90219	0.00152207	0.0156907	0.0105461	2675	tags=55%, list=17%, signal=46%	3855/9536/629/2348/5743/716/718/2352/8942/2683/1508/9052/6286/3108/972/445/1396/1191/51765/56892/2200/2335/10272/2590/3113/22936
VILIMAS_NOTCH1_TARGETS_UP	47	0.695218	2.15671	0.00152207	0.0156907	0.0105461	3145	tags=64%, list=20%, signal=51%	330/3001/3002/3383/6352/597/914/8784/915/917/3932/924/7185/942/1493/5971/3587/972/2625/4792/1236/940/84433/4791/969/9308/3726/3665/1959/941
WORSCHECH_TUMOR_REJECTION_UP	47	0.634779	1.96922	0.00152207	0.0156907	0.0105461	1190	tags=43%, list=7%, signal=39%	3512/2920/3575/6356/10462/3002/2919/64332/6352/3932/3552/3553/3702/3458/6367/3561/4481/3574/259307/7133
BOYAULT_LIVER_CANCER_SUBCLASS_G123_DN	46	0.601925	1.85623	0.00152672	0.0156907	0.0105461	3087	tags=46%, list=19%, signal=37%	4143/3242/3426/8856/2053/1842/9104/55224/355/55268/2157/23086/5106/10247/10449/33/23541/54988/1756/2110/8671
DUNNE_TARGETS_OF_AML1_MTG8_FUSION_UP	46	0.610983	1.88416	0.00152672	0.0156907	0.0105461	3509	tags=67%, list=22%, signal=53%	6279/6037/6036/4069/9051/241/4818/221/8530/64092/6503/1441/4778/7805/3936/4542/7940/51316/3385/3570/5734/9936/6404/29125/25801/3490/7852/3310/493/4925/123920
KHETCHOUMIAN_TRIM24_TARGETS_UP	46	0.693106	2.13741	0.00152672	0.0156907	0.0105461	3124	tags=59%, list=20%, signal=47%	174/5054/1277/1356/3383/3958/6696/1278/960/7052/834/1536/3055/3875/7805/7412/2012/3956/7048/1026/7040/3683/3685/7431/3726/1839/5154
CHIARADONNA_NEOPLASTIC_TRANSFORMATION_KRAS_CDC25_DN	49	0.72616	2.26387	0.00152905	0.0156907	0.0105461	1943	tags=51%, list=12%, signal=45%	6372/7421/6590/5806/5743/2919/3554/4015/133418/1545/718/9180/55365/28959/5627/1051/4016/355/4053/7412/3371/1036/1291/9173/4124
MORI_IMMATURE_B_LYMPHOCYTE_UP	49	0.63512	1.98004	0.00152905	0.0156907	0.0105461	3337	tags=51%, list=21%, signal=40%	330/1520/3055/822/10636/5788/8477/971/3108/9450/3109/3587/972/5777/7462/4067/10437/958/2896/3987/6892/9308/757/2799/5371
PARK_APL_PATHOGENESIS_DN	49	0.659205	2.05513	0.00152905	0.0156907	0.0105461	2862	tags=49%, list=18%, signal=40%	3576/6037/5055/1066/4069/5873/9235/4332/1991/1536/5552/51083/6286/4046/6688/6574/10457/10437/1509/11151/2752/1050/2289/3726
WINTER_HYPOXIA_DN	49	0.588385	1.83434	0.00152905	0.0156907	0.0105461	3746	tags=61%, list=23%, signal=47%	399/5788/962/10320/51284/6363/2124/1794/170575/3603/56994/168537/3394/171024/57326/4033/10516/55843/4005/940/23526/973/9750/25849/788/2123/80183/10550/23479/3635
GRAHAM_CML_QUIESCENT_VS_NORMAL_QUIESCENT_DN	44	0.65699	2.00439	0.00153374	0.0156907	0.0105461	2880	tags=50%, list=18%, signal=41%	6372/6691/2919/374/240/1043/6402/3119/8876/199/3117/3108/3109/3115/5101/2012/2634/11010/3113/6653/11030/8349
PEDERSEN_METASTASIS_BY_ERBB2_ISOFORM_1	44	0.640537	1.95419	0.00153374	0.0156907	0.0105461	3128	tags=55%, list=20%, signal=44%	2069/3976/127845/8061/374/54206/8553/388743/860/51083/3673/2669/57214/1263/10161/26499/23657/2004/4217/4131/51655/221002/1839/7851
REACTOME_CHEMOKINE_RECEPTORS_BIND_CHEMOKINES	44	0.796697	2.43061	0.00153374	0.0156907	0.0105461	2207	tags=68%, list=14%, signal=59%	6374/6354/10563/2921/6364/6372/3576/2829/6347/729230/2920/6356/2833/2919/5473/6352/10663/1233/51554/1234/3577/1230/3579/6367/6363/1238/3627/1236/58191/1524
DAUER_STAT3_TARGETS_UP	45	0.663373	2.02916	0.0015361	0.0156907	0.0105461	2759	tags=47%, list=17%, signal=39%	3929/6347/2810/3383/8061/6648/9021/602/718/144195/7057/1508/1052/9945/6515/3484/133/19/7357/183/1948
HUPER_BREAST_BASAL_VS_LUMINAL_UP	45	0.737386	2.25555	0.0015361	0.0156907	0.0105461	1584	tags=60%, list=10%, signal=54%	5266/9547/6279/9536/6590/8626/6280/8076/1475/771/2810/9635/9119/3552/2171/3868/23650/3553/6286/6273/6382/347902/55214/2697/4319/360/10631
DUTTA_APOPTOSIS_VIA_NFKB	32	0.624664	1.79762	0.00154321	0.0156907	0.0105461	1381	tags=38%, list=9%, signal=34%	174/330/597/6648/29126/8870/8794/8743/7128/7185/841/355
HOUSTIS_ROS	32	0.644066	1.85346	0.00154321	0.0156907	0.0105461	3161	tags=53%, list=20%, signal=43%	3240/4489/1356/6648/6385/1545/3162/9588/2730/2745/2512/6649/4502/5052/2495/6647/51022
MANTOVANI_NFKB_TARGETS_UP	42	0.650819	1.9742	0.00154321	0.0156907	0.0105461	1566	tags=40%, list=10%, signal=37%	6354/6288/6347/716/2919/64332/1356/3586/6696/718/79689/837/9180/9122/84152/760/7412
STEARMAN_TUMOR_FIELD_EFFECT_UP	32	0.73155	2.10522	0.00154321	0.0156907	0.0105461	2470	tags=69%, list=15%, signal=58%	3934/1116/116844/1522/9021/6696/4065/1520/54/1439/6303/968/7805/341/8826/4647/219972/1513/50856/1509/5742/1476
VALK_AML_CLUSTER_5	32	0.729234	2.09855	0.00154321	0.0156907	0.0105461	2692	tags=69%, list=17%, signal=57%	7421/10288/51311/11025/79168/10859/64127/1230/27036/1890/942/9935/5724/10326/51296/29992/3176/11024/10924/3784/8536/412
AMIT_EGF_RESPONSE_60_MCF10A	37	0.664206	1.97116	0.0015456	0.0156907	0.0105461	3183	tags=51%, list=20%, signal=41%	3576/3569/8626/2920/5743/80149/8870/8553/7128/3694/27071/10395/5734/11010/800/3726/4255/11046/9020
CROMER_TUMORIGENESIS_DN	37	0.616192	1.82867	0.0015456	0.0156907	0.0105461	3422	tags=65%, list=21%, signal=51%	5320/218/5493/7033/8991/3119/7739/10859/3557/4582/6286/360/634/1191/2012/1893/8000/57228/84525/223/7123/362/7053/4925
CROONQUIST_NRAS_SIGNALING_UP	37	0.739801	2.1955	0.0015456	0.0156907	0.0105461	2353	tags=54%, list=15%, signal=46%	3512/729230/2650/6352/7903/1536/4688/962/4481/942/9450/6039/54440/653361/80342/634/10457/2000/1524/9899
GEISS_RESPONSE_TO_DSRNA_UP	37	0.633571	1.88024	0.0015456	0.0156907	0.0105461	3906	tags=57%, list=24%, signal=43%	3489/1999/7980/7127/301/5329/960/6303/7128/7185/9111/1123/4792/2643/2247/3659/8837/6890/2633/9314/7130
HAN_JNK_SINGALING_DN	37	0.645425	1.91542	0.0015456	0.0156907	0.0105461	2284	tags=46%, list=14%, signal=39%	3929/3934/3290/1356/9021/133418/929/5997/718/6689/5360/1292/972/355/1291/6649/19
KEGG_INTESTINAL_IMMUNE_NETWORK_FOR_IGA_PRODUCTION	37	0.700709	2.07948	0.0015456	0.0156907	0.0105461	3183	tags=81%, list=20%, signal=65%	3569/3600/29851/3586/3119/8741/3117/3123/3122/23308/3108/942/3109/3601/3115/10673/3111/3695/958/3127/940/4055/7040/3113/7852/56477/3118/2826/941/9020
KEGG_TYPE_I_DIABETES_MELLITUS	37	0.656483	1.94824	0.0015456	0.0156907	0.0105461	3417	tags=70%, list=21%, signal=55%	3002/5551/3552/3119/3553/3117/3123/3458/3122/3108/942/3109/355/3115/3111/3127/940/1363/3133/3107/3113/3134/3118/941/3135/3106
SPIRA_SMOKERS_LUNG_CANCER_UP	37	0.61819	1.8346	0.0015456	0.0156907	0.0105461	3656	tags=46%, list=23%, signal=36%	729/3576/2920/5265/5473/64116/5996/7357/1604/83604/10140/1756/8671/8763/23471/10159/10550
KERLEY_RESPONSE_TO_CISPLATIN_UP	43	0.631038	1.91239	0.00155039	0.0156907	0.0105461	3882	tags=60%, list=24%, signal=46%	9547/5054/220/301/8061/8870/8794/307/55332/10544/355/857/1263/9518/10346/1026/4000/9263/1643/2232/64787/51065/23612/3635/57103/1647
MCDOWELL_ACUTE_LUNG_INJURY_UP	43	0.710529	2.15329	0.00155039	0.0156907	0.0105461	2470	tags=53%, list=15%, signal=45%	4057/3934/6279/9536/5806/116844/2810/4015/6696/2212/4052/7045/79689/9180/1281/51129/3371/55106/3566/4792/1026/8877/1476
ONDER_CDH1_TARGETS_3_DN	43	0.769685	2.33257	0.00155039	0.0156907	0.0105461	2278	tags=65%, list=14%, signal=56%	5266/1440/2921/3934/3576/8626/2920/5055/5743/8076/2919/81849/7850/5029/6674/1992/3553/9052/26298/11067/1824/4319/30817/3856/10468/5650/55107/55040
YAMASHITA_METHYLATED_IN_PROSTATE_CANCER	43	0.681378	2.06495	0.00155039	0.0156907	0.0105461	1949	tags=44%, list=12%, signal=39%	6354/4316/6279/9536/5054/1277/9843/6696/50486/27063/165/55013/283897/4322/4319/51316/64174/10457/2621
KEGG_CYTOSOLIC_DNA_SENSING_PATHWAY	40	0.598226	1.8023	0.0015528	0.0156907	0.0105461	4019	tags=50%, list=25%, signal=38%	3569/6352/834/3553/3606/29108/11035/81030/9641/3627/4792/4790/3665/340061/8737/9447/90865/23586/10622/29110
KLEIN_TARGETS_OF_BCR_ABL1_FUSION	40	0.605006	1.82273	0.0015528	0.0156907	0.0105461	3504	tags=68%, list=22%, signal=53%	3575/6689/4332/5450/4353/945/290/4689/5788/1441/10320/6850/1436/861/29760/695/958/3683/973/4615/3662/930/7852/27181/5371/5896/3654
NAKAJIMA_MAST_CELL	40	0.680968	2.05159	0.0015528	0.0156907	0.0105461	2323	tags=55%, list=15%, signal=47%	6347/4489/7076/1359/3958/1545/2205/4129/4496/822/284119/794/3067/27306/10457/1191/1509/6001/4013/10468/9518/7262
AMIT_SERUM_RESPONSE_40_MCF10A	31	0.66113	1.8874	0.00155521	0.0156907	0.0105461	3115	tags=55%, list=19%, signal=44%	2921/10135/8626/2920/5997/3552/7057/9122/2357/79867/1634/133/2752/2760/5641/25932/1843
KEGG_GRAFT_VERSUS_HOST_DISEASE	31	0.761305	2.17338	0.00155521	0.0156907	0.0105461	3417	tags=87%, list=21%, signal=69%	3569/3002/5551/3552/3119/3553/3117/3123/3458/3122/3108/942/3109/355/3115/3111/3127/940/3133/3107/3113/3134/3118/941/3135/3824/3106
MOSERLE_IFNA_RESPONSE	31	0.648507	1.85137	0.00155521	0.0156907	0.0105461	5237	tags=90%, list=33%, signal=61%	29126/8743/54809/64108/219285/3627/4599/10346/3428/51191/56829/4939/8638/55601/91543/10964/2633/3437/23586/91351/64135/94240/3434/4938/3433/129607/8519/10561
MUELLER_METHYLATED_IN_GLIOBLASTOMA	31	0.715918	2.04381	0.00155521	0.0156907	0.0105461	2697	tags=65%, list=17%, signal=54%	3934/2920/2810/6275/374/8870/6692/1364/7097/3872/7805/6286/4322/8630/11009/50848/3880/3004/1346/26136
PID_IL12_STAT4_PATHWAY	31	0.682997	1.94983	0.00155521	0.0156907	0.0105461	1354	tags=45%, list=8%, signal=41%	3559/8809/5551/915/917/916/8807/6775/3123/3458/3122/3606/942/920
SCHOEN_NFKB_SIGNALING	31	0.741093	2.11568	0.00155521	0.0156907	0.0105461	2168	tags=61%, list=14%, signal=53%	3576/330/6347/3604/2920/5806/5743/3552/718/1520/3486/7057/3553/81788/5734/12/4792/8460/2335
ZHAN_V1_LATE_DIFFERENTIATION_GENES_UP	31	0.658055	1.87862	0.00155521	0.0156907	0.0105461	4075	tags=71%, list=26%, signal=53%	330/5473/6275/2683/272/2517/7128/1471/7923/10653/6414/5196/7852/3460/4925/6948/2217/3655/847/4669/6387/334
APPEL_IMATINIB_RESPONSE	33	0.734685	2.12607	0.00155763	0.0156907	0.0105461	2826	tags=76%, list=18%, signal=62%	5918/9332/1522/728/11025/54/1508/1514/2517/968/4481/341/26031/3074/1512/5359/5468/1509/11314/2990/3073/3920/5476/2629/2760
GROSS_HYPOXIA_VIA_ELK3_ONLY_UP	33	0.62773	1.81656	0.00155763	0.0156907	0.0105461	2288	tags=39%, list=14%, signal=34%	6372/3569/6590/2920/7056/9023/1051/3936/6574/26253/10468/133/23657
ABBUD_LIF_SIGNALING_1_UP	41	0.725768	2.18747	0.0015625	0.0156907	0.0105461	1910	tags=54%, list=12%, signal=47%	3929/3934/9547/6037/1999/116844/9021/3554/7378/602/4121/55365/28959/5999/4353/2203/58472/3036/1051/7132/9111/1534
WEINMANN_ADAPTATION_TO_HYPOXIA_DN	41	0.662446	1.99661	0.0015625	0.0156907	0.0105461	2501	tags=56%, list=16%, signal=47%	3576/3569/218/7980/8809/7162/6648/6385/5329/3552/8870/4312/4837/7424/3486/1281/1306/4897/2861/7357/1604/9244/9123
ZUCCHI_METASTASIS_DN	41	0.751382	2.26467	0.0015625	0.0156907	0.0105461	1563	tags=39%, list=10%, signal=35%	2921/6364/6372/3576/3855/3976/10647/2920/301/2919/3958/374/1364/6303/4070/1471
BENNETT_SYSTEMIC_LUPUS_ERYTHEMATOSUS	30	0.70406	1.98619	0.00156495	0.0156907	0.0105461	3471	tags=70%, list=22%, signal=55%	820/2358/6279/6036/27350/8743/1668/10410/710/3430/5359/717/4599/4939/8638/3665/4600/4061/10964/6890/23424
BROWNE_HCMV_INFECTION_2HR_UP	36	0.658694	1.93488	0.00156495	0.0156907	0.0105461	2333	tags=47%, list=15%, signal=40%	2921/3576/5919/81578/3383/1675/1326/5997/4239/1842/1991/9249/25992/2533/4792/4013/2643
CLASPER_LYMPHATIC_VESSELS_DURING_METASTASIS_DN	36	0.712051	2.09161	0.00156495	0.0156907	0.0105461	2257	tags=56%, list=14%, signal=48%	6372/1293/7076/2919/5118/4015/117581/4052/1278/1289/1292/1281/6383/6382/4016/6850/4053/1291/2200/3908
GAUSSMANN_MLL_AF4_FUSION_TARGETS_F_DN	30	0.626142	1.76638	0.00156495	0.0156907	0.0105461	3882	tags=60%, list=24%, signal=46%	5055/26872/23601/117581/4837/7424/10553/272/89790/963/10184/83604/30001/23596/1491/23554/7035/1647
KEGG_PRIMARY_IMMUNODEFICIENCY	30	0.635699	1.79334	0.00156495	0.0156907	0.0105461	3433	tags=63%, list=21%, signal=50%	3575/29851/915/3932/916/3718/5788/3561/926/920/29760/326/695/958/4261/973/930/5896/6890
PEPPER_CHRONIC_LYMPHOCYTIC_LEUKEMIA_UP	30	0.659825	1.8614	0.00156495	0.0156907	0.0105461	2243	tags=50%, list=14%, signal=43%	6279/2920/1475/4069/5358/3553/23569/3363/1052/9340/313/1471/7098/11024/8000
PID_FRA_PATHWAY	36	0.637015	1.8712	0.00156495	0.0156907	0.0105461	2139	tags=47%, list=13%, signal=41%	3576/3569/6347/3976/3909/8061/5329/4312/1278/7056/3162/3691/5328/2697/1634/4773/2355
PID_IL23_PATHWAY	30	0.708736	1.99938	0.00156495	0.0156907	0.0105461	2749	tags=67%, list=17%, signal=55%	3569/6347/8809/2919/9021/916/8807/3675/3553/6775/4353/3458/3606/920/11009/4792/6776/3594/51561/4790
PID_UPA_UPAR_PATHWAY	36	0.657561	1.93155	0.00156495	0.0156907	0.0105461	2704	tags=56%, list=17%, signal=46%	2358/5054/5329/4314/3675/1991/3684/2357/3689/3693/2359/4322/5328/3082/3678/80310/2335/3690/7040/3685
TSAI_RESPONSE_TO_RADIATION_THERAPY	30	0.675738	1.90629	0.00156495	0.0156907	0.0105461	2535	tags=47%, list=16%, signal=39%	3569/1293/629/5054/4982/7424/1292/7057/684/1291/7048/2/7042/969
BOSCO_EPITHELIAL_DIFFERENTIATION_MODULE	38	0.643163	1.91204	0.00156986	0.0156907	0.0105461	2243	tags=45%, list=14%, signal=39%	3934/1999/5055/5493/144568/157506/3868/3872/9052/4582/3875/4070/1366/2152/2013/1893/8000
BURTON_ADIPOGENESIS_PEAK_AT_8HR	39	0.615887	1.84387	0.00156986	0.0156907	0.0105461	4043	tags=54%, list=25%, signal=40%	2069/7421/8091/8061/602/960/1051/9588/688/51316/3678/10875/9173/3428/9446/140809/116143/5447/55615/1831/7351
CROONQUIST_NRAS_VS_STROMAL_STIMULATION_UP	39	0.619152	1.85365	0.00156986	0.0156907	0.0105461	2353	tags=38%, list=15%, signal=33%	3512/729230/3783/241/54/1536/942/6688/6039/653361/9056/634/7764/1524/9899
FARMER_BREAST_CANCER_CLUSTER_1	39	0.712112	2.13196	0.00156986	0.0156907	0.0105461	1411	tags=51%, list=9%, signal=47%	3512/729230/29909/3003/3001/914/915/1234/3932/51237/5450/2841/9595/4068/3702/962/3587/55303/9535/3937
KAAB_FAILED_HEART_VENTRICLE_DN	39	0.605938	1.81409	0.00156986	0.0156907	0.0105461	3974	tags=49%, list=25%, signal=37%	2162/929/2207/1992/1466/713/968/10410/23516/10581/8547/12/4835/3459/3939/3654/5721/9367/6774
KUROZUMI_RESPONSE_TO_ONCOCYTIC_VIRUS	39	0.850908	2.54749	0.00156986	0.0156907	0.0105461	2116	tags=87%, list=13%, signal=76%	6354/6364/2829/6347/729230/2920/3589/2833/3600/6352/1233/6696/1234/3552/718/7850/3560/4050/834/1230/3684/3553/3597/3458/3579/6367/3561/3606/7133/3587/3603/3627/3570/1236
ONO_AML1_TARGETS_DN	35	0.659103	1.92527	0.00156986	0.0156907	0.0105461	1697	tags=46%, list=11%, signal=41%	729230/2833/114836/3586/6352/9021/914/8784/1234/837/6402/860/944/2867/8832/3566
REACTOME_IL_3_5_AND_GM_CSF_SIGNALING	39	0.628382	1.88128	0.00156986	0.0156907	0.0105461	2172	tags=41%, list=14%, signal=36%	3559/3568/7006/3560/3718/1439/3055/7409/3561/6850/5777/29760/4067/6464/6776/5293
ZHAN_MULTIPLE_MYELOMA_DN	39	0.672179	2.0124	0.00156986	0.0156907	0.0105461	3041	tags=69%, list=19%, signal=56%	3934/4360/6280/4069/6283/216/1278/199/1991/5836/3689/971/6039/1052/6850/341/939/7940/7412/1512/4267/3176/2/10924/5196/7480/3087
HUANG_FOXA2_TARGETS_DN	34	0.733163	2.12828	0.00157729	0.0156907	0.0105461	1918	tags=62%, list=12%, signal=54%	3489/2920/3426/1305/6275/55240/6696/5329/7045/960/8406/7052/1508/5627/11226/9022/3691/8309/3371/634/1291
BOQUEST_STEM_CELL_CULTURED_VS_FRESH_DN	29	0.675281	1.88161	0.00159236	0.0156907	0.0105461	2130	tags=55%, list=13%, signal=48%	9547/5493/730/1675/9021/51673/929/5157/1805/718/28959/3479/5734/10752/54504/5104
GILDEA_METASTASIS	29	0.674214	1.87864	0.00159236	0.0156907	0.0105461	2541	tags=62%, list=16%, signal=52%	3855/5806/10791/112464/5880/5552/10404/4070/81031/684/397/10398/3880/11010/3176/2335/3428/6876
KEGG_ALLOGRAFT_REJECTION	29	0.766315	2.13527	0.00159236	0.0156907	0.0105461	3417	tags=86%, list=21%, signal=68%	3002/3586/5551/3119/3117/3123/3458/3122/3108/942/3109/355/3115/3111/958/3127/940/3133/3107/3113/3134/3118/941/3135/3106
KEGG_AUTOIMMUNE_THYROID_DISEASE	29	0.666469	1.85706	0.00159236	0.0156907	0.0105461	3417	tags=86%, list=21%, signal=68%	3002/3586/5551/3119/3117/3123/3122/3108/942/1493/3109/355/3115/3111/958/3127/940/3133/3107/3113/3134/3118/941/3135/3106
KIM_LRRC3B_TARGETS	29	0.694845	1.93612	0.00159236	0.0156907	0.0105461	3519	tags=72%, list=22%, signal=57%	5265/2919/6352/4069/3119/3123/972/3115/10581/966/3428/3133/3107/4939/6892/2760/2495/567/3106/6890/5721
PARK_TRETINOIN_RESPONSE_AND_PML_RARA_FUSION	29	0.708331	1.9737	0.00159236	0.0156907	0.0105461	3765	tags=79%, list=24%, signal=61%	3489/7127/7378/8870/241/6518/6503/7133/3198/4046/6688/638/2000/5294/10397/2268/23526/1050/9516/3659/5292/3417/5660
WESTON_VEGFA_TARGETS_12HR	29	0.771138	2.14871	0.00159236	0.0156907	0.0105461	2030	tags=62%, list=13%, signal=54%	10537/1293/6347/7980/6385/4314/1278/4837/1289/3486/27063/2150/2517/6303/2669/7412/5021/8910
WILENSKY_RESPONSE_TO_DARAPLADIB	29	0.818759	2.2814	0.00159236	0.0156907	0.0105461	1425	tags=72%, list=9%, signal=66%	1116/729230/2833/6352/5329/3903/3552/79961/1520/1230/1536/80896/3162/968/962/3108/920/653361/2124/51411/5724
DAZARD_UV_RESPONSE_CLUSTER_G2	28	0.646228	1.78999	0.00160256	0.0156907	0.0105461	3233	tags=57%, list=20%, signal=46%	2921/6364/3576/2920/8870/1364/4070/1465/3012/5366/7262/3726/8349/10140/4741/4061
DORSEY_GAB2_TARGETS	28	0.616024	1.70633	0.00160256	0.0156907	0.0105461	2829	tags=54%, list=18%, signal=44%	1293/3604/7980/5054/1277/960/7057/2791/3598/7262/3690/2710/2934/969/9034
KAMIKUBO_MYELOID_CEBPA_NETWORK	28	0.818458	2.26705	0.00160256	0.0156907	0.0105461	1966	tags=71%, list=12%, signal=63%	3929/4057/820/3934/57126/6279/3240/6280/2015/301/4317/1992/3684/1536/3606/3067/10653/2745/3956/3394
PID_SYNDECAN_4_PATHWAY	28	0.642691	1.7802	0.00160256	0.0156907	0.0105461	4211	tags=64%, list=26%, signal=47%	3909/6352/6385/7057/8324/8038/3678/3371/5580/2335/2247/7852/6386/87/7035/284217/6387/5879
TAKEDA_TARGETS_OF_NUP98_HOXA9_FUSION_3D_DN	28	0.814689	2.25661	0.00160256	0.0156907	0.0105461	1366	tags=57%, list=9%, signal=52%	6374/6354/3976/6279/2213/3575/6280/9332/10462/5473/240/222487/7045/5008/9935/3082
GAVIN_PDE3B_TARGETS	21	0.763323	1.99524	0.00162338	0.0156907	0.0105461	2498	tags=71%, list=16%, signal=60%	3559/2162/3002/3586/1536/84958/4689/8743/54843/3606/1493/6856/10875/10148/7040
LIAN_NEUTROPHIL_GRANULE_CONSTITUENTS	21	0.844438	2.20726	0.00162338	0.0156907	0.0105461	2066	tags=86%, list=13%, signal=75%	4057/820/3934/1359/1520/1991/1075/1508/4353/2357/1536/5552/3689/1514/4322/1512/1509/2990
NIELSEN_SYNOVIAL_SARCOMA_DN	19	0.806979	2.06119	0.00163132	0.0156907	0.0105461	2374	tags=89%, list=15%, signal=76%	730/1520/199/834/58472/1536/3689/26509/3108/3430/6039/920/10475/397/3603/3965/26471
BOYAULT_LIVER_CANCER_SUBCLASS_G5_DN	27	0.712938	1.96184	0.00163666	0.0156907	0.0105461	2649	tags=63%, list=17%, signal=53%	3383/9976/602/6282/23231/7052/2014/7805/1535/3587/9473/3115/397/1601/5734/3428/3113
DAVIES_MULTIPLE_MYELOMA_VS_MGUS_DN	27	0.704629	1.93898	0.00163666	0.0156907	0.0105461	3691	tags=78%, list=23%, signal=60%	6279/5473/23643/8875/2207/10577/10859/1668/6303/6039/7096/9056/939/7114/2752/10461/1796/5218/9516/87/4627
LIANG_SILENCED_BY_METHYLATION_UP	27	0.688575	1.8948	0.00163666	0.0156907	0.0105461	2976	tags=67%, list=19%, signal=54%	1116/3855/220/8076/5069/4314/718/7292/3872/5552/8334/3856/3880/358/4973/1346/8349/5641
TIAN_TNF_SIGNALING_VIA_NFKB	27	0.778337	2.14181	0.00163666	0.0156907	0.0105461	2825	tags=78%, list=18%, signal=64%	2921/6364/3576/3569/3604/2920/3575/7127/5743/2919/6385/7128/7185/5971/9945/4792/10468/2643/4791/4790/9308
BIOCARTA_INFLAM_PATHWAY	20	0.820006	2.11382	0.00163934	0.0156907	0.0105461	1446	tags=65%, list=9%, signal=59%	1440/3576/3569/3589/3600/3586/3552/3123/3458/3122/3574/920/1435
NIELSEN_GIST_AND_SYNOVIAL_SARCOMA_DN	20	0.834903	2.15222	0.00163934	0.0156907	0.0105461	1972	tags=90%, list=12%, signal=79%	9332/8076/301/2919/4837/6035/6424/4689/3689/2350/7305/5328/3587/920/1436/717/10457/1509
GUENTHER_GROWTH_SPHERICAL_VS_ADHERENT_DN	25	0.730881	1.97915	0.00164204	0.0156907	0.0105461	2868	tags=68%, list=18%, signal=56%	4233/5329/960/834/3597/1728/857/9961/5580/8829/966/1509/7048/2335/7042/2548/11098
BIOCARTA_NKT_PATHWAY	22	0.762157	2.00128	0.00164474	0.0156907	0.0105461	3427	tags=77%, list=21%, signal=61%	729230/8809/2833/1233/1234/1230/3458/920/3566/1236/940/7042/3594/7040/7852/3460/3459
CHIANG_LIVER_CANCER_SUBCLASS_INTERFERON_UP	23	0.739696	1.96053	0.00164474	0.0156907	0.0105461	1480	tags=48%, list=9%, signal=43%	5320/2213/26002/6999/51338/241/4837/2214/8564/8477/3820
GRAHAM_CML_QUIESCENT_VS_CML_DIVIDING_UP	23	0.831883	2.20487	0.00164474	0.0156907	0.0105461	2004	tags=74%, list=13%, signal=65%	6374/10563/2921/6364/6372/3576/2920/2919/6648/6355/7292/3553/8334/6363/5101/2012/5996
REACTOME_COMPLEMENT_CASCADE	22	0.812929	2.1346	0.00164474	0.0156907	0.0105461	1260	tags=64%, list=8%, signal=59%	722/1378/729/629/716/3426/730/1675/718/712/3075/5627/713/714
RICKMAN_HEAD_AND_NECK_CANCER_D	22	0.778325	2.04373	0.00164474	0.0156907	0.0105461	2100	tags=59%, list=13%, signal=51%	4057/2348/7033/563/3119/3117/6363/3820/79838/80341/1191/57535/4033
CHEN_ETV5_TARGETS_SERTOLI	18	0.831385	2.09721	0.00165017	0.0156907	0.0105461	1796	tags=72%, list=11%, signal=64%	6354/6372/3569/2213/2212/64581/7056/713/963/5341/948/57214/10457
DAZARD_UV_RESPONSE_CLUSTER_G28	18	0.783131	1.97549	0.00165017	0.0156907	0.0105461	2323	tags=61%, list=15%, signal=52%	2921/6364/3576/2920/5743/8870/302/4495/4070/5366/7262
DEBOSSCHER_NFKB_TARGETS_REPRESSED_BY_GLUCOCORTICOIDS	18	0.799087	2.01574	0.00165017	0.0156907	0.0105461	1566	tags=67%, list=10%, signal=60%	6357/3576/3569/6356/3589/5743/3383/6352/6401/3553/3606/7412
NIELSEN_LEIOMYOSARCOMA_UP	17	0.776191	1.93513	0.00165563	0.0156907	0.0105461	2352	tags=65%, list=15%, signal=55%	4311/6352/56833/3783/7424/3119/822/4016/83442/9645/9455
NIELSEN_MALIGNAT_FIBROUS_HISTIOCYTOMA_UP	17	0.851902	2.12389	0.00165563	0.0156907	0.0105461	1292	tags=71%, list=8%, signal=65%	6354/4311/1293/6347/3976/7076/2919/4015/2769/8406/6424/5328
REACTOME_PD1_SIGNALING	17	0.787383	1.96304	0.00165563	0.0156907	0.0105461	3045	tags=88%, list=19%, signal=71%	80380/29126/915/917/3932/916/3117/3123/920/5777/3115/3127/3113/5133/3118
BIOCARTA_COMP_PATHWAY	16	0.81374	2.00901	0.00167224	0.0156907	0.0105461	1769	tags=69%, list=11%, signal=61%	729/629/716/730/1675/715/718/712/713/714/717
BIOCARTA_LAIR_PATHWAY	16	0.788782	1.94739	0.00167224	0.0156907	0.0105461	2552	tags=75%, list=16%, signal=63%	729/3576/3569/3383/730/3552/718/3689/6403/7412/6404/3683
KUROZUMI_RESPONSE_TO_ONCOCYTIC_VIRUS_AND_CYCLIC_RGD	16	0.883809	2.182	0.00167224	0.0156907	0.0105461	1338	tags=75%, list=8%, signal=69%	729230/6356/3586/1233/1234/3577/3560/1230/3458/3579/6367/3587
BIOCARTA_GRANULOCYTES_PATHWAY	14	0.80784	1.93541	0.00168634	0.0156907	0.0105461	1131	tags=64%, list=7%, signal=60%	1440/3576/3383/3552/6402/3684/3689/3458/6403
HAHTOLA_CTCL_PATHOGENESIS	14	0.819865	1.96422	0.00168634	0.0156907	0.0105461	1208	tags=71%, list=8%, signal=66%	3575/3002/353514/6352/51338/7294/1043/4818/3560/6286
MATTHEWS_SKIN_CARCINOGENESIS_VIA_JUN	14	0.779114	1.86659	0.00168634	0.0156907	0.0105461	1938	tags=57%, list=12%, signal=50%	27177/2919/3909/6696/5329/241/4688/8717
BIOCARTA_TH1TH2_PATHWAY	15	0.786104	1.92386	0.00168919	0.0156907	0.0105461	2434	tags=73%, list=15%, signal=62%	3559/8809/3123/3458/3122/3606/942/3566/958/940/3594
HUMMEL_BURKITTS_LYMPHOMA_DN	15	0.779215	1.907	0.00168919	0.0156907	0.0105461	2005	tags=73%, list=13%, signal=64%	597/29969/602/6282/960/54103/8878/1396/1512/958/4792
REACTOME_PHOSPHORYLATION_OF_CD3_AND_TCR_ZETA_CHAINS	15	0.755266	1.84839	0.00168919	0.0156907	0.0105461	3045	tags=80%, list=19%, signal=65%	915/917/3932/916/3117/5788/3123/920/3115/3127/3113/3118
SA_MMP_CYTOKINE_CONNECTION	15	0.814753	1.99397	0.00168919	0.0156907	0.0105461	2498	tags=87%, list=16%, signal=73%	960/6402/2214/3553/7133/944/943/1435/7132/3570/6693/7042/7040
BIOCARTA_DC_PATHWAY	13	0.815644	1.90574	0.00170358	0.0157543	0.0105888	2338	tags=85%, list=15%, signal=72%	3586/914/921/924/7097/945/290/3458/51284/958/7099
BIOCARTA_IL17_PATHWAY	13	0.841363	1.96583	0.00170358	0.0157543	0.0105888	1354	tags=69%, list=8%, signal=63%	1440/3576/3569/914/915/917/916/965/920
BIOCARTA_CLASSIC_PATHWAY	12	0.840144	1.91292	0.00173913	0.0158882	0.0106788	1769	tags=75%, list=11%, signal=67%	729/716/730/715/718/712/713/714/717
BIOCARTA_CTL_PATHWAY	12	0.796034	1.81249	0.00173913	0.0158882	0.0106788	1381	tags=67%, list=9%, signal=61%	3002/5551/3383/915/917/916/3689/355
BIOCARTA_THELPER_PATHWAY	12	0.807415	1.8384	0.00173913	0.0158882	0.0106788	2552	tags=83%, list=16%, signal=70%	3383/914/915/917/916/3689/5788/920/940/3683
LEI_HOXC8_TARGETS_UP	12	0.790917	1.80084	0.00173913	0.0158882	0.0106788	2828	tags=67%, list=18%, signal=55%	6354/6347/133418/7850/10232/54626/9123/5376
MARTINELLI_IMMATURE_NEUTROPHIL_DN	12	0.827257	1.88358	0.00173913	0.0158882	0.0106788	1530	tags=83%, list=10%, signal=75%	3576/6648/2212/10610/3577/4688/3579/2215/1441/313
BIOCARTA_CYTOKINE_PATHWAY	11	0.871611	1.95643	0.00176367	0.0158882	0.0106788	1748	tags=73%, list=11%, signal=65%	3576/3569/3600/3586/3552/3458/3606/3603
BIOCARTA_MONOCYTE_PATHWAY	11	0.79942	1.79439	0.00176367	0.0158882	0.0106788	1131	tags=64%, list=7%, signal=59%	3383/6401/960/6402/3684/3689/6403
BIOCARTA_TCRA_PATHWAY	11	0.825105	1.85204	0.00176367	0.0158882	0.0106788	1354	tags=73%, list=8%, signal=67%	915/917/3932/916/5788/3123/3122/920
GRAHAM_CML_QUIESCENT_VS_NORMAL_DIVIDING_DN	11	0.854347	1.91768	0.00176367	0.0158882	0.0106788	1028	tags=73%, list=6%, signal=68%	3512/6691/3002/3119/199/5358/4353/3117
RAY_ALZHEIMERS_DISEASE	11	0.844776	1.8962	0.00176367	0.0158882	0.0106788	575	tags=73%, list=4%, signal=70%	6362/6354/3576/3489/3589/1950/6352/3552
REACTOME_INITIAL_TRIGGERING_OF_COMPLEMENT	11	0.823273	1.84793	0.00176367	0.0158882	0.0106788	1769	tags=73%, list=11%, signal=65%	629/716/1675/718/712/713/714/717
REACTOME_REGULATION_OF_COMPLEMENT_CASCADE	11	0.844982	1.89666	0.00176367	0.0158882	0.0106788	966	tags=64%, list=6%, signal=60%	722/1378/629/3426/718/3075/5627
ZHENG_BOUND_BY_FOXP3	460	0.337051	1.36641	0.00219539	0.0197349	0.0132643	2781	tags=23%, list=17%, signal=20%	3559/200132/3575/3101/301/64332/29851/114836/157869/29969/79925/1326/10225/81552/84419/131450/4117/6696/5732/81849/51311/195814/7006/256691/6504/960/4121/6402/64231/79056/26191/399/137835/2565/7903/6775/2150/2841/9595/64092/2322/4068/5788/6672/3458/8477/7128/6403/963/387357/1493/340152/9840/55303/355/58475/3936/10666/2185/80342/170575/2625/285362/1880/2533/285513/8829/163351/831/7764/10333/5734/5…
ZWANG_CLASS_1_TRANSIENTLY_INDUCED_BY_EGF	443	0.34128	1.38187	0.00220751	0.0198012	0.0133089	3964	tags=32%, list=25%, signal=25%	2069/340075/4233/3976/285498/6590/85480/5055/5806/2635/80380/3909/64866/8061/7162/6385/9182/3554/3772/202309/374/7022/29126/5732/195814/3868/1907/3753/7424/144402/84941/7057/7097/345557/644815/6303/9052/9510/51744/140576/3694/5328/9388/154/11123/2185/26031/360/170679/51129/1512/3371/3111/4067/1465/83593/8829/1263/147945/7764/5021/3570/5734/57619/285966/64761/79191/10468/11228/5366/80271/64859/800…
FARMER_BREAST_CANCER_BASAL_VS_LULMINAL	315	0.366139	1.44765	0.0023175	0.0206267	0.0138637	2220	tags=23%, list=14%, signal=20%	5266/6374/8685/3576/1116/6347/5918/5806/771/597/55240/7162/6648/7033/81493/374/54502/22996/2171/3868/6337/23650/960/9633/10610/3315/79083/10040/2203/1466/6518/5002/3693/54894/11226/10753/51083/1051/3875/84179/1728/9435/57758/1824/7802/688/10103/6720/9603/8424/64847/9/1396/81031/2625/1362/80310/55733/4067/23428/3856/60598/57535/5174/80127/6285/51678/133/9518/5104/4478/114327/79026
SA_REG_CASCADE_OF_CYCLIN_EXPR	12	-0.793048	-1.9739	0.00234192	0.0206267	0.0138637	1421	tags=50%, list=9%, signal=46%	890/1029/1870/595/1019
LU_AGING_BRAIN_UP	255	0.383974	1.49742	0.00234742	0.0206267	0.0138637	3757	tags=40%, list=24%, signal=31%	3240/2262/9976/9843/2202/1545/2040/4052/4982/6035/1842/9104/6563/7052/2246/8334/4495/5352/25840/6383/26509/6856/9588/4493/1052/8630/9610/2697/8601/9249/857/8424/1774/5445/8826/2791/25937/1465/30851/10267/831/55062/10627/4792/6285/5348/25976/7048/9936/4478/79026/3707/6414/10397/4502/3428/26471/1193/10449/2934/7138/9341/3920/7466/4217/83604/183/10768/3685/800/2670/8082/9848/7431/5376/27295/5420/224…
RUTELLA_RESPONSE_TO_HGF_VS_CSF2RB_AND_IL4_DN	237	0.407392	1.58244	0.00235849	0.0206267	0.0138637	3473	tags=34%, list=22%, signal=27%	6357/330/7421/50615/6385/3554/30835/5997/25816/7850/4065/6504/2205/302/7739/64231/3315/2150/3597/23682/6367/965/101/7185/27071/10282/942/80223/9064/1052/6363/55686/861/51316/3385/1396/8038/27074/8832/10653/84790/1429/1465/1389/6506/8804/10267/8717/11184/2621/966/23475/1236/10148/1026/9455/1193/5264/27076/1438/54477/6361/5664/6653/9308/3662/3084/7852/941/6038/9020/5819/9516/55233/3572/23180/8837/9…
HUTTMANN_B_CLL_POOR_SURVIVAL_UP	250	0.382608	1.48909	0.00236127	0.0206267	0.0138637	3494	tags=33%, list=22%, signal=26%	729230/80258/2833/7076/10288/301/4887/5551/9976/6284/921/2207/6282/8321/51237/8406/165/7057/6263/23550/8334/822/6676/4688/923/7133/7305/1052/11123/5023/9473/5445/1396/5618/2625/634/3603/254102/6813/4599/3570/11006/9744/375449/57326/23216/2752/1026/9455/489/2896/9123/3683/2590/51268/2548/54436/79890/843/2760/4967/57282/3665/3084/55540/1756/26469/4125/8613/2628/6038/706/11040/3241/7108/3135/4860/11…
VANTVEER_BREAST_CANCER_ESR1_DN	227	0.397849	1.53998	0.00236407	0.0206267	0.0138637	2199	tags=23%, list=14%, signal=20%	6362/8685/4316/10158/1116/3855/5918/3101/6352/597/55240/6648/56833/1827/3783/54757/3868/5360/25984/6281/5031/23650/11025/1075/168455/1536/1466/5552/6518/3689/7128/8200/9435/3613/1535/1824/445/3601/9404/9473/3620/27074/9111/4064/5359/4067/57217/25923/11010/133/4478/23216
HOLLMANN_APOPTOSIS_VIA_CD40_DN	247	0.389334	1.51254	0.00237248	0.0206267	0.0138637	3592	tags=34%, list=22%, signal=26%	2162/8631/5723/55655/79961/6282/4065/837/302/1992/10577/1075/3006/165/834/8334/965/7205/6039/29108/9535/4258/64108/8698/79792/23333/5445/55630/10653/7504/8804/11262/57535/974/23475/64761/54504/10346/839/56898/840/56829/3133/9123/55081/8801/3217/3107/5264/5698/54847/26136/4814/9446/4615/55856/7431/5092/3134/64778/7852/9903/56672/57037/23129/2628/706/9516/4600/11142/5696/308/3135/871/5720/4285/5896…
ACEVEDO_LIVER_CANCER_WITH_H3K27ME3_UP	205	0.38451	1.46925	0.00239521	0.0206267	0.0138637	3001	tags=35%, list=19%, signal=28%	8685/5320/3569/344805/5055/150350/685/2919/135398/4317/202309/374/79887/2766/51311/286187/85477/79689/1278/79669/8321/6035/9180/160364/64581/3547/2984/1281/137835/7097/9595/3363/6403/387357/6039/10320/57562/9435/84868/6507/11281/397/221935/56169/285513/85027/10395/51765/9173/79161/81704/81035/375449/658/9413/5294/4354/4005/340596/114884/54543/23052/1687/800/9365/9890/56776/11030/136895/29071/5621
SCHWAB_TARGETS_OF_BMYB_POLYMORPHIC_VARIANTS_UP	13	-0.750759	-1.91473	0.00240964	0.0206267	0.0138637	1217	tags=46%, list=8%, signal=43%	23316/993/64344/595/4193
CHANG_CORE_SERUM_RESPONSE_DN	200	0.382438	1.45419	0.00242718	0.0206267	0.0138637	3781	tags=32%, list=24%, signal=25%	22925/6590/629/7127/716/4060/6648/51279/3554/7148/25816/4121/54206/84680/8553/58472/25840/710/10404/79974/11067/84795/10076/1435/1471/55268/285362/1593/414/1601/79901/3818/9236/57326/8742/311/9881/3707/10346/56898/1026/6526/26471/1193/2934/4094/8506/50484/54625/11213/2628/9589/64397/11142/3572/56940/84159/10169/1497/5447/317649/23479/10491/7706/2217
REACTOME_CYCLIN_A_B1_ASSOCIATED_EVENTS_DURING_G2_M_TRANSITION	15	-0.694327	-1.84128	0.00243902	0.0206267	0.0138637	2280	tags=53%, list=14%, signal=46%	983/890/9133/5347/995/9088/993
REACTOME_GLUTAMATE_NEUROTRANSMITTER_RELEASE_CYCLE	15	-0.701504	-1.86031	0.00243902	0.0206267	0.0138637	2027	tags=40%, list=13%, signal=35%	6512/5864/22999/6505/6511
LOPEZ_MESOTELIOMA_SURVIVAL_TIME_UP	14	-0.727502	-1.89349	0.00244499	0.0206267	0.0138637	3969	tags=79%, list=25%, signal=59%	2317/11332/6790/24137/9833/9319/332/51155/995/54478
SA_G1_AND_S_PHASES	14	-0.748392	-1.94786	0.00244499	0.0206267	0.0138637	1421	tags=43%, list=9%, signal=39%	1029/1870/595/4193/1019
GAUSSMANN_MLL_AF4_FUSION_TARGETS_F_UP	179	0.400729	1.51176	0.00246002	0.0206267	0.0138637	2344	tags=31%, list=15%, signal=27%	4311/389118/2707/8076/64332/715/4015/1326/114897/6284/4982/1292/9180/7739/1992/55365/28959/5999/1281/2331/9122/8544/2150/11346/8935/6640/3606/129804/140576/55332/7096/1052/4053/6507/79895/6236/2192/55268/1512/1601/3566/79630/9509/831/1291/2621/5336/150737/10468/84898/1893/9050/6414/55040/3965
FINETTI_BREAST_CANCER_KINOME_RED	16	-0.801867	-2.1398	0.00247525	0.0206267	0.0138637	3179	tags=100%, list=20%, signal=80%	6790/9833/55872/7443/699/983/84930/8317/10733/4751/6732/701/5347/7272/9212
REACTOME_GABA_SYNTHESIS_RELEASE_REUPTAKE_AND_DEGRADATION	17	-0.688843	-1.86336	0.00251256	0.0206267	0.0138637	2917	tags=41%, list=18%, signal=34%	2572/140679/6812/5864/22999/2571
HONRADO_BREAST_CANCER_BRCA1_VS_BRCA2	18	-0.676567	-1.87756	0.00252525	0.0206267	0.0138637	2328	tags=56%, list=15%, signal=48%	891/890/3852/332/1029/4288/7153/595/4193
BIOCARTA_CELLCYCLE_PATHWAY	23	-0.623838	-1.85202	0.00253807	0.0206267	0.0138637	2280	tags=43%, list=14%, signal=37%	891/983/1032/1869/894/1029/993/595/1019
EGUCHI_CELL_CYCLE_RB1_TARGETS	23	-0.704817	-2.09242	0.00253807	0.0206267	0.0138637	4068	tags=83%, list=25%, signal=62%	10051/4171/4174/9134/81930/10112/10592/10403/1894/4176/699/64151/1062/4751/890/55143/3832/995
REACTOME_G0_AND_EARLY_G1	23	-0.608412	-1.80622	0.00253807	0.0206267	0.0138637	4556	tags=57%, list=29%, signal=40%	5111/1875/5933/9134/990/55957/983/286826/1869/890/4605/993
SCIAN_CELL_CYCLE_TARGETS_OF_TP53_AND_TP73_DN	22	-0.623726	-1.81721	0.00253807	0.0206267	0.0138637	2790	tags=64%, list=17%, signal=53%	6790/891/1164/4176/991/3835/22974/899/890/4609/995/51512/11065
REACTOME_NITRIC_OXIDE_STIMULATES_GUANYLATE_CYCLASE	25	-0.582185	-1.78881	0.00254453	0.0206267	0.0138637	1434	tags=36%, list=9%, signal=33%	5140/5138/4842/5145/10242/4843/10846/5593
NIELSEN_GIST_AND_SYNOVIAL_SARCOMA_UP	20	-0.664976	-1.89657	0.00255102	0.0206267	0.0138637	1427	tags=45%, list=9%, signal=41%	3815/1028/652/5178/56139/6422/57628/8788
REACTOME_ADHERENS_JUNCTIONS_INTERACTIONS	27	-0.612672	-1.92272	0.00255755	0.0206267	0.0138637	652	tags=30%, list=4%, signal=28%	1006/1001/253559/1005/1013/1012/1016
REACTOME_GLUCAGON_TYPE_LIGAND_RECEPTORS	27	-0.572796	-1.79758	0.00255755	0.0206267	0.0138637	1322	tags=37%, list=8%, signal=34%	116/54331/2784/94235/2696/2740/2642/2786/7434
REACTOME_PRE_NOTCH_TRANSCRIPTION_AND_TRANSLATION	27	-0.607857	-1.90761	0.00255755	0.0206267	0.0138637	3887	tags=56%, list=24%, signal=42%	1871/1387/2648/192670/23112/2033/10046/192669/57690/27161/84441/3516/1869/595
REACTOME_TRAFFICKING_OF_AMPA_RECEPTORS	27	-0.602192	-1.88983	0.00255755	0.0206267	0.0138637	1085	tags=30%, list=7%, signal=28%	59283/2892/2893/80852/2891/10369/4193
XU_HGF_TARGETS_INDUCED_BY_AKT1_48HR_DN	27	-0.590363	-1.85271	0.00255755	0.0206267	0.0138637	2790	tags=52%, list=17%, signal=43%	389677/83461/440270/9786/1058/57405/259266/10147/1063/9928/23015/2155/219409
JEON_SMAD6_TARGETS_DN	19	-0.646438	-1.81811	0.00257069	0.0206267	0.0138637	3550	tags=68%, list=22%, signal=53%	1719/1644/9493/10212/1058/1956/10083/3832/9133/7153/27338/2065
LE_NEURONAL_DIFFERENTIATION_DN	19	-0.754625	-2.12238	0.00257069	0.0206267	0.0138637	2882	tags=63%, list=18%, signal=52%	9493/4440/1164/9037/991/9133/995/11065/9088/1870/1019
LI_WILMS_TUMOR_ANAPLASTIC_UP	19	-0.681313	-1.91619	0.00257069	0.0206267	0.0138637	2750	tags=63%, list=17%, signal=52%	83461/1058/983/10336/5983/11004/1063/8438/23397/4288/7272
PID_HIF1A_PATHWAY	19	-0.640644	-1.80181	0.00257069	0.0206267	0.0138637	1003	tags=16%, list=6%, signal=15%	64344/10956
GUENTHER_GROWTH_SPHERICAL_VS_ADHERENT_UP	21	-0.808152	-2.3204	0.00259067	0.0206267	0.0138637	1876	tags=67%, list=12%, signal=59%	10675/894/23284/4133/53358/55502/1400/2891/116448/10215/575/10683/388585
NIKOLSKY_BREAST_CANCER_19Q13.1_AMPLICON	21	-0.696125	-1.99874	0.00259067	0.0206267	0.0138637	4355	tags=90%, list=27%, signal=66%	84503/163087/163081/148268/92285/148266/339324/147923/51276/84911/57711/92283/374899/199704/163255/22835/163115/390927
REACTOME_KINESINS	21	-0.695679	-1.99746	0.00259067	0.0206267	0.0138637	3579	tags=81%, list=22%, signal=63%	3797/3796/3831/81930/3799/9493/24137/10112/29127/3835/11004/3832/56992/3833/3798/26153
LOPES_METHYLATED_IN_COLON_CANCER_DN	28	-0.565348	-1.76554	0.0026455	0.0206267	0.0138637	1457	tags=29%, list=9%, signal=26%	1028/7161/1029/2904/7020/7253/253738
REICHERT_MITOSIS_LIN9_TARGETS	28	-0.65871	-2.0571	0.0026455	0.0206267	0.0138637	2790	tags=64%, list=17%, signal=53%	51203/6790/10112/1058/891/157313/1062/26271/899/259266/55632/11004/1063/5347/4288/7153/57082
TSAI_RESPONSE_TO_IONIZING_RADIATION	144	0.427216	1.56321	0.00266312	0.0206267	0.0138637	2914	tags=34%, list=18%, signal=28%	6362/6364/330/9607/3958/10538/25816/7424/3560/26191/834/1230/9033/8743/3861/7128/3673/7185/5328/943/355/5777/3627/3856/8547/3880/1291/966/5336/4792/6776/9518/2335/1026/4791/6195/8985/2896/973/558/9242/6494/4790/10010/9308/1643/3726/50484/3662
CHIARADONNA_NEOPLASTIC_TRANSFORMATION_KRAS_DN	139	0.429038	1.56657	0.00266667	0.0206267	0.0138637	3756	tags=41%, list=24%, signal=32%	7421/6590/8076/1277/5118/9021/51226/7148/6284/216/9051/5360/8347/1278/1289/10232/10791/29887/3693/3430/9249/51316/91107/2944/10437/57619/2013/2200/133/358/3965/26471/8999/9244/977/2934/5264/28232/11167/5376/11098/2887/10140/1290/26056/4125/1843/6038/3572/4860/3993/2052/91860/83877/6508/3913/10491
PROVENZANI_METASTASIS_DN	131	0.464849	1.6838	0.00267023	0.0206267	0.0138637	3223	tags=37%, list=20%, signal=29%	3934/5054/7127/6385/8572/6282/25984/4129/23650/960/3486/7052/3315/1508/645/10410/7205/6273/6237/4493/4070/8974/9603/5445/9111/5480/10653/10581/1366/26010/1191/55062/6515/2512/55107/5954/8985/7138/9341/28232/5698/56731/6768/6647/5701/7851/7905/30844
LINDGREN_BLADDER_CANCER_CLUSTER_2A_DN	137	0.422513	1.53999	0.0026738	0.0206267	0.0138637	4161	tags=40%, list=26%, signal=30%	9536/51338/9021/4069/1827/4496/130814/1536/719/131566/9935/5325/4493/3017/91607/1601/79901/203/10783/11010/9936/11228/10231/4005/6414/4502/7357/7040/2934/55589/26136/5376/2790/25932/8905/2182/158293/6038/308/6386/56940/51776/2123/10169/85365/23479/217/1266/4189/1831/4154/23022/23071/23386/10618
REACTOME_ACTIVATION_OF_THE_PRE_REPLICATIVE_COMPLEX	29	-0.601851	-1.90104	0.0026738	0.0206267	0.0138637	3758	tags=55%, list=24%, signal=42%	5558/5557/4174/990/10926/4176/84515/5427/8317/5426/81620/4998/8318/23594/55388
RORIE_TARGETS_OF_EWSR1_FLI1_FUSION_DN	29	-0.727071	-2.29656	0.0026738	0.0206267	0.0138637	1724	tags=55%, list=11%, signal=49%	3800/28951/23504/9315/1114/10962/1400/100133941/1995/9118/4613/6422/1641/8788/54738
KOKKINAKIS_METHIONINE_DEPRIVATION_48HR_UP	126	0.45099	1.62528	0.00268456	0.0206267	0.0138637	3453	tags=42%, list=22%, signal=33%	2069/3576/3569/330/7076/4060/1806/3554/5329/3552/8321/3486/3315/834/3553/8743/2064/5328/51330/3082/355/2697/4258/64108/857/2944/6464/1634/8717/4792/8797/7098/839/1026/840/7042/6041/1635/633/9446/4615/10010/64065/3490/4255/27430/9516/3572/4860/8837/3459/8795/205
ZHONG_SECRETOME_OF_LUNG_CANCER_AND_FIBROBLAST	126	0.436386	1.57265	0.00268456	0.0206267	0.0138637	4886	tags=46%, list=31%, signal=32%	350/629/1277/1356/1522/6385/7148/6696/10232/10577/1508/9595/822/2517/307/9588/1471/7412/5480/2944/717/1191/3251/1509/4478/2335/1893/4000/633/9446/5269/51056/5315/5052/4860/3939/87/10159/10447/975/11315/56925/3959/5037/23549/5682/60/7533/928/2950/5034/5768/226/6678/7178/124583/4199/2936
CHUNG_BLISTER_CYTOTOXICITY_UP	129	0.471718	1.70488	0.00268817	0.0206267	0.0138637	4189	tags=42%, list=26%, signal=31%	3002/6385/56833/10225/915/201633/1234/2171/2769/54/1075/1508/2644/713/1514/10870/7128/710/942/714/926/4493/84868/55640/55803/1396/4647/5872/5106/10578/94120/4494/1026/7979/5264/2590/1643/123/123803/6647/29015/30844/79713/55312/3654/51429/51260/79023/54732/26608/975/54927/23386/55748
ELVIDGE_HYPOXIA_BY_DMOG_UP	128	0.461658	1.6647	0.00269542	0.0206267	0.0138637	2316	tags=27%, list=14%, signal=24%	6338/4233/1999/5054/6275/113146/4015/5329/25816/7045/7424/8406/3486/8553/1466/6676/6303/3123/6273/1824/2697/8974/857/51316/57214/6277/51129/2745/966/283/133/9518/29923/3669/10397
SMID_BREAST_CANCER_ERBB2_UP	122	0.487972	1.74972	0.00271003	0.0206267	0.0138637	1651	tags=26%, list=10%, signal=24%	3929/820/6279/2886/10647/6590/6280/8714/9635/1833/5409/6337/79820/8942/57016/2064/3597/8564/4582/11226/9022/3694/1728/445/10103/638/2867/360/8878/81031/79838/1362
BYSTRYKH_HEMATOPOIESIS_STEM_CELL_QTL_CIS	121	0.465325	1.66424	0.0027248	0.0206267	0.0138637	3714	tags=36%, list=23%, signal=27%	174/729230/2153/1075/4353/58472/23569/80896/3122/3067/54981/861/5445/1471/57085/50848/257144/1429/1465/8804/2012/8736/64859/84617/5954/873/3428/3594/33/223/55766/79629/2628/5792/51667/9516/25874/11240/54965/83440/55707/7035/406
KEGG_CELL_ADHESION_MOLECULES_CAMS	121	0.498291	1.78214	0.0027248	0.0206267	0.0138637	3201	tags=50%, list=20%, signal=41%	137075/80380/29851/3383/6385/6401/914/29126/6402/3119/9076/1364/3684/3689/3117/5788/3123/3122/923/6403/965/6383/23308/6382/3108/942/1493/926/3109/920/9071/10666/3115/7412/3385/50848/3111/1366/6614/4267/3695/958/4897/6404/3127/940/6693/3696/3133/3107/25945/3683/3113/3685/5133/8506/3134/3118/941/5792/5819
LABBE_TARGETS_OF_TGFB1_AND_WNT3A_UP	101	0.481	1.69542	0.0027248	0.0206267	0.0138637	4174	tags=51%, list=26%, signal=38%	6354/970/5054/3589/5743/6696/6898/5450/10232/9046/2683/27063/8553/860/822/26240/3694/445/3601/5837/53827/4986/8829/4166/203/3856/4323/5045/11151/7114/3357/1363/2934/2004/10008/3726/2199/23546/1843/79572/3914/196/54741/6565/361/631/23597/975/7791/29766/1000/649
SENESE_HDAC2_TARGETS_UP	107	0.509925	1.80812	0.0027248	0.0206267	0.0138637	3922	tags=41%, list=25%, signal=31%	3814/3576/10135/3575/64332/8091/597/8572/80149/3552/4982/50486/8942/9180/7052/114907/7128/5328/9945/9404/760/23333/57552/8826/1389/118429/7048/348093/7042/2004/84466/84333/5782/3572/79572/8795/6447/55293/5829/3655/8773/3998/56990/6744
KEGG_LEUKOCYTE_TRANSENDOTHELIAL_MIGRATION	103	0.501289	1.7697	0.00272851	0.0206267	0.0138637	2263	tags=33%, list=14%, signal=29%	137075/3383/7294/9076/1364/5880/399/3684/1536/4689/3689/7409/3702/4688/1535/653361/9071/23533/2185/7412/50848/83593/1366/10398/4267/5603/5336/10627/4636/29895/4478/5294/5293/58498
OHGUCHI_LIVER_HNF4A_TARGETS_DN	106	0.512007	1.81399	0.00273224	0.0206267	0.0138637	2815	tags=41%, list=18%, signal=34%	722/729/5918/4547/7980/5919/5265/3426/1757/171389/6281/80270/91662/727910/54/9076/2644/8564/2706/50865/8424/64333/5959/1512/123688/634/5174/23475/11309/56670/23498/622/55244/283927/377841/27141/368/1733/344/285440/79814/733/64065
ACOSTA_PROLIFERATION_INDEPENDENT_MYC_TARGETS_DN	113	0.475764	1.69047	0.00273598	0.0206267	0.0138637	3975	tags=52%, list=25%, signal=39%	793/8991/25816/6282/8942/199/5880/272/6006/64092/7984/5788/101/3875/4778/2039/9840/3937/360/6464/30851/5872/54863/3856/57804/6515/1509/11309/6776/4354/4005/29125/54480/8273/967/51393/391/4066/7138/54507/2564/2232/3726/3662/4668/64170/7360/9871/2099/871/26020/23344/5292/1390/54918/976/823/6774/4758
MARZEC_IL2_SIGNALING_UP	109	0.471131	1.67084	0.00273598	0.0206267	0.0138637	1494	tags=22%, list=9%, signal=20%	3559/8740/3576/330/3976/3604/3586/1233/8784/6696/3552/25816/8870/8807/3560/1439/5778/8743/7133/5008/51330/943/3587/11009
REACTOME_TOLL_RECEPTOR_CASCADES	111	0.513551	1.8231	0.00273598	0.0206267	0.0138637	3622	tags=39%, list=23%, signal=30%	3929/6288/23643/929/6283/51311/1520/7100/64127/1508/7097/1514/9450/10392/51284/7096/9641/3656/4064/695/1513/81622/10333/5336/4792/6285/7098/7099/4791/6195/4615/3665/148022/5641/11213/8737/1845/5606/81793/7867/3654/59307/51135
SCHAEFFER_PROSTATE_DEVELOPMENT_12HR_UP	111	0.463414	1.64512	0.00273598	0.0206267	0.0138637	3026	tags=40%, list=19%, signal=32%	9547/8626/220/6469/7022/2202/1545/5997/91522/64116/4129/54206/255631/8324/5627/283078/3691/11197/9064/1052/10103/7412/57214/80310/634/6423/81035/6776/4013/5366/2752/79026/132204/54829/56898/476/3920/2289/29995/4094/27295/64778/1290/6863
AMUNDSON_GAMMA_RADIATION_RESPONSE	39	-0.722962	-2.43408	0.00273973	0.0206267	0.0138637	2950	tags=74%, list=18%, signal=61%	9493/6790/9055/1058/891/1164/9232/3930/699/983/1062/899/9567/4751/890/11004/701/1063/9133/5347/9700/995/4085/11065/3833/7272/9212/1789
PID_ATR_PATHWAY	38	-0.530716	-1.76986	0.00273973	0.0206267	0.0138637	4065	tags=47%, list=25%, signal=35%	5984/4171/990/11073/1111/5518/63967/4176/675/5888/2177/890/5983/5347/995/993/4193
PID_AURORA_B_PATHWAY	38	-0.582716	-1.94328	0.00273973	0.0206267	0.0138637	2790	tags=61%, list=17%, signal=50%	5528/9918/9493/23468/6790/10112/10592/1058/3619/10403/29127/55958/699/64151/90293/55143/11004/332/23397/151648/3925/9212
PID_FOXM1_PATHWAY	39	-0.672918	-2.26559	0.00273973	0.0206267	0.0138637	2619	tags=54%, list=16%, signal=45%	11200/1058/891/1163/983/675/4313/3175/4751/890/1063/4609/332/9133/5347/1029/9212/2619/595/1019
REACTOME_G1_PHASE	35	-0.552442	-1.81662	0.00273973	0.0206267	0.0138637	4421	tags=51%, list=28%, signal=37%	1875/4331/5520/5933/1031/1871/5518/1027/1163/1032/1869/894/1029/28227/1870/595/1019
REACTOME_VOLTAGE_GATED_POTASSIUM_CHANNELS	38	-0.584954	-1.95074	0.00273973	0.0206267	0.0138637	664	tags=29%, list=4%, signal=28%	3785/56479/3790/3741/3745/3751/23415/90134/9312/131096
WANG_LSD1_TARGETS_DN	35	-0.559399	-1.8395	0.00273973	0.0206267	0.0138637	2303	tags=40%, list=14%, signal=34%	661/6812/27344/5864/9133/6860/9783/1114/7216/9699/64377/5126/10683
BHATI_G2M_ARREST_BY_2METHOXYESTRADIOL_UP	108	0.46272	1.63978	0.00274725	0.0206267	0.0138637	2601	tags=30%, list=16%, signal=25%	22943/8740/2191/301/6648/22996/55655/8870/5873/8355/8942/3006/441168/255239/3055/58538/4070/11009/2791/2730/25937/138151/10267/2591/25923/3012/79627/147138/84617/8877/3984/2590
KOKKINAKIS_METHIONINE_DEPRIVATION_96HR_UP	115	0.476412	1.69639	0.00275103	0.0206267	0.0138637	3503	tags=42%, list=22%, signal=33%	2069/3576/3569/3489/7076/2949/4060/1806/3554/5329/3552/8321/3486/3315/834/2064/3458/3082/355/2697/857/2944/80310/6464/1634/8797/7098/839/1026/840/7042/6041/1635/633/9446/4615/10010/64065/3490/2247/4255/27430/9516/3572/8837/3459/8795/3487
CERVERA_SDHB_TARGETS_2	105	0.48966	1.73079	0.00275482	0.0206267	0.0138637	3515	tags=46%, list=22%, signal=36%	6374/174/3576/629/26872/7276/26002/25928/374/80201/2153/4922/93664/7292/196410/91683/25840/130574/55214/2326/2697/4053/9111/1512/717/2591/1534/185/4291/9645/389136/4241/2/7042/10272/9953/1687/2239/9263/11098/3490/1843/5053/5396/4277/335/6447/51776
HOLLERN_EMT_BREAST_TUMOR_UP	105	0.532029	1.88055	0.00275482	0.0206267	0.0138637	3971	tags=53%, list=25%, signal=40%	2162/84935/4360/729230/2213/5118/6275/124460/51450/3075/27063/7903/9902/2014/64407/4046/4016/30008/7454/1436/1435/6236/3678/1601/50856/8829/1634/9173/94031/11010/2857/54587/7048/11328/2335/375387/27163/8828/121457/558/7431/23659/10800/8905/3087/5396/3487/3912/84734/2217/813/9262/4772/5255/2318/7106
IWANAGA_E2F1_TARGETS_INDUCED_BY_SERUM	30	-0.557678	-1.77241	0.00275482	0.0206267	0.0138637	4068	tags=57%, list=25%, signal=42%	22919/8487/54801/7750/78995/23462/9702/63967/79682/8898/10733/10635/64946/1763/4288/91614
REACTOME_NEUROTRANSMITTER_RELEASE_CYCLE	30	-0.656831	-2.08754	0.00275482	0.0206267	0.0138637	2917	tags=40%, list=18%, signal=33%	2572/140679/6812/6512/5864/22999/2571/6505/8224/6511/6572
GERY_CEBP_TARGETS	119	0.497292	1.77234	0.00275862	0.0206267	0.0138637	3953	tags=50%, list=25%, signal=38%	2069/6372/3934/6279/3240/218/5055/5806/2919/5329/5997/54810/718/8347/10553/912/10040/6303/3162/51706/968/10544/3082/6236/10631/51129/5468/8829/1191/2745/1634/54518/2180/19/2643/3428/1687/1382/4803/2274/9572/3726/90637/5621/1839/1843/3475/7053/4616/7975/3303/3398/5292/138050/9314/1892/7130/6050/4189
NIKOLSKY_BREAST_CANCER_12Q13_Q21_AMPLICON	41	-0.728039	-2.48282	0.00276243	0.0206267	0.0138637	1090	tags=39%, list=7%, signal=36%	117177/55508/10102/10106/10677/4234/4193/6302/10956/8549/25895/92979/1019/116986/1594
AZARE_NEOPLASTIC_TRANSFORMATION_BY_STAT3_UP	117	0.506892	1.80236	0.00276625	0.0206267	0.0138637	3012	tags=41%, list=19%, signal=34%	1440/6279/8626/6280/5743/771/3170/793/4314/4052/5360/50486/4837/1289/4121/2683/8876/9076/7057/5552/60489/9047/131566/2014/3597/3694/9404/3269/3371/2791/397/4599/7048/10468/2335/3598/7447/3428/26471/10630/4939/800/6653/4131/25932/1290/5621/6747
CHIARADONNA_NEOPLASTIC_TRANSFORMATION_CDC25_UP	118	0.527141	1.87414	0.00276625	0.0206267	0.0138637	2806	tags=37%, list=18%, signal=31%	6372/827/3569/1116/6347/22925/5806/8091/3554/4015/133418/1545/718/837/9180/54206/55365/28959/7057/1508/11346/1051/4046/1052/4016/4053/1435/7412/5165/5359/3371/1036/8829/9173/4124/54518/10268/8460/3428/10630/3920/2239/1948/7291
DAZARD_RESPONSE_TO_UV_SCC_UP	117	0.52124	1.85337	0.00276625	0.0206267	0.0138637	4025	tags=40%, list=25%, signal=30%	2921/6364/3576/3569/2920/5743/2919/8942/302/6556/3553/3597/1829/6990/4070/7923/85236/5359/397/1238/3251/378708/5366/26292/10247/3920/11167/3490/10140/51626/8905/567/6742/5899/3398/6392/501/10159/34/1647/2280/9445/306/1831/56267/6717/6451
KEGG_LYSOSOME	117	0.47915	1.70371	0.00276625	0.0206267	0.0138637	4465	tags=55%, list=28%, signal=40%	1522/1520/10577/54/1075/6556/1521/1508/1514/2517/968/1200/7805/3074/27074/1512/285362/10312/1513/245972/1519/1509/2990/3073/175/967/3920/5476/1777/2720/2629/2548/4126/2760/23659/4668/5641/8905/130340/4125/3423/6609/2799/9741/9179/51172/8763/2588/1497/53/22901/5660/138050/4669/4758/1176/5538/1203/6272/6448/4864/256471/2581/427
WOO_LIVER_CANCER_RECURRENCE_UP	104	0.476163	1.67863	0.00276625	0.0206267	0.0138637	2837	tags=35%, list=18%, signal=29%	6372/3576/1293/6347/10586/1277/2919/7162/4015/80201/5329/5997/1278/8321/3486/5325/5328/4070/393/2669/1396/79365/10631/6277/27074/1601/54209/5996/6001/114327/8651/7042/7040/2239/5376/5315
ZHU_CMV_ALL_UP	118	0.463685	1.64853	0.00276625	0.0206267	0.0138637	3616	tags=37%, list=23%, signal=29%	3569/10135/3575/7980/3589/5743/6352/2766/7277/6672/7128/51083/23516/3620/3627/4599/4792/2013/85363/10346/3660/2643/9144/1604/6737/3133/9275/4939/4790/26524/5641/10678/8737/4600/5696/5683/3659/4860/5371/6890/4885/3303/2633/5292
BILANGES_SERUM_RESPONSE_TRANSLATION	33	-0.612265	-1.97072	0.00277778	0.0206267	0.0138637	5017	tags=82%, list=31%, signal=56%	6191/1937/9045/6194/6202/10399/6128/8667/1586/6134/6201/1933/379/6124/6159/6223/1915/5763/23112/6188/8570/6934/1375/6193/6142/23046
BROWNE_HCMV_INFECTION_16HR_DN	81	0.512057	1.7509	0.00277778	0.0206267	0.0138637	3341	tags=44%, list=21%, signal=35%	5806/1277/1305/7472/10371/27350/4920/1278/27063/4496/7057/3684/290/25840/2697/9249/861/1774/8829/9509/1123/27163/10449/4693/4000/2670/10062/5269/678/11030/2247/8269/493/9697/79572/871
FARMER_BREAST_CANCER_CLUSTER_2	33	-0.732055	-2.3563	0.00277778	0.0206267	0.0138637	2852	tags=70%, list=18%, signal=57%	51203/24137/9833/10112/9055/1058/9232/10403/699/29028/64151/1062/22974/4751/259266/890/3832/701/56992/9133/4085/54845
MIKKELSEN_ES_HCP_WITH_H3K27ME3	33	-0.656549	-2.11326	0.00277778	0.0206267	0.0138637	1232	tags=48%, list=8%, signal=45%	3238/3234/116/56129/56121/56978/777/56146/3233/56139/6910/91752/7021/1630/81832
REACTOME_E2F_MEDIATED_REGULATION_OF_DNA_REPLICATION	33	-0.602299	-1.93865	0.00277778	0.0206267	0.0138637	4463	tags=61%, list=28%, signal=44%	23649/7298/5558/5557/990/6241/1719/5518/891/983/84515/26271/1869/81620/4998/8318/23594/28227/993
SWEET_KRAS_TARGETS_UP	81	0.514996	1.76095	0.00277778	0.0206267	0.0138637	3687	tags=49%, list=23%, signal=38%	6347/5054/716/1277/1326/7045/1289/3486/8553/1364/3315/3081/9122/4688/8974/10398/56892/11010/6584/7042/6876/3920/9242/1687/3685/800/3726/56937/27122/3490/8566/493/1889/51019/7456/4884/6764/4616/23705/8821
KAMMINGA_EZH2_TARGETS	40	-0.603444	-2.03343	0.0027933	0.0206267	0.0138637	4962	tags=75%, list=31%, signal=52%	3838/191/4173/3015/5111/5933/4673/10051/4171/5557/3843/10460/11073/10926/9869/51203/6790/10592/9055/83879/1894/113130/5427/4751/9133/4288/7153/4085/9212
REACTOME_G2_M_CHECKPOINTS	40	-0.543179	-1.83036	0.0027933	0.0206267	0.0138637	3816	tags=50%, list=24%, signal=38%	4171/4174/990/10926/1111/11200/891/4176/983/84515/8317/5983/4998/9133/995/8318/23594/993/55388
BRUECKNER_TARGETS_OF_MIRLET7A3_DN	74	0.48243	1.62804	0.00280112	0.0206267	0.0138637	2889	tags=36%, list=18%, signal=30%	6374/2921/970/9536/2919/84658/597/2202/4837/1289/57016/1514/284996/132299/91523/83871/5468/2335/4502/7042/8828/114294/1687/800/7431/11098/56937
ZHONG_SECRETOME_OF_LUNG_CANCER_AND_MACROPHAGE	74	0.493007	1.66373	0.00280112	0.0206267	0.0138637	2852	tags=31%, list=18%, signal=26%	629/1356/6385/10232/302/10577/1508/9595/1514/6382/1471/7412/1512/2944/717/8804/1191/1509/2335/5476/633/9446/5052
FRIDMAN_SENESCENCE_UP	75	0.500323	1.68736	0.00280899	0.0206267	0.0138637	3193	tags=45%, list=20%, signal=36%	9547/3489/5055/5054/7127/220/1545/6282/4312/1278/960/10553/3486/7057/3458/7128/6237/5872/8804/2152/3484/3663/2335/1026/3428/2934/26136/7431/3490/3665/3084/6647/6609/5606
NAKAYAMA_SOFT_TISSUE_TUMORS_PCA2_DN	75	0.479679	1.61774	0.00280899	0.0206267	0.0138637	3114	tags=43%, list=19%, signal=35%	5320/64102/5806/7980/1066/1675/56301/8991/5105/50486/4129/5950/25840/284/8908/10351/55214/3479/948/51129/684/5468/762/368/2819/1050/183/477/7123/54873/6863/32
RADMACHER_AML_PROGNOSIS	75	0.497436	1.67763	0.00280899	0.0206267	0.0138637	3702	tags=41%, list=23%, signal=32%	3934/1277/2015/915/8991/114990/8406/7052/2322/8935/6286/284/4070/6916/9056/2752/3669/10077/7357/23052/183/4790/5376/2274/56937/123/3215/3572/1901/9053/51429
RODRIGUES_THYROID_CARCINOMA_DN	75	0.475604	1.604	0.00280899	0.0206267	0.0138637	2420	tags=33%, list=15%, signal=28%	1295/3976/10135/54796/2919/2151/374/6281/960/7056/9076/7057/5552/131566/54809/54843/6273/347902/1946/9411/2335/7849/64859/7357/3696
BAE_BRCA1_TARGETS_UP	73	0.481306	1.61965	0.00281294	0.0206267	0.0138637	3526	tags=38%, list=22%, signal=30%	301/4257/3958/240/2053/8942/3486/1514/6303/3017/10653/3880/7114/7042/7979/2934/9275/3920/6778/2548/6653/5376/2790/4697/3475/6049/8887/23471
HARRIS_HYPOXIA	79	0.515055	1.75098	0.00281294	0.0206267	0.0138637	2837	tags=39%, list=18%, signal=32%	3576/3569/6347/5743/771/1356/7033/6696/5329/1907/1289/3486/7052/8553/6303/3162/4322/3082/638/4267/6515/2512/2152/3484/133/1026/7040/6876/4790/7431/5315
GAVIN_FOXP3_TARGETS_CLUSTER_P7	85	0.507777	1.74187	0.0028169	0.0206267	0.0138637	3644	tags=38%, list=23%, signal=29%	174/92749/3003/301/3586/5551/25928/402415/8572/6403/10410/347902/51284/10216/130589/29785/5480/2012/55911/9424/1893/158219/9953/4643/65983/5621/25797/3824/2123/87/5167/9168
CROMER_METASTASIS_DN	76	0.490314	1.65345	0.00282087	0.0206267	0.0138637	4731	tags=50%, list=30%, signal=35%	8626/2707/2810/7162/6385/6282/23650/10610/3675/7277/3691/3613/688/857/375449/7262/7447/4000/1643/148022/1308/9620/8932/7851/8454/8795/113878/5646/9690/5349/858/649/3306/4690/2950/58/8659/226
SEITZ_NEOPLASTIC_TRANSFORMATION_BY_8P_DELETION_UP	68	0.517173	1.72913	0.00282087	0.0206267	0.0138637	4281	tags=63%, list=27%, signal=46%	3489/220/6352/10371/1278/54809/9052/9023/9388/2124/3620/10863/1191/3627/4599/5734/3669/7099/51191/54968/56829/4693/4939/8638/10855/678/1948/6653/55601/7851/4600/4860/10964/3398/2633/3437/23586/9314/5764/64135/55008/83716/55603
ASGHARZADEH_NEUROBLASTOMA_POOR_SURVIVAL_DN	42	-0.618868	-2.11326	0.00282486	0.0206267	0.0138637	2930	tags=50%, list=18%, signal=41%	1107/107/57459/29767/22903/84553/8913/7644/22858/321/54329/3223/2770/2676/55800/8739/6328/6659/8128/79948
MODY_HIPPOCAMPUS_PRENATAL	42	-0.655139	-2.23712	0.00282486	0.0206267	0.0138637	4480	tags=67%, list=28%, signal=48%	5111/6167/6202/23559/6431/6137/6132/3005/3014/10949/1915/6222/6133/6125/23521/6421/1164/3516/901/894/9133/7153/11065/63973/10912/4661/1019
YU_MYC_TARGETS_UP	42	-0.523887	-1.78893	0.00282486	0.0206267	0.0138637	4957	tags=64%, list=31%, signal=44%	2224/92906/9768/5111/3148/3422/1033/79077/6790/10112/891/1164/1163/1894/29127/699/983/675/259266/51514/332/9133/5347/4288/7153/27338
ZHAN_MULTIPLE_MYELOMA_PR_UP	42	-0.670464	-2.28945	0.00282486	0.0206267	0.0138637	3150	tags=86%, list=20%, signal=69%	55771/7298/6573/5984/6241/220134/2305/51203/55055/6790/2146/79075/9319/9055/891/29127/983/55215/57405/22974/9787/4751/259266/83540/29089/701/332/9133/9928/55789/147841/7153/11065/7272/55388
CORRE_MULTIPLE_MYELOMA_UP	65	0.514458	1.70586	0.00283688	0.0206267	0.0138637	2338	tags=40%, list=15%, signal=34%	5055/5054/220/1305/374/84419/5157/5723/7292/3675/27063/5999/2627/3553/3081/64092/23460/3673/1803/2646/51129/2745/54532/9518/4005/7099
FONTAINE_FOLLICULAR_THYROID_ADENOMA_DN	67	0.510511	1.70305	0.00283688	0.0206267	0.0138637	2217	tags=37%, list=14%, signal=32%	3559/9536/6356/29126/6283/2171/6281/837/11025/4121/9076/3059/6688/10351/1803/7454/9945/6277/1366/10437/7764/5336/4435/11170/1893
GOTZMANN_EPITHELIAL_TO_MESENCHYMAL_TRANSITION_UP	67	0.500857	1.67084	0.00283688	0.0206267	0.0138637	2328	tags=30%, list=15%, signal=26%	6354/6347/5054/7076/1277/1545/4065/1281/5627/1514/908/1435/6277/5480/3371/3566/1191/5045/2335/1140
ZHONG_SECRETOME_OF_LUNG_CANCER_AND_ENDOTHELIUM	65	0.520859	1.72708	0.00283688	0.0206267	0.0138637	2901	tags=34%, list=18%, signal=28%	218/629/1277/1356/1522/6385/7148/6696/1514/7412/84790/717/1191/1509/2335/2/5476/633/5269/7431/5052/3490
NADERI_BREAST_CANCER_PROGNOSIS_UP	45	-0.615288	-2.1349	0.002849	0.0206267	0.0138637	3118	tags=64%, list=20%, signal=52%	55839/54910/132320/9833/79075/10112/6472/9232/10403/29127/5424/699/113130/113115/23199/84900/9156/9914/259266/55143/10615/6597/29128/4605/79152/268/3651/6664
NUTT_GBM_VS_AO_GLIOMA_DN	45	-0.61863	-2.14649	0.002849	0.0206267	0.0138637	3287	tags=47%, list=21%, signal=37%	1153/8622/6124/6133/613/6156/27346/57178/10297/9026/10188/41/6833/9844/4684/10215/2898/3777/23769/5435
ODONNELL_TARGETS_OF_MYC_AND_TFRC_DN	44	-0.664274	-2.28783	0.00285714	0.0206267	0.0138637	3511	tags=73%, list=22%, signal=57%	2521/31/10926/2305/6790/9824/220382/84057/201725/891/1163/3070/983/991/10036/675/7468/57405/5902/5427/10733/890/701/1063/332/55789/1763/7153/9212/4605/389421
REACTOME_NOTCH1_INTRACELLULAR_DOMAIN_REGULATES_TRANSCRIPTION	44	-0.499638	-1.72081	0.00285714	0.0206267	0.0138637	3491	tags=52%, list=22%, signal=41%	892/83933/7311/9759/1387/26508/9612/2648/55294/2033/10046/1024/10014/23462/7090/84441/3516/23493/4609/7089/3066/388585
SCHAEFFER_SOX9_TARGETS_IN_PROSTATE_DEVELOPMENT_DN	44	-0.577965	-1.99058	0.00285714	0.0206267	0.0138637	3177	tags=50%, list=20%, signal=40%	6241/84295/3206/153090/4784/10439/6925/9353/2113/83879/6860/4610/89796/23543/3925/10409/1400/1996/6422/6659/114798
WHITFIELD_CELL_CYCLE_LITERATURE	44	-0.647802	-2.2311	0.00285714	0.0206267	0.0138637	3758	tags=73%, list=24%, signal=56%	4678/1031/1033/9134/990/6241/1719/6790/10112/1058/891/1164/29127/699/983/991/1032/675/901/1869/899/890/701/1063/332/9133/5347/995/8318/7153/993
EBAUER_TARGETS_OF_PAX3_FOXO1_FUSION_DN	46	-0.525803	-1.82225	0.00288184	0.0207334	0.0139354	1199	tags=20%, list=8%, signal=18%	4745/1001/4613/5457/7021/55506/50617/79570
PID_PLK1_PATHWAY	46	-0.576865	-1.99921	0.00288184	0.0207334	0.0139354	3483	tags=54%, list=22%, signal=43%	3796/5518/6790/55857/10112/51343/9055/891/3619/10403/63967/1894/79682/699/983/991/1062/26271/22974/701/5347/151648/995/147841
OXFORD_RALA_OR_RALB_TARGETS_UP	47	-0.575943	-2.00819	0.00289855	0.0207411	0.0139405	4091	tags=70%, list=26%, signal=52%	22981/81887/4171/4174/9134/990/1871/6241/10460/23234/440/4841/3014/23404/27346/2193/11130/4176/79682/79019/983/7468/51514/10276/332/23246/51155/3925/11065/9212/993/595
REACTOME_FORMATION_OF_THE_TERNARY_COMPLEX_AND_SUBSEQUENTLY_THE_43S_COMPLEX	48	-0.551534	-1.94014	0.00289855	0.0207411	0.0139405	5080	tags=71%, list=32%, signal=48%	6232/6229/8661/6228/8665/6191/8664/6194/8663/6202/3646/6210/6209/8667/6206/6192/6201/8666/6234/6203/6227/6189/6187/6204/6223/6222/6205/6235/6188/6217/3921/6231/6193
DASU_IL6_SIGNALING_UP	59	0.547805	1.77762	0.00290276	0.0207411	0.0139405	3576	tags=53%, list=22%, signal=41%	2921/3576/3569/6347/9536/5055/6648/7022/4314/8870/4312/290/8334/1051/6720/2669/10437/11117/1291/2621/10630/7040/6892/678/8349/3134/4061/51172/3654/3303/2022
MCBRYAN_PUBERTAL_TGFB1_TARGETS_DN	59	0.538765	1.74828	0.00290276	0.0207411	0.0139405	2384	tags=36%, list=15%, signal=30%	3512/3934/1116/6590/5806/7127/3001/6648/8714/374/5997/216/602/1364/688/2625/10653/6441/133/4502/4791
CHANG_IMMORTALIZED_BY_HPV31_DN	57	0.530591	1.69922	0.00291545	0.0207962	0.0139776	2589	tags=37%, list=16%, signal=31%	3934/93099/6590/5055/5743/3909/2810/956/7850/10223/3557/54809/3430/1824/10076/4599/6820/5650/10346/6876/4939
CHNG_MULTIPLE_MYELOMA_HYPERPLOID_UP	51	-0.556694	-1.97135	0.00302115	0.0214041	0.0143862	5081	tags=65%, list=32%, signal=44%	6228/1937/51187/9045/6167/7311/6194/11224/6152/25873/6209/8666/1933/6203/8925/6124/6159/6138/6223/23521/192683/6625/2091/1725/6161/6141/6188/6217/9960/6130/3921/1938
FRASOR_RESPONSE_TO_SERM_OR_FULVESTRANT_DN	50	-0.59048	-2.08232	0.00302115	0.0214041	0.0143862	3832	tags=64%, list=24%, signal=49%	4171/5557/1031/4174/4798/2305/7083/3014/55658/23404/5442/6790/1024/1163/4176/983/991/10036/4150/10535/1869/5426/890/11004/3832/1063/4609/3925/11065/3207/4602
GARGALOVIC_RESPONSE_TO_OXIDIZED_PHOSPHOLIPIDS_TURQUOISE_DN	52	-0.543724	-1.94307	0.00302115	0.0214041	0.0143862	2929	tags=44%, list=18%, signal=36%	126272/23404/23170/6790/55344/23759/151246/10403/991/899/890/701/7112/56992/5347/9700/100131755/147841/4288/81931/3833/84733
ISHIDA_E2F_TARGETS	52	-0.684301	-2.44544	0.00302115	0.0214041	0.0143862	4091	tags=75%, list=26%, signal=56%	3148/55723/5557/1031/6241/10926/7083/79077/27065/51203/2146/10592/9319/9055/891/9232/10403/83879/4176/3930/3978/699/983/991/3149/5888/890/5983/81620/29089/9133/23397/151648/1763/4288/7153/3925/9212
LEE_LIVER_CANCER_MYC_DN	48	0.570191	1.78033	0.00304414	0.0214775	0.0144355	2317	tags=40%, list=15%, signal=34%	722/5918/5118/6999/1806/79696/3554/2202/5105/50486/8942/3075/1991/3034/3479/56892/12/10247/4502
REACTOME_INTERFERON_ALPHA_BETA_SIGNALING	49	0.561969	1.75199	0.0030581	0.0214775	0.0144355	3417	tags=49%, list=21%, signal=39%	9021/10410/3430/5777/10581/4599/3394/2634/3663/8651/3669/3660/3107/6041/4939/8638/3662/3134/3665/4600/5696/3135/3659/3106
KANG_DOXORUBICIN_RESISTANCE_UP	54	-0.63933	-2.30058	0.00306749	0.0214775	0.0144355	4091	tags=78%, list=26%, signal=58%	3148/9284/5984/55723/1033/990/6241/2305/7083/51203/6790/24137/79075/11339/9055/1058/11130/55872/79019/699/983/991/29028/7468/55215/9837/64151/22974/10733/4001/55355/259266/10635/55143/10721/701/332/5347/4288/7153/4085
PUJANA_BREAST_CANCER_WITH_BRCA1_MUTATED_UP	56	-0.595547	-2.16929	0.00306749	0.0214775	0.0144355	3816	tags=62%, list=24%, signal=48%	10051/4171/4678/1031/4174/6626/9918/11073/11340/2305/25842/6790/22823/2146/10212/1058/9702/5411/10403/10915/3930/983/991/3609/1786/8317/10635/5983/8438/1763/3925/9212/27338/4605
REACTOME_ACTIVATION_OF_THE_MRNA_UPON_BINDING_OF_THE_CAP_BINDING_COMPLEX_AND_EIFS_AND_SUBSEQUENT_BINDING_TO_43S	56	-0.536484	-1.95415	0.00306749	0.0214775	0.0144355	5080	tags=61%, list=32%, signal=42%	8665/6191/8664/6194/8663/6202/1975/3646/1973/26986/6210/6209/8667/6206/6192/6201/8666/6234/6203/6227/6189/6187/6204/6223/1978/6222/6205/6235/6188/6217/3921/6231/6193
TANG_SENESCENCE_TP53_TARGETS_DN	54	-0.489043	-1.75978	0.00306749	0.0214775	0.0144355	2999	tags=59%, list=19%, signal=48%	9493/51203/24137/2146/10112/9055/1058/6925/9232/55872/29127/699/983/991/64151/1062/26271/22974/10733/4001/4751/890/10615/3832/332/9133/7153/11065/7272/9212/993
WU_APOPTOSIS_BY_CDKN1A_VIA_TP53	54	-0.596811	-2.14758	0.00306749	0.0214775	0.0144355	3277	tags=59%, list=21%, signal=47%	1111/11169/6790/54908/10592/7637/9055/891/55872/29127/4176/699/983/29028/7846/10038/55215/64151/22974/9787/9156/259266/9925/29089/4288/10381/7153/11065/7272/9212/10382
BIOCARTA_IL2RB_PATHWAY	37	0.61072	1.81243	0.00309119	0.0215353	0.0144744	2245	tags=38%, list=14%, signal=33%	3559/9021/22806/3560/3718/3561/355/6850/5777/9111/6464/6776/5294/8651
NAKAMURA_ADIPOGENESIS_EARLY_DN	37	0.604834	1.79496	0.00309119	0.0215353	0.0144744	2868	tags=49%, list=18%, signal=40%	3569/5054/4015/4982/3486/3675/5999/3055/1306/7412/10631/1601/11010/9518/83604/3685/800/11098
ONO_FOXP3_TARGETS_DN	37	0.589838	1.75046	0.00309119	0.0215353	0.0144744	3168	tags=54%, list=20%, signal=43%	29909/3001/114836/8320/6352/10663/837/6402/834/860/944/84868/2867/8832/3566/1026/64218/3662/7852/23765
WANG_BARRETTS_ESOPHAGUS_UP	41	0.603512	1.81898	0.003125	0.0217285	0.0146042	2367	tags=46%, list=15%, signal=40%	8857/5997/10232/3675/10223/2517/3691/6286/760/4067/10562/1191/2745/57804/1291/7114/3669/3965/489
KRASNOSELSKAYA_ILF3_TARGETS_UP	38	0.604084	1.79586	0.00313972	0.0217285	0.0146042	3433	tags=61%, list=21%, signal=48%	2191/624/9976/5999/3006/5627/8334/3430/5328/5359/2012/4599/1519/10346/3428/3133/973/5698/4958/4600/3572/3046/6890
OHGUCHI_LIVER_HNF4A_TARGETS_UP	38	0.583517	1.73472	0.00313972	0.0217285	0.0146042	3672	tags=50%, list=23%, signal=39%	5873/312/3557/55332/948/57535/2013/126969/10231/145957/51302/2328/761/2934/641371/25797/2947/4616/79993
TARTE_PLASMA_CELL_VS_B_LYMPHOCYTE_DN	35	0.613959	1.7934	0.00313972	0.0217285	0.0146042	3854	tags=66%, list=24%, signal=50%	1992/4050/399/2841/3109/3566/951/3394/2000/7048/10346/2643/391/4261/4066/4790/9308/3087/55233/3459/196/3708/202
LU_TUMOR_VASCULATURE_UP	29	0.597958	1.66616	0.00318471	0.0219991	0.0147861	3562	tags=55%, list=22%, signal=43%	6696/85477/25891/4582/3937/55803/10631/8038/1123/5366/84525/25878/7291/3310/6781/50509
DAWSON_METHYLATED_IN_LYMPHOMA_TCL1	59	-0.499202	-1.82539	0.00319489	0.0219991	0.0147861	1463	tags=34%, list=9%, signal=31%	6658/3239/5789/1029/862/57419/3199/55966/4684/7547/2619/344191/6656/9729/5332/4985/27022/27319/161357
KAUFFMANN_MELANOMA_RELAPSE_UP	59	-0.53487	-1.95582	0.00319489	0.0219991	0.0147861	3816	tags=49%, list=24%, signal=38%	10051/1488/990/6241/1111/55247/51659/11200/10592/9232/2189/4176/7516/2175/10036/5888/9156/2177/146956/10635/10721/1063/8438/8318/23594/7153/4085/83990
MOLENAAR_TARGETS_OF_CCND1_AND_CDK4_DN	58	-0.50232	-1.82612	0.00320513	0.0219991	0.0147861	3855	tags=60%, list=24%, signal=46%	10082/64105/1031/55425/990/90390/55839/6790/24137/57650/9833/10112/9319/83879/4176/157313/220042/57405/113115/22974/55355/55143/4603/64946/11004/3832/1063/51514/283431/23397/81610/8318/57082/11013
REN_BOUND_BY_E2F	60	-0.515273	-1.88114	0.00320513	0.0219991	0.0147861	4490	tags=57%, list=28%, signal=41%	5111/23649/5933/5984/9184/10051/5558/4174/990/1871/10926/1111/7083/3014/23468/10592/1058/9232/10403/5424/983/3149/5888/1062/890/5983/8438/4998/7153/4085/7272/993/1870
FONTAINE_THYROID_TUMOR_UNCERTAIN_MALIGNANCY_DN	24	0.67756	1.81563	0.00326264	0.0220691	0.0148332	1980	tags=42%, list=12%, signal=37%	3559/9536/6590/29126/6281/11025/10410/3059/11009/5336
MAHADEVAN_RESPONSE_TO_MP470_UP	19	0.745731	1.90475	0.00326264	0.0220691	0.0148332	381	tags=37%, list=2%, signal=36%	6374/2921/6372/3576/2919/6352/6648
MISHRA_CARCINOMA_ASSOCIATED_FIBROBLAST_DN	24	0.701404	1.87953	0.00326264	0.0220691	0.0148332	2578	tags=67%, list=16%, signal=56%	3855/4233/5919/716/4257/4239/3861/3875/3082/10653/6423/3856/3880/2512/1604/5476
OSADA_ASCL1_TARGETS_DN	24	0.68338	1.83123	0.00326264	0.0220691	0.0148332	3255	tags=67%, list=20%, signal=53%	22943/330/3489/597/9021/1545/7045/960/688/79026/558/84870/27122/3084/1843/51232
PID_INTEGRIN_CS_PATHWAY	26	0.675485	1.8467	0.00326264	0.0220691	0.0148332	2961	tags=62%, list=19%, signal=50%	3681/3675/3684/3689/3693/3691/3673/3694/3678/22801/3695/3696/3690/3683/3685/3687
PID_TOLL_ENDOGENOUS_PATHWAY	24	0.715089	1.9162	0.00326264	0.0220691	0.0148332	2975	tags=58%, list=19%, signal=48%	6288/6279/6280/23643/929/7097/7096/3656/10333/7098/7099/633/4615/148022
REACTOME_GENERATION_OF_SECOND_MESSENGER_MOLECULES	26	0.646467	1.76737	0.00326264	0.0220691	0.0148332	3045	tags=62%, list=19%, signal=50%	915/917/3932/916/9402/3117/3702/3123/920/3937/7454/3115/2533/3127/3113/3118
CHUANG_OXIDATIVE_STRESS_RESPONSE_UP	27	0.624784	1.71926	0.00327332	0.0220691	0.0148332	1381	tags=30%, list=9%, signal=27%	22943/3976/22925/1545/4496/3162/1728/355
MARSON_FOXP3_TARGETS_STIMULATED_UP	27	0.61796	1.70048	0.00327332	0.0220691	0.0148332	1999	tags=44%, list=13%, signal=39%	8740/29909/301/56253/5450/26191/9595/3702/387357/9404/5734/151888
SHIN_B_CELL_LYMPHOMA_CLUSTER_3	27	0.626947	1.72521	0.00327332	0.0220691	0.0148332	3858	tags=74%, list=24%, signal=56%	10563/10663/3932/8321/8741/4050/3606/942/7132/4033/2268/4791/7040/4790/4094/3087/3398/23705/4772/3955
KEGG_ASTHMA	20	0.763727	1.96874	0.00327869	0.0220691	0.0148332	2649	tags=80%, list=17%, signal=67%	6037/6356/3586/2207/2205/3119/3117/3123/3122/3108/3109/3115/3111/958/3127/3113
WANG_TNF_TARGETS	20	0.743099	1.91557	0.00327869	0.0220691	0.0148332	2521	tags=70%, list=16%, signal=59%	1440/3569/6401/4314/923/968/7128/6403/7185/4322/7412/4792/9518/3984
MCMURRAY_TP53_HRAS_COOPERATION_RESPONSE_UP	25	0.702791	1.90309	0.00328407	0.0220698	0.0148336	3662	tags=72%, list=23%, signal=56%	3576/5055/2919/8091/5997/6563/27063/2150/51316/6649/8534/220323/1839/7139/29780/56172/6611/23705
GOLUB_ALL_VS_AML_DN	23	0.718903	1.90542	0.00328947	0.0220706	0.0148342	2005	tags=57%, list=13%, signal=49%	3576/1675/3958/4069/2040/945/5552/2184/8878/1471/4067/1509/4792
BIOCARTA_CTLA4_PATHWAY	18	0.760744	1.91902	0.00330033	0.0220912	0.014848	1241	tags=61%, list=8%, signal=56%	29851/915/917/3932/916/3702/3123/3122/23308/942/1493
LEIN_NEURON_MARKERS	65	-0.491895	-1.83005	0.003367	0.0220912	0.014848	2581	tags=34%, list=16%, signal=28%	26999/534/84707/6252/51310/285175/4644/6456/10815/9143/119/9185/2892/214/1114/2893/2891/2904/56956/9568/51617
SHEDDEN_LUNG_CANCER_GOOD_SURVIVAL_A5	67	-0.58389	-2.18387	0.003367	0.0220912	0.014848	3578	tags=57%, list=22%, signal=44%	9849/5926/23370/8498/23252/23309/79603/9311/54811/26470/2767/10523/29911/23354/51343/253959/79085/23117/56949/25759/80778/90379/8502/22859/22902/7539/26013/10278/23030/6253/7089/80055/6597/23284/10202/229/56934
LY_AGING_MIDDLE_UP	14	0.736621	1.76478	0.00337268	0.0220912	0.014848	1544	tags=57%, list=10%, signal=52%	3576/5055/1805/4982/1474/2331/4319/1306
THUM_MIR21_TARGETS_HEART_DISEASE_UP	15	0.737442	1.80477	0.00337838	0.0220912	0.014848	2989	tags=73%, list=19%, signal=60%	1277/4060/4015/1827/1278/4053/10631/54829/9244/633/1290
TONKS_TARGETS_OF_RUNX1_RUNX1T1_FUSION_GRANULOCYTE_DN	15	0.745746	1.82509	0.00337838	0.0220912	0.014848	2828	tags=80%, list=18%, signal=66%	1359/1545/240/241/2205/101/3067/3892/3587/29992/8536/5376
SHEPARD_BMYB_TARGETS	70	-0.591642	-2.23646	0.00338983	0.0220912	0.014848	3043	tags=59%, list=19%, signal=48%	7083/4926/2264/9493/10521/9833/83461/23462/9055/891/55924/983/991/55010/157313/84930/4858/26271/22974/5354/9787/259266/26586/3832/332/9928/6242/26086/51512/4288/7272/9212/429/23440/85417/27324/1996/6422/6664/3975
TCGA_GLIOBLASTOMA_COPY_NUMBER_UP	70	-0.549729	-2.07802	0.00338983	0.0220912	0.014848	591	tags=27%, list=4%, signal=26%	894/10472/10000/55508/10102/10106/10677/4234/4613/4193/6302/10956/92979/1019/5156/2583/116986/1594
GRAHAM_NORMAL_QUIESCENT_VS_NORMAL_DIVIDING_DN	86	-0.453207	-1.77136	0.00340136	0.0220912	0.014848	3570	tags=56%, list=22%, signal=44%	1033/9134/990/6241/1719/1111/7083/51659/51203/9833/79075/10592/11339/9319/3043/9055/11130/10403/1163/7443/29127/79682/79019/699/983/991/9837/64151/5427/9787/10535/10635/890/5983/11004/3832/701/51514/56992/332/9133/8318/7153/4085/146909/993/55388
KEGG_RIBOSOME	86	-0.522203	-2.04103	0.00340136	0.0220912	0.014848	5168	tags=70%, list=32%, signal=47%	6147/4736/6143/6158/6228/6191/6173/51187/9045/6169/6136/6167/7311/6129/6194/11224/6202/6152/6146/6128/6210/25873/6209/6206/6122/6192/6134/6201/6137/6234/6168/6155/6203/6132/6227/6124/6159/6189/6187/6138/6204/6223/6222/6175/6133/6156/6125/23521/6205/6161/6235/6141/6188/6217/6130/3921/6231/6193/6142
KUMAR_TARGETS_OF_MLL_AF9_FUSION	370	0.352873	1.41255	0.00340136	0.0220912	0.014848	3955	tags=35%, list=25%, signal=27%	4057/366/4360/2707/1583/3575/3001/2833/2219/301/1359/29851/8320/6352/715/6385/2151/914/7378/27240/79887/6696/921/3932/222487/916/6689/2205/5450/2209/1075/4050/9076/5358/1521/55034/3557/1508/2203/3702/3579/923/971/284/3067/3140/714/926/83706/922/6450/55303/6916/3479/939/170575/29785/7412/10631/29760/2625/5480/3257/10267/2591/1534/5734/9173/2990/11328/83982/64859/3428/255231/27141/158219/1604/29802…
MORI_LARGE_PRE_BII_LYMPHOCYTE_UP	84	-0.557525	-2.17514	0.00340136	0.0220912	0.014848	4006	tags=61%, list=25%, signal=46%	10189/55723/9184/10051/4171/1031/140467/4174/1033/6241/51433/5885/2176/3014/9493/6790/9833/10592/83461/5905/9055/1058/203068/891/1163/83879/29127/4176/3978/983/991/3149/7846/3835/113130/6599/1062/4001/890/7112/51514/9133/23397/6597/4288/7153/3925/7272/27338/4605
NIKOLSKY_MUTATED_AND_AMPLIFIED_IN_BREAST_CANCER	84	-0.43381	-1.69248	0.00340136	0.0220912	0.014848	3103	tags=33%, list=19%, signal=27%	23054/8445/148266/57491/57711/92283/8632/23174/10940/2175/57178/8913/22795/2167/22843/23237/55959/57657/55876/8912/9699/55636/575/255061/114788/392255/116986
REACTOME_G_ALPHA_S_SIGNALLING_EVENTS	86	-0.408343	-1.59601	0.00340136	0.0220912	0.014848	2625	tags=33%, list=16%, signal=27%	5143/4161/107/5150/10203/10266/5746/2781/5140/2788/2770/5138/116/54331/2784/135/111/94235/2696/2740/2642/79924/2786/10846/387129/7434/7253
ZHOU_CELL_CYCLE_GENES_IN_IR_RESPONSE_6HR	84	-0.621761	-2.42575	0.00340136	0.0220912	0.014848	4068	tags=67%, list=25%, signal=50%	8914/4927/5984/4171/64105/9735/4174/64785/23234/11073/11169/79077/3014/51659/51203/2146/10112/10592/9319/1058/29127/93323/4176/3930/55010/3149/25886/29781/3835/113130/5888/5902/113115/26271/2159/9787/4001/9156/1869/4751/890/81620/55143/3832/29089/51514/8438/4085/55959/3833/7272/54478/29128/4605/219790
REACTOME_ACYL_CHAIN_REMODELLING_OF_PC	13	0.746644	1.74452	0.00340715	0.0220912	0.014848	503	tags=23%, list=3%, signal=22%	5320/5322/79887
REACTOME_TRANSLOCATION_OF_ZAP_70_TO_IMMUNOLOGICAL_SYNAPSE	13	0.770401	1.80003	0.00340715	0.0220912	0.014848	3045	tags=85%, list=19%, signal=69%	915/917/3932/916/3117/3123/920/3115/3127/3113/3118
BILANGES_SERUM_AND_RAPAMYCIN_SENSITIVE_GENES	68	-0.520935	-1.94868	0.00341297	0.0220912	0.014848	5183	tags=72%, list=32%, signal=49%	9349/6158/6228/8665/6191/1937/6173/9045/7311/6129/6194/6202/1975/6152/10399/6128/8667/6134/6201/6137/1933/5930/6203/23309/6132/6124/6159/6189/6138/6204/6223/1915/5763/6156/6125/23521/6161/6141/6188/29997/6217/6130/26960/51386/6193/6142/1938/27439
MIKKELSEN_IPS_WITH_HCP_H3K27ME3	83	-0.507552	-1.97359	0.00341297	0.0220912	0.014848	1386	tags=41%, list=9%, signal=38%	3481/54457/3223/3226/23284/56129/80326/59336/2257/3199/266743/3225/56978/777/22986/56146/3233/344191/23440/9745/3207/6910/56956/120892/130497/51412/10369/7021/51305/27328/4889/56934/10660
NAKAYAMA_SOFT_TISSUE_TUMORS_PCA2_UP	83	-0.462715	-1.79925	0.00341297	0.0220912	0.014848	2339	tags=49%, list=15%, signal=42%	891/1164/55872/699/983/991/1944/1062/2201/22974/9787/2297/29899/55355/85352/4751/259266/890/55143/11004/3832/1063/2295/332/9133/23397/9700/51512/4288/7153/11065/1299/27338/1280/10962/4684/1001/1381/1301/2254
REACTOME_SIGNALING_BY_NOTCH1	68	-0.483557	-1.80885	0.00341297	0.0220912	0.014848	3491	tags=37%, list=22%, signal=29%	26508/9612/2648/182/55294/23220/57534/2033/10046/1024/10014/23462/7090/84441/3516/92737/23493/4609/7089/3066/1272/28514/388585/8788
LAIHO_COLORECTAL_CANCER_SERRATED_DN	78	-0.446595	-1.72051	0.00342466	0.0220912	0.014848	4645	tags=47%, list=29%, signal=34%	6601/23133/22839/9968/65010/9284/7916/10300/9849/65110/6168/54438/23309/23403/30000/171023/8106/8904/23524/4752/339044/9487/8473/6141/8570/80209/540/23774/55729/54619/9112/55251/4040/2048/5727/2065
REACTOME_MITOTIC_G2_G2_M_PHASES	78	-0.475035	-1.83008	0.00342466	0.0220912	0.014848	3507	tags=56%, list=22%, signal=44%	9793/11116/8900/1781/7840/55125/994/4331/1639/22981/55755/22919/1871/10426/23332/5518/11064/4926/1778/22994/10121/9702/203068/891/9662/983/7846/55722/11258/85378/10733/1869/4751/890/9133/5347/995/9088/993/1454/10382/55835/10540
REACTOME_MITOTIC_PROMETAPHASE	85	-0.552711	-2.1549	0.00342466	0.0220912	0.014848	3904	tags=54%, list=24%, signal=41%	22919/9184/5528/5526/64105/2491/9735/23332/3796/9126/220134/5885/81930/401541/57122/55920/5518/55839/55055/54908/79172/80152/5905/151246/1058/3619/11130/10403/79682/79019/699/991/57405/55143/83540/64946/11004/701/332/5347/151648/147841/4085/57082/9212
REACTOME_PEPTIDE_CHAIN_ELONGATION	85	-0.560922	-2.18692	0.00342466	0.0220912	0.014848	5168	tags=72%, list=32%, signal=49%	6147/4736/6143/6158/6228/6191/6173/9045/6169/6136/6167/7311/6129/6194/11224/6202/6152/6146/6128/6210/25873/6209/6206/6122/6192/6134/6201/6137/6234/6168/6155/6203/6132/6227/6124/6159/6189/6187/6138/6204/6223/1915/6222/6175/6133/6156/6125/23521/6205/6161/6235/6141/6188/6217/6130/3921/6231/6193/6142/1938
CROONQUIST_NRAS_SIGNALING_DN	72	-0.607653	-2.31603	0.00343643	0.0221296	0.0148738	3816	tags=72%, list=24%, signal=55%	10051/4171/4678/1033/990/11156/1111/2305/7083/3014/6790/11200/10592/11339/9319/1058/891/11130/9232/10403/1163/4176/5424/983/991/10036/3835/57405/9837/22974/10733/4001/9156/890/5983/11004/10615/3832/701/2770/9133/5347/10293/23397/995/4288/7153/3925/11065/9212/4605
NAKAYAMA_SOFT_TISSUE_TUMORS_PCA1_DN	71	-0.478632	-1.80741	0.00346021	0.0221296	0.0148738	2004	tags=41%, list=13%, signal=36%	54566/51477/8913/22859/321/27087/9026/23504/7089/4745/3291/4692/4188/1299/23316/1280/5178/5881/1949/7216/1381/27324/22941/6422/6664/6495/8788/6492
PYEON_HPV_POSITIVE_TUMORS_UP	87	-0.496132	-1.9376	0.00346021	0.0221296	0.0148738	3638	tags=49%, list=23%, signal=38%	4678/9735/1031/9736/9994/1719/54492/10734/2146/25896/1018/25957/83879/375444/3070/3978/80345/286205/29028/57730/84515/8503/8317/348654/4851/10198/9143/162681/54457/7072/1063/51514/10472/56992/1029/153579/29128/55835/23217/219790/4602/283212
REACTOME_POTASSIUM_CHANNELS	87	-0.506976	-1.97995	0.00346021	0.0221296	0.0148738	1540	tags=32%, list=10%, signal=29%	3767/2788/6833/54207/3776/57657/54331/2784/3746/3785/56479/3790/3741/3745/3751/94235/10242/10021/3765/9568/23415/90134/3777/2786/9312/131096/51305
BIOCARTA_BLYMPHOCYTE_PATHWAY	10	0.80631	1.77962	0.00347826	0.0221296	0.0148738	2552	tags=90%, list=16%, signal=76%	1378/2213/3383/3689/5788/3123/3122/958/3683
BIOCARTA_TCYTOTOXIC_PATHWAY	12	0.777831	1.77104	0.00347826	0.0221296	0.0148738	2552	tags=75%, list=16%, signal=63%	3383/914/915/917/916/3689/5788/940/3683
GOUYER_TATI_TARGETS_UP	10	0.83152	1.83526	0.00347826	0.0221296	0.0148738	937	tags=50%, list=6%, signal=47%	3934/3576/6347/7033/290
HEDVAT_ELF4_TARGETS_UP	12	0.773876	1.76203	0.00347826	0.0221296	0.0148738	1504	tags=50%, list=9%, signal=45%	3576/2920/1827/4495/3067/760
REACTOME_ACYL_CHAIN_REMODELLING_OF_PE	12	0.761942	1.73486	0.00347826	0.0221296	0.0148738	1463	tags=33%, list=9%, signal=30%	5320/5322/79887/154141
MORI_IMMATURE_B_LYMPHOCYTE_DN	89	-0.509677	-2.00461	0.00350877	0.0222222	0.0149361	4068	tags=57%, list=25%, signal=43%	10951/7307/10051/4171/5557/1031/1033/6241/1111/3014/5550/51203/9833/2146/10592/83461/9055/1058/203068/891/1163/83879/128239/4176/3978/983/991/3149/7846/1786/113130/5888/9787/4001/4751/890/10797/7112/51514/8438/9133/23397/8318/6597/4288/7153/3925/11065/7272/55388
REN_ALVEOLAR_RHABDOMYOSARCOMA_UP	95	-0.551861	-2.21202	0.00350877	0.0222222	0.0149361	2654	tags=46%, list=17%, signal=39%	347733/2778/3782/27253/26999/57556/23462/3321/23126/9452/487/8502/58155/83988/6253/1028/10472/55251/5138/5569/4610/55800/10777/26051/57419/6442/4684/22933/9745/1013/9254/55636/2138/79933/2065/4613/5457/6664/7021/1641/2254/6495/4807
ZHANG_TLX_TARGETS_DN	89	-0.561337	-2.20779	0.00350877	0.0222222	0.0149361	4091	tags=57%, list=26%, signal=43%	5933/8914/10051/5557/64105/4678/79677/9994/54801/1111/11169/220134/55839/122769/253714/55055/54908/163786/2146/10592/9319/3619/10042/3978/699/84930/2175/55215/9837/64151/10733/9156/5426/10635/890/10615/3832/7112/1063/51514/10276/8438/151648/8318/1763/4288/7153/7272/5178/55388
VECCHI_GASTRIC_CANCER_EARLY_DN	303	0.357527	1.40778	0.00352526	0.0222372	0.0149461	2882	tags=32%, list=18%, signal=26%	729/3512/2162/6691/10894/729230/4547/8076/84830/956/6352/730/25928/29969/51554/3772/2202/1805/1545/2766/54757/216/5873/256691/51237/5450/8406/3075/5999/4496/8382/7903/26228/146556/345557/9595/25840/151126/54097/284/10351/11197/4493/57758/154/4063/2124/9071/8309/948/5101/1160/55328/80310/79901/154091/10863/6506/1191/3570/57535/79625/57823/6332/4499/185/171024/84952/9236/79191/658/9936/644150/10231…
PARK_TRETINOIN_RESPONSE	11	0.774179	1.73773	0.00352734	0.0222372	0.0149461	3616	tags=100%, list=23%, signal=77%	241/7056/6518/6503/5341/5294/10397/2268/10461/54498/5292
REACTOME_TRAFFICKING_AND_PROCESSING_OF_ENDOSOMAL_TLR	11	0.783942	1.75965	0.00352734	0.0222372	0.0149461	2043	tags=73%, list=13%, signal=63%	51311/1520/1508/1514/51284/1513/81622/7098
WANG_MLL_TARGETS	275	0.373331	1.46194	0.00353357	0.0222372	0.0149461	2962	tags=35%, list=19%, signal=29%	722/4311/3569/1116/340419/22925/9536/3489/2920/27293/3290/84141/1806/9182/3772/133418/929/54757/117581/53832/2153/7045/50486/79689/7424/1292/9615/2627/26191/7056/338442/3557/2242/9902/79695/5341/10404/284/4322/27071/9935/347902/1535/153769/9404/9249/112817/29785/51316/50619/10631/2625/1036/255488/397/1601/1300/25992/6423/717/8705/8532/54209/11117/5737/1291/9173/4323/79625/5603/127343/6776/133/559…
CONCANNON_APOPTOSIS_BY_EPOXOMICIN_UP	230	0.378154	1.46654	0.00353774	0.0222372	0.0149461	4181	tags=42%, list=26%, signal=31%	5054/3589/716/3600/7378/6696/22996/4922/960/9609/302/7739/23231/7277/3315/2150/6303/3162/51706/645/1051/1728/355/8974/9404/9249/2669/6236/360/8878/27074/2730/25937/138151/1191/9856/3570/9236/7048/9518/4005/23657/7262/1026/840/9123/8871/4000/10867/28232/22936/3964/5271/9263/6884/27295/4254/4131/171586/8744/9903/3310/1796/6863/1837/1843/4835/10745/3475/493/1845/9020/4277/54498/871/145389/8795/1491/…
SABATES_COLORECTAL_ADENOMA_DN	227	0.377913	1.46281	0.0035461	0.0222563	0.014959	2428	tags=30%, list=15%, signal=26%	6357/10563/2162/6691/10894/6338/57126/137075/340419/8076/7276/1356/6352/730/6340/2202/27240/1805/6355/4239/5105/85004/54857/6689/256691/144402/3075/399/26228/290/962/10351/51284/266675/6363/6398/80342/3479/760/948/2192/5101/646627/951/10457/1191/115207/10446/6614/3570/5174/1908/6332/4499/81035/171024/5348/55843/2335/11170/54829/762/51050/9899/255231/6583/29802/148808
MISSIAGLIA_REGULATED_BY_METHYLATION_DN	118	-0.46188	-1.9031	0.00358423	0.0223947	0.015052	3881	tags=71%, list=24%, signal=54%	16/3182/7525/1434/3146/2956/9937/5094/5591/3151/3015/9768/10541/1104/10314/7298/3148/10189/5984/10051/5557/6428/9735/1031/4174/1033/6626/990/3191/23310/1719/1111/7728/11340/2305/7083/9493/51203/6790/2146/9656/10155/10367/10592/9786/39/9055/2091/11130/27316/3930/3978/79019/983/3149/3609/3835/3178/1786/5902/1062/2194/9787/4001/10535/4751/890/81620/701/7112/1063/9928/27440/23397/9700/995/8318/4288/3…
PUJANA_BRCA_CENTERED_NETWORK	117	-0.502077	-2.0696	0.00358423	0.0223947	0.015052	5098	tags=56%, list=32%, signal=38%	3161/5501/9295/5810/5591/4361/4173/5111/8458/4849/3148/8914/3420/8667/5984/9184/10051/4171/1457/4678/4174/6626/9879/9918/6882/11073/1719/9126/5885/6541/25842/6790/11200/2146/10212/10592/6628/10403/10915/7029/3930/983/991/10036/1786/675/55215/9837/6929/8317/4001/5426/10635/890/5983/7112/8438/9700/1763/7153/4085/11065/3833/4605
REACTOME_DNA_REPAIR	104	-0.387874	-1.57535	0.00358423	0.0223947	0.015052	5211	tags=50%, list=33%, signal=34%	2073/7515/27033/7520/3981/2187/2547/5591/2067/2071/4361/5429/55775/51455/5111/7311/4331/5434/5423/2068/5984/5433/4913/5893/2176/3014/2968/328/9656/80233/6996/3980/2178/2189/3978/10459/56949/5424/121642/2175/675/57697/5888/5427/2177/5426/5983/29089/5980/83990/5435
KONG_E2F3_TARGETS	92	-0.570737	-2.26959	0.00359712	0.0224417	0.0150836	4091	tags=67%, list=26%, signal=50%	5933/3148/55635/55723/6122/5557/64105/4678/990/9918/1871/10460/10762/5469/7083/3014/51203/6790/9833/54908/2146/10112/10592/83461/9055/891/3619/55872/29127/128239/699/991/57405/113130/5888/64151/8317/22974/9787/4001/899/10635/890/83540/64946/11004/3832/29089/701/1063/8438/5347/23397/5599/1763/256126/4288/7153/11065/4602/84733
VANTVEER_BREAST_CANCER_METASTASIS_DN	119	-0.460018	-1.89053	0.00361011	0.0224892	0.0151155	3927	tags=49%, list=25%, signal=37%	29967/55156/5984/10051/9134/440/8293/5885/1503/6541/55839/7083/160897/51203/26278/6790/9833/2146/25896/8028/9319/445815/9055/1058/1164/10403/57211/4828/1894/699/3149/55321/29028/2781/126731/169714/57405/55605/221150/26271/8898/9787/29899/55355/259266/1063/51514/332/9133/9928/23594/4085/3925/54478/55765/1515/10874
REACTOME_3_UTR_MEDIATED_TRANSLATIONAL_REGULATION	105	-0.527734	-2.13731	0.00362319	0.0225036	0.0151252	5168	tags=65%, list=32%, signal=44%	6147/4736/6143/6158/6228/8665/6191/6173/9045/8664/6169/6136/6167/7311/6129/6194/11224/8663/6202/1975/6152/6146/3646/1973/26986/6128/6210/25873/6209/8667/6206/6122/6192/6134/6201/8666/6137/6234/6168/6155/6203/6132/6227/6124/6159/6189/6187/6138/6204/6223/6222/6175/6133/6156/6125/23521/6205/6161/6235/6141/6188/6217/6130/3921/6231/6193/6142
SENESE_HDAC1_AND_HDAC2_TARGETS_DN	212	0.395695	1.51294	0.00362319	0.0225036	0.0151252	2798	tags=33%, list=18%, signal=27%	9547/389336/54796/8076/1277/1950/5118/10344/4060/6275/144501/157869/8714/4015/5157/6696/240/114990/1907/493869/10232/221/5358/2246/1281/6769/3872/84171/84958/8334/11346/8365/91683/54843/3861/727936/794/6383/140738/6382/3017/3613/4016/857/7462/51316/9358/2157/138151/10398/10457/1191/57535/55062/23475/51200/358/26471/5205/7042/5137/23052/6876/83468/33/800/79890/11167/4094
WHITEFORD_PEDIATRIC_CANCER_MARKERS	115	-0.668554	-2.74397	0.00363636	0.0225339	0.0151456	3245	tags=70%, list=20%, signal=57%	10926/4830/7750/55920/55839/7083/3014/1978/51659/51203/6790/9833/9055/1058/84057/891/11130/1164/9232/55872/1163/83879/4176/79682/699/983/157313/3149/29028/7846/3609/1786/7468/113130/1062/5427/22974/10733/9787/8364/4953/10535/1869/4751/84823/890/5983/55143/83540/10721/26586/3832/9401/7112/1063/332/9133/9928/23397/9700/51155/8318/23284/4288/7153/4085/3925/5050/11065/7272/29128/10962/4605/993/91975/…
HOSHIDA_LIVER_CANCER_SUBCLASS_S2	112	-0.408435	-1.66963	0.00364964	0.0225339	0.0151456	4214	tags=44%, list=26%, signal=32%	6152/1525/9774/3482/2746/3192/25814/24144/23076/10985/7181/1457/3422/2317/1119/8729/6155/5518/3005/7073/6223/6894/2264/2033/22794/22929/2091/5364/5411/2719/3156/3930/491/53635/2909/6599/6721/8019/7267/3481/7072/2770/10276/6193/9315/1280/5178/2065
LE_EGR2_TARGETS_UP	108	-0.456972	-1.85165	0.00364964	0.0225339	0.0151456	3570	tags=58%, list=22%, signal=46%	27242/6241/23234/89797/6657/1910/3014/79004/9493/51203/6790/57650/26472/2146/55269/10112/23521/10592/9055/891/3619/1164/2113/1163/1894/28969/128239/4176/65055/699/23603/983/991/3835/4082/5888/8317/10733/286826/4001/890/55143/11004/64943/3832/29089/1028/332/9133/5347/23397/51155/4288/3066/7153/4085/29128/65108/55714/10409/595/27022
REACTOME_SRP_DEPENDENT_COTRANSLATIONAL_PROTEIN_TARGETING_TO_MEMBRANE	108	-0.433385	-1.75607	0.00364964	0.0225339	0.0151456	5168	tags=56%, list=32%, signal=38%	6147/4736/6143/6158/6228/6191/6173/9045/6169/6136/6167/7311/6129/6194/11224/6202/6152/6146/6746/6128/6210/25873/6209/6206/6122/6192/6134/6201/6137/6234/6168/6155/6203/6132/6227/6124/6159/6189/6187/6138/6204/6223/6222/6175/6133/6156/6125/23521/6205/6161/6235/6141/6188/6217/6130/3921/6231/6193/6142/55176
MORI_EMU_MYC_LYMPHOMA_BY_ONSET_TIME_UP	109	-0.454614	-1.84097	0.00369004	0.0227031	0.0152593	4006	tags=43%, list=25%, signal=33%	55627/1979/11331/5558/84327/11338/11073/58509/90025/11169/55839/8445/6045/253714/51659/153090/22929/10155/79172/26999/55172/6628/126299/4176/3978/983/55038/3609/57697/5902/6929/6598/5983/28951/10615/701/78990/5138/6597/9618/146909/10643/10000/4602/84733/89958
CROONQUIST_IL6_DEPRIVATION_DN	98	-0.554592	-2.21619	0.0037037	0.0227031	0.0152593	4091	tags=70%, list=26%, signal=53%	6491/3148/51490/5984/10051/4171/4678/9735/1033/9134/990/6241/11156/1719/1111/2305/7083/6790/22929/10592/11339/9319/1058/891/11130/1164/9232/1163/9452/4176/3978/5424/699/983/991/10036/3835/55215/57405/9837/1062/5427/22974/10733/4001/899/890/5983/11004/10615/3832/701/9133/9928/5347/10293/23397/8318/4288/7153/4085/3925/11065/3833/7272/9212/4605/993
REACTOME_NONSENSE_MEDIATED_DECAY_ENHANCED_BY_THE_EXON_JUNCTION_COMPLEX	106	-0.521308	-2.10633	0.0037037	0.0227031	0.0152593	5168	tags=66%, list=32%, signal=45%	6147/4736/6143/6158/6228/56006/23708/6191/6173/9939/26019/9045/6169/6136/6167/23049/7311/6129/6194/11224/10921/6202/6152/6146/5520/26986/6128/6210/25873/6209/6206/6122/6192/6134/6201/6137/65110/6234/6168/6155/6203/6132/6227/6124/6159/5518/6189/6187/6138/6204/6223/6222/6175/6133/6156/22794/6125/23521/6205/6161/6235/6141/6188/6217/6130/3921/6231/6193/6142
BURTON_ADIPOGENESIS_3	100	-0.393763	-1.57124	0.00371747	0.0227031	0.0152593	3804	tags=55%, list=24%, signal=42%	4171/5557/64105/4678/4174/9134/3608/990/6241/10460/1462/11073/7083/51203/6790/24137/2146/10112/10592/9319/9055/891/3619/1164/1163/83879/29127/4176/3070/699/983/991/3835/1786/4041/5888/8317/9787/899/10635/55143/11004/3832/51514/332/9133/5347/23397/8318/4288/7153/4085/7272/55388
REACTOME_SIGNALING_BY_NOTCH	100	-0.421048	-1.68012	0.00371747	0.0227031	0.0152593	3507	tags=34%, list=22%, signal=27%	1387/26508/9612/2648/182/55294/192670/23220/23112/57534/2033/10046/1024/192669/10014/23462/57690/7090/27161/84441/3516/92737/487/1869/23493/4609/7089/3066/1272/595/28514/388585/8788
HOELZEL_NF1_TARGETS_DN	101	-0.420253	-1.68116	0.00373134	0.0227031	0.0152593	1756	tags=26%, list=11%, signal=23%	6092/2917/7325/79822/120114/151473/9315/57633/23284/745/6304/84620/8739/116154/9892/100133941/53335/6752/56956/4325/494470/1750/57144/8128/5156
LEE_EARLY_T_LYMPHOCYTE_UP	101	-0.544071	-2.17647	0.00373134	0.0227031	0.0152593	2750	tags=58%, list=17%, signal=49%	6790/9833/79075/10112/83461/11339/9055/151246/1058/203068/891/1164/9232/145508/10403/55872/7029/79682/699/983/157313/3149/29028/7468/55215/9837/64151/23199/9787/22902/4751/259266/10635/83540/11004/3832/29089/701/387103/51514/56992/332/9133/9928/10777/4288/7153/57082/11065/7272/29128/146909/993/55388/1870/4602/11013/7253
PUJANA_BREAST_CANCER_LIT_INT_NETWORK	101	-0.384461	-1.53798	0.00373134	0.0227031	0.0152593	3825	tags=35%, list=24%, signal=27%	5984/25/1457/1387/31/26747/5469/1111/3014/6790/2033/11200/9656/891/2189/56946/63967/983/2175/675/5888/1869/2177/890/701/4609/5347/995/6597/3066/993/595/4193/1019
REACTOME_INFLUENZA_VIRAL_RNA_TRANSCRIPTION_AND_REPLICATION	101	-0.50218	-2.0089	0.00373134	0.0227031	0.0152593	5168	tags=62%, list=32%, signal=42%	6147/4736/6143/6158/6228/6191/6173/9045/6169/6136/6167/7311/6129/6194/11224/5434/6202/6152/6146/6128/6210/25873/6209/6206/5433/6122/6192/6134/6201/6137/6234/3843/6168/6155/6203/6132/6227/6124/6159/6189/6187/6138/6204/6223/6222/6175/6133/6156/6125/23521/6205/6161/6235/6141/6188/6217/6130/3921/6231/6193/6142/5435
REACTOME_MRNA_SPLICING	107	-0.460229	-1.86066	0.00373134	0.0227031	0.0152593	6470	tags=71%, list=41%, signal=43%	5431/1478/8683/10594/2963/4686/6629/6632/51692/10992/6430/1477/6633/2962/55749/6426/6427/4799/8243/23020/3190/3183/10914/24148/11051/10250/23451/79869/4809/9939/9295/83443/5094/5725/10236/6432/6634/10291/5434/3184/10921/23450/1479/84844/57819/10189/7307/1660/3192/5433/11338/51362/6428/6431/4670/6626/9785/2521/3187/3191/57794/11100/10949/51585/8106/220988/10181/6625/6628/27316/4904/29894/3178/8175…
KATSANOU_ELAVL1_TARGETS_UP	161	0.40048	1.49721	0.00376412	0.0228692	0.0153709	1865	tags=26%, list=12%, signal=23%	220/2810/2040/216/203447/1043/56911/138162/1520/712/8876/3675/27063/1075/7052/9122/1536/92235/719/713/5352/6303/54843/3561/710/7805/714/56245/3779/355/9056/9249/3479/60676/84696/1512/3219/4647/219972/5973/25903/8736
ODONNELL_TFRC_TARGETS_DN	122	-0.449434	-1.84387	0.00378788	0.0229802	0.0154455	3547	tags=57%, list=22%, signal=45%	84961/990/6241/64785/10460/2521/440/10762/31/10926/2186/2305/25788/89887/25813/6790/24137/9824/10112/220382/9055/151246/1058/84057/201725/891/57182/10403/1163/1894/3070/699/983/991/10036/675/7468/57405/6877/5902/1062/26271/5427/10733/9787/150468/2177/259266/890/3832/701/1063/332/9928/5347/23397/55789/81610/51512/1763/4288/7153/7272/9212/4605/93/1826/148014/389421
KEGG_CELL_CYCLE	123	-0.508909	-2.09334	0.00381679	0.023122	0.0155408	3780	tags=45%, list=24%, signal=34%	25/4171/1031/4174/9134/990/1871/1387/51433/10926/9126/1111/5885/7709/1027/2033/11200/51343/2932/891/9232/7029/4176/10459/699/983/991/1032/8317/1869/890/701/894/1028/4998/4609/9133/5347/9700/995/8318/23594/1029/3066/4085/7272/9088/993/1870/85417/595/4193/10912/1019
SERVITJA_ISLET_HNF1A_TARGETS_UP	155	0.425677	1.5828	0.00383142	0.023177	0.0155778	2989	tags=41%, list=19%, signal=33%	10563/6347/6690/7127/716/301/5118/3958/8714/2202/1805/1545/6035/302/1992/1075/7052/165/1281/713/3689/822/3117/23682/645/10410/7805/6382/714/10544/1535/115361/445/30008/1435/7412/10631/397/26873/3257/51296/10039/1291/3956/4323/10752/2200/94120/10468/4478/9899/8996/7042/6622/83604/633/2584/4094/7431/5376/27122/1959/1290
ZHOU_CELL_CYCLE_GENES_IN_IR_RESPONSE_24HR	125	-0.526297	-2.16918	0.003861	0.0233222	0.0156754	4068	tags=66%, list=25%, signal=49%	8914/55635/55627/4927/10189/5984/4171/64105/4678/9735/129401/1033/79866/64785/23234/90417/11073/57122/11340/55839/79077/3014/55247/9493/51203/9833/2146/9656/10112/10592/9319/9055/1058/891/9232/29127/93323/4176/3930/5424/699/983/991/55010/3149/25886/29781/3835/57405/5902/113115/84515/26271/2159/9787/4001/9156/1869/4751/259266/890/55143/83540/26586/10615/3832/29089/1063/8438/332/9133/51155/7153/408…
REACTOME_MITOTIC_G1_G1_S_PHASES	129	-0.432396	-1.7979	0.00387597	0.0233789	0.0157135	4596	tags=41%, list=29%, signal=30%	91750/5111/7311/1875/5693/23649/4331/5520/7298/5933/4171/5558/5557/1031/4174/9134/990/1871/6241/1719/10926/5518/55957/1027/891/1163/4176/983/1032/84515/26271/5427/8317/286826/1869/5426/890/81620/894/4998/4609/8318/23594/1029/9088/28227/4605/993/55388/1870/595/1019
KEGG_SPLICEOSOME	126	-0.369533	-1.52445	0.00389105	0.023436	0.0157519	6547	tags=71%, list=41%, signal=42%	57187/55696/9410/5093/6636/1655/10465/10907/9984/11325/27258/51340/1659/8683/10594/10772/29896/4686/6629/6632/10992/56259/27339/55660/26121/51729/6430/6633/84950/8449/8559/10285/25766/84321/6426/6427/6631/23020/3190/988/3183/6434/25804/24148/23451/51645/4809/9939/83443/10929/9092/55119/6432/6634/23350/10291/23450/84844/57819/84991/1665/10189/7307/3192/11338/51362/6428/10084/6431/22827/4670/6626/9…
REACTOME_NEUROTRANSMITTER_RECEPTOR_BINDING_AND_DOWNSTREAM_TRANSMISSION_IN_THE_POSTSYNAPTIC_CELL	131	-0.447974	-1.86923	0.00395257	0.0237228	0.0159446	1324	tags=23%, list=8%, signal=21%	2788/2774/2770/5923/27092/59283/2892/2562/54331/2784/2906/23236/2893/80852/2891/1141/111/2904/94235/2570/3765/9568/2898/2786/10369/4193/2556/1137/1136
LEE_NEURAL_CREST_STEM_CELL_UP	141	-0.368174	-1.55038	0.00396825	0.0237228	0.0159446	1323	tags=23%, list=8%, signal=21%	10512/1645/29114/9378/55223/862/6585/4188/214/3199/57060/4804/1381/29106/6328/6444/81551/9118/4808/2065/5457/11075/3897/7021/11189/57084/1641/7020/4807/4883/5156
REACTOME_INFLUENZA_LIFE_CYCLE	134	-0.463203	-1.93437	0.00396825	0.0237228	0.0159446	5168	tags=56%, list=32%, signal=38%	6147/4736/6143/6158/6228/8021/23636/6191/6173/9045/9818/6169/6136/6167/7311/6129/6194/11224/5434/6202/6152/6146/348995/9631/6128/6210/25873/4927/6209/6206/5433/6122/6192/6134/6201/129401/6137/23511/6234/3843/6168/6155/10762/6203/6132/6227/6124/57122/6159/6189/6187/6138/8086/6204/6223/6222/6175/6133/6156/6125/23521/6205/6161/6235/6141/6188/9688/6217/6130/3921/6231/6193/6142/5435
WHITFIELD_CELL_CYCLE_G1_S	134	-0.353846	-1.47769	0.00396825	0.0237228	0.0159446	4629	tags=45%, list=29%, signal=32%	4173/65057/80308/5111/6432/348995/57691/195828/3214/5378/4171/55186/4678/116225/4174/84961/9134/990/64785/9994/55608/11073/58487/84245/6944/51659/84330/51747/79075/55344/139886/7700/9702/3298/114823/5411/97/2189/55082/55599/63967/83879/4820/3070/169981/29028/10036/285346/9481/1869/9401/51514/4998/29128/57026/5099/993/1870/3110
WHITFIELD_CELL_CYCLE_M_G1	141	-0.33728	-1.42029	0.00396825	0.0237228	0.0159446	3726	tags=28%, list=23%, signal=21%	6428/1033/3608/23528/9329/60312/5885/3799/55802/51585/5763/23521/9786/339287/348801/9055/8848/9232/55872/22903/10915/56995/7090/3156/221037/126731/11163/23199/5864/4842/314/27338/140710/10765/10024/100133941/58516/148198
CHEMNITZ_RESPONSE_TO_PROSTAGLANDIN_E2_UP	138	-0.505477	-2.11352	0.00398406	0.0237228	0.0159446	3804	tags=51%, list=24%, signal=39%	10051/8682/202052/3797/1033/6626/990/6241/11156/6203/6132/6541/85377/57655/7083/84798/10055/1978/51203/6790/54908/10155/10112/6472/11133/9055/151246/661/891/1164/9232/128239/79682/699/29028/10036/220042/64151/1062/221150/22974/8844/9787/4001/10535/55355/259266/10797/10615/701/11069/1063/332/9133/23397/8318/51512/4288/7153/57082/83990/11065/55345/7272/27338/54478/29128/10962/84632
MEISSNER_NPC_HCP_WITH_H3K4ME3_AND_H3K27ME3	138	-0.455076	-1.90278	0.00398406	0.0237228	0.0159446	2108	tags=36%, list=13%, signal=32%	163782/84899/84978/7275/23542/55890/220441/540/392617/3800/384/114800/11095/2774/4293/90249/1690/90139/55083/84913/6304/11250/100132074/23057/64478/65268/7481/63973/64377/6656/11247/57540/64405/10021/284656/2571/9118/84465/2065/1951/342865/392255/8128/2254/7425/202559/27319/869/3110
REACTOME_PROCESSING_OF_CAPPED_INTRON_CONTAINING_PRE_MRNA	135	-0.450165	-1.88203	0.00398406	0.0237228	0.0159446	6470	tags=67%, list=41%, signal=40%	10594/2963/4686/6629/6632/51692/10992/55746/6430/1477/6633/2962/55749/6426/6427/4799/10482/8480/7175/8243/23020/3190/3183/10914/24148/11051/8021/10250/23451/23636/79869/4809/9939/9295/83443/5094/5725/10236/9818/6432/6634/10291/5434/3184/10921/23450/348995/9631/1479/84844/57819/4927/10189/7307/1660/3192/5433/11338/51362/6428/6431/129401/4670/6626/23511/9785/2521/3187/3191/57794/10762/57122/11100/8…
ROSTY_CERVICAL_CANCER_PROLIFERATION_CLUSTER	140	-0.606015	-2.54433	0.004	0.0237838	0.0159856	3558	tags=67%, list=22%, signal=53%	9134/990/6241/10460/1719/31/10926/1111/10166/2305/7083/3014/1978/9493/51203/6790/24137/9833/54908/2146/10112/10592/83461/11339/9319/9055/1058/891/11130/1164/9232/10403/55872/1894/29127/3070/79682/79019/699/983/991/29028/55215/9837/64151/1062/26271/22974/9787/4001/1869/899/55355/4751/259266/10635/890/55143/11004/10721/10615/3832/701/7112/1063/51514/56992/332/9133/9928/5347/23397/9700/51155/81831/1…
BENPORATH_PROLIFERATION	145	-0.410106	-1.73601	0.00404858	0.0240044	0.0161339	3996	tags=49%, list=25%, signal=37%	5202/8872/5984/4171/5558/59345/1033/3608/6241/64785/55732/90417/10926/1503/55839/25842/23560/23590/6790/2146/9055/1058/84057/2178/1164/9232/10403/55872/1163/83879/29127/79682/3930/79019/699/983/29028/2175/80209/113130/5888/64151/5902/1062/113115/29899/9156/4751/259266/10635/81620/83540/6732/10615/1/29089/1063/51514/8438/332/9133/79723/3066/7153/4085/3925/7272/9088/4605/1515
REACTOME_TRANSLATION	145	-0.427592	-1.81003	0.00404858	0.0240044	0.0161339	5168	tags=54%, list=32%, signal=37%	6147/4736/6143/6158/6228/23708/8665/6191/1937/6173/8893/9045/8664/6169/6136/6167/7311/6129/6194/11224/8663/6202/1975/6152/6146/6746/3646/1973/26986/6128/6210/25873/6209/8667/6206/6122/6192/6134/6201/8666/6137/1933/6234/6168/6155/6203/6132/6227/6124/6159/6189/6187/6138/6204/6223/1978/1915/6222/6175/6133/6156/6125/23521/6205/6161/6235/6141/6188/6217/1936/6130/3921/6231/6193/6142/1938/55176
CHANG_CYCLING_GENES	146	-0.481853	-2.04571	0.00406504	0.0240678	0.0161765	3816	tags=63%, list=24%, signal=48%	55723/9184/10051/5558/5557/4174/1033/84961/3608/990/9918/6241/64785/10460/55608/440145/1719/2305/3014/9493/51659/51203/6790/9833/54908/2146/653820/9319/5905/1058/84057/203068/26118/1164/9232/2189/730051/55872/83879/3070/79682/79019/699/983/25886/29028/3835/220042/113130/221150/84515/22974/9787/4001/150468/9156/1869/899/55355/10635/890/55143/83540/55632/26586/10615/29089/701/9401/1063/283431/332/9…
ELVIDGE_HIF1A_AND_HIF2A_TARGETS_DN	101	0.458147	1.61487	0.00408719	0.0241624	0.0162401	2418	tags=28%, list=15%, signal=24%	6338/5054/6275/113146/4015/5329/7424/8406/3486/8553/1466/6676/9052/3123/284119/1824/4016/2697/8974/857/51316/51129/2745/283/133/29923/10397/8996
KEGG_NATURAL_KILLER_CELL_MEDIATED_CYTOTOXICITY	103	0.448922	1.58483	0.00409277	0.0241624	0.0162401	3445	tags=44%, list=22%, signal=34%	3002/5551/3383/3932/2207/8794/2214/5880/100507436/8743/3689/10870/353091/4068/7409/3458/2215/962/51744/7305/355/6850/3937/23533/8793/2185/5777/6464/5336/4773/8797/135250/5294/5293/3133/3107/3683/5579/4277/3135/3460/3824/3106/3459/8795
COULOUARN_TEMPORAL_TGFB1_SIGNATURE_UP	106	0.452532	1.60328	0.00409836	0.0241624	0.0162401	3566	tags=36%, list=22%, signal=28%	174/2886/7980/5054/2919/54502/602/8870/8553/1364/7133/92421/9641/6574/8826/1362/8829/26010/3627/9411/2355/7114/23216/114569/4803/7431/56937/5641/25932/54873/5154/11046/2702/79370/3459/4780/51776/84888
KAYO_CALORIE_RESTRICTION_MUSCLE_UP	92	0.469775	1.63518	0.00414365	0.0242639	0.0163083	1381	tags=26%, list=9%, signal=24%	6357/1293/2191/1277/1359/4060/6275/7378/1234/793/5260/2171/6282/1278/1991/1281/713/2014/2267/6640/794/3059/5328/355
HOLLERN_SQUAMOUS_BREAST_TUMOR	81	0.463705	1.58557	0.00416667	0.0242639	0.0163083	3955	tags=52%, list=25%, signal=39%	8626/5055/2810/144501/9119/1545/157506/2171/3868/1474/2627/3872/23569/3861/1428/3892/57402/2697/9603/360/284110/7062/5650/4502/29943/8909/84525/5271/375791/143425/1959/10804/5453/8643/5074/196/5292/390940/9314/10622/8522/6932
BURTON_ADIPOGENESIS_9	89	0.478019	1.65442	0.0041841	0.0242639	0.0163083	2804	tags=35%, list=18%, signal=29%	6354/6347/5743/301/2919/6696/7057/7164/146556/8935/1052/1435/50865/2669/7412/112770/2944/1465/83593/5580/6423/10437/2152/64747/311/3965/2896/4739/2239/26524/84333
GAVIN_FOXP3_TARGETS_CLUSTER_T4	89	0.476363	1.6487	0.0041841	0.0242639	0.0163083	2914	tags=30%, list=18%, signal=25%	3559/3604/7850/960/3560/441168/6775/822/962/1493/10392/10588/50943/5359/401097/285513/8829/79026/158219/9144/3696/10924/8676/23052/3685/64218/3662
ALCALA_APOPTOSIS	87	0.477131	1.64173	0.00420757	0.0242639	0.0163083	2018	tags=23%, list=13%, signal=20%	3002/9235/9051/924/837/834/5880/399/2242/64092/962/972/355/11035/80342/100506144/374403/4599/23475/79022
REACTOME_BIOLOGICAL_OXIDATIONS	87	0.493432	1.69781	0.00420757	0.0242639	0.0163083	3878	tags=55%, list=24%, signal=42%	4143/1583/5743/4257/2949/1545/216/1573/4129/4837/6799/6817/1588/2326/57834/6916/4258/29785/9/1593/2944/2730/26873/2327/1577/6820/51302/2328/79017/5742/1592/4051/2948/9446/27430/7360/23169/5443/54498/27284/196743/4259/1595/25830/9420/217/1591/4128
KANG_IMMORTALIZED_BY_TERT_UP	82	0.502678	1.71636	0.00421348	0.0242639	0.0163083	2670	tags=37%, list=17%, signal=31%	22943/1295/5918/3242/5055/50615/3383/1522/718/4982/4837/1292/3675/8935/8974/1794/948/7412/5596/10631/3371/5468/10437/6813/4897/51393/7042/7040/5509/633
KEGG_APOPTOSIS	82	0.488457	1.6678	0.00421348	0.0242639	0.0163083	3622	tags=40%, list=23%, signal=31%	330/3554/3552/8794/1439/3553/8743/841/355/23533/8793/7132/3656/8717/4792/8797/4914/5294/5293/839/840/23052/4803/4790/4615/843/11213/8737/9020/8837/8795/3654/51135
TURASHVILI_BREAST_LOBULAR_CARCINOMA_VS_DUCTAL_NORMAL_DN	82	0.511137	1.74524	0.00421348	0.0242639	0.0163083	3043	tags=44%, list=19%, signal=36%	4316/5918/2001/1356/4604/128153/563/53832/1573/25984/23650/3872/3861/26298/3673/130574/760/56994/51361/5021/2591/5734/5174/84952/4435/1524/51050/4306/26289/26136/64065/6653/55540/1756/56477/1264
KEGG_ECM_RECEPTOR_INTERACTION	79	0.508335	1.72814	0.00421941	0.0242639	0.0163083	2475	tags=39%, list=15%, signal=33%	1293/1277/3909/6385/3381/7148/6696/1278/1289/960/1292/3675/7057/1281/3693/3691/6383/3673/3694/6382/948/3678/3371/1291/22801/3695/2335/3908/9899/3696/3690
MORI_PRE_BI_LYMPHOCYTE_DN	73	0.46134	1.55246	0.00421941	0.0242639	0.0163083	4092	tags=45%, list=26%, signal=34%	330/2213/64332/914/137835/9595/10636/6303/5788/971/4046/9450/3587/972/2185/3566/4067/974/4790/10010/285148/757/23582/2799/3135/7084/1901/10447/823/202/7328/7188/10961
BASSO_HAIRY_CELL_LEUKEMIA_UP	78	0.497101	1.68365	0.00422535	0.0242639	0.0163083	3610	tags=54%, list=23%, signal=42%	7076/8076/10288/301/1806/3554/6284/7850/3486/199/7057/6496/2322/5352/51706/3606/26509/6237/7132/5101/27306/5480/25937/5872/10395/2012/115207/54504/116984/967/10924/9341/10253/4094/11098/2247/567/6867/10154/2022/54453/409
COATES_MACROPHAGE_M1_VS_M2_UP	78	0.481762	1.6317	0.00422535	0.0242639	0.0163083	3355	tags=40%, list=21%, signal=32%	8685/9547/3909/79887/7045/3075/9615/199/3117/118788/4481/2697/9056/84696/53829/4897/81035/11309/79627/84898/5954/558/4094/7852/63917/221472/79629/2628/122616/51232/127018
HOOI_ST7_TARGETS_UP	85	0.497681	1.70724	0.00422535	0.0242639	0.0163083	4093	tags=47%, list=26%, signal=35%	5266/133396/3575/5054/3600/84141/1806/793/9235/100287482/860/7205/9404/11010/79627/55971/93663/7357/79750/23052/84333/5420/32/9020/147372/4061/3572/91624/3914/8976/8821/11001/6907/6591/55615/306/222236/2318/64418/11333
TURASHVILI_BREAST_LOBULAR_CARCINOMA_VS_LOBULAR_NORMAL_UP	90	0.455211	1.57584	0.00422535	0.0242639	0.0163083	3074	tags=39%, list=19%, signal=32%	2001/5265/4257/4604/563/53832/1573/23650/6263/3872/10040/3861/54097/26298/3673/130574/11197/760/948/79365/1429/56994/5021/5174/10752/84952/9236/51050/3920/64065/6653/55540/1756/1264/57718
NIKOLSKY_BREAST_CANCER_7Q21_Q22_AMPLICON	68	0.489953	1.63812	0.00423131	0.0242639	0.0163083	3800	tags=49%, list=24%, signal=37%	7980/563/1278/8321/10095/79846/5446/54809/10282/5445/2791/219285/8910/1577/55971/5444/222865/7979/25798/54467/89122/6863/5218/9069/9551/799/57798/4885/10898/1595/8896/889/10552
BURTON_ADIPOGENESIS_8	86	0.489864	1.67906	0.00423729	0.0242639	0.0163083	5209	tags=64%, list=33%, signal=43%	7162/4015/11015/117581/5360/822/2014/10404/7412/53827/285362/59342/2012/4267/4478/7114/10630/3920/5476/27077/6892/2629/26136/3685/5269/678/2790/11098/308/54458/51186/123920/54741/9168/4627/3913/5660/306/29950/55089/8986/10487/5740/9261/427/23654/4969/23646/7105/157769/11031/6497/7941/9260/80381
CHEN_LIVER_METABOLISM_QTL_CIS	84	0.500792	1.70977	0.00423729	0.0242639	0.0163083	1783	tags=25%, list=11%, signal=22%	8685/2213/114836/64284/2207/7100/79083/126823/51706/8564/64407/54935/962/51744/140738/2326/10216/2329/50848/25992/189
MORI_MATURE_B_LYMPHOCYTE_UP	86	0.462374	1.58484	0.00423729	0.0242639	0.0163083	2920	tags=37%, list=18%, signal=31%	1326/1520/4121/6402/4689/10636/3117/5788/3123/8477/3561/3108/9450/3109/154/3587/972/3936/5777/7462/1512/132160/3111/3394/958/10148/19/3588/9750/6653/9308/9350
BURTON_ADIPOGENESIS_2	70	0.491883	1.65208	0.00424328	0.0242639	0.0163083	3166	tags=36%, list=20%, signal=29%	7421/9536/7076/8091/8061/3554/3783/6382/9588/9064/2697/3678/10875/9173/10268/10468/8877/3984/80176/2289/9446/140809/25932/6482/116143
CADWELL_ATG16L1_TARGETS_UP	77	0.500819	1.69204	0.00424328	0.0242639	0.0163083	2592	tags=42%, list=16%, signal=35%	6288/4547/3240/9332/3002/2919/3426/1675/9021/259236/114897/1474/149685/8876/5950/54097/54440/7066/150572/948/11185/50846/5174/10184/56670/761/79094/683/8534/64850/124857/344
FONTAINE_PAPILLARY_THYROID_CARCINOMA_DN	70	0.498233	1.67341	0.00424328	0.0242639	0.0163083	2806	tags=33%, list=18%, signal=27%	3559/9536/6356/4489/8857/79925/29126/2153/11025/79083/945/6688/10351/9945/153769/11009/5336/51657/2819/89782/1733/9848/7291
PID_BCR_5PATHWAY	65	0.501924	1.6643	0.00425532	0.0242995	0.0163322	3018	tags=34%, list=19%, signal=28%	2213/597/5788/118788/971/27071/6850/5777/29760/695/4067/6464/11184/974/5336/4792/5452/84433/973/4790/930/1796
CHIARETTI_ACUTE_LYMPHOBLASTIC_LEUKEMIA_ZAP70	64	0.504313	1.66715	0.0042735	0.0243369	0.0163574	3005	tags=31%, list=19%, signal=25%	3512/6690/3932/9235/131578/1521/7205/7133/841/3820/6236/3678/1160/3257/311/8651/2268/51561/843/26469
MARSON_FOXP3_TARGETS_UP	64	0.508117	1.67973	0.0042735	0.0243369	0.0163574	4025	tags=48%, list=25%, signal=36%	10158/6275/914/6281/960/4818/5880/4689/822/1396/6277/64333/23075/10267/6515/3394/11151/1893/3685/7431/92241/2760/123/5696/4860/64236/2052/4627/4641/975/6451
FURUKAWA_DUSP6_TARGETS_PCI35_UP	63	0.525071	1.72625	0.00429184	0.024408	0.0164052	2918	tags=54%, list=18%, signal=44%	6288/2348/716/84419/255104/59084/9235/6035/10610/51131/3872/3162/3861/29108/3779/64108/6398/9473/360/10673/81031/25992/10437/51296/57333/55080/56898/51191/7042/83666/5698/389337/8506/3134
BRUNO_HEMATOPOIESIS	60	0.521126	1.69635	0.00434783	0.0246928	0.0165966	3165	tags=42%, list=20%, signal=34%	366/5743/2015/7006/8347/302/10791/1075/8553/6692/963/8878/7462/6277/203/10397/5954/10077/1363/1604/2720/2584/3490/25897/64397
INGRAM_SHH_TARGETS_DN	59	0.52934	1.71769	0.00435414	0.0246951	0.0165981	2630	tags=39%, list=16%, signal=33%	2069/4311/6590/5806/1277/51673/133418/718/7045/3557/55332/6382/3082/6507/51129/6423/1191/2745/2621/3695/9244/23052/84466
SOTIRIOU_BREAST_CANCER_GRADE_1_VS_3_UP	149	-0.635926	-2.69752	0.00436681	0.0247334	0.0166239	3547	tags=62%, list=22%, signal=49%	9134/22948/6241/10460/23234/4830/1111/55839/2305/25788/51203/23560/23590/6790/24137/9833/2146/79075/10212/10112/83461/11339/9319/6472/9055/1058/891/11130/1164/9232/10403/7443/1894/29127/705/9688/79682/699/983/991/55010/3149/9837/5888/64151/1062/26271/22974/9787/4001/10535/9156/1869/55355/4751/259266/890/55143/11004/10721/10615/3832/701/7112/1063/56992/332/9133/9928/5347/23397/9700/51155/8318/5151…
DAZARD_UV_RESPONSE_CLUSTER_G6	151	-0.320786	-1.35919	0.00438597	0.0248083	0.0166742	4041	tags=38%, list=25%, signal=29%	23613/23348/10299/5378/27332/11177/25/10051/23358/23076/55186/1488/5747/10426/7436/23332/3796/26098/80205/7994/6541/27352/9425/54874/9493/445815/55023/1058/891/9444/2534/23768/55958/23239/27161/3516/7705/3720/57178/23522/5427/23033/10020/4001/4330/3832/701/9133/9928/5980/4288/7153/8874/55966/7272/10643/605
WHITFIELD_CELL_CYCLE_S	150	-0.382698	-1.61899	0.00440529	0.0248839	0.016725	3830	tags=43%, list=24%, signal=33%	55723/5558/5557/253782/648/6241/1783/2648/23077/1719/375593/58487/3005/54841/2146/79075/25896/64770/143872/440270/55023/11130/8473/57211/6581/3070/10057/79682/79019/65055/29028/84930/2175/64403/220042/55215/113130/5888/84515/8317/6456/9481/9829/8364/400986/9156/54876/53616/10635/29089/375248/1244/8438/23015/157570/8318/1122/1763/7153/83990/284992/9088/91614/92815
LEE_LIVER_CANCER_ACOX1_DN	54	0.530063	1.67998	0.00443787	0.0250341	0.016826	2725	tags=43%, list=17%, signal=35%	722/3242/3290/5265/6999/8991/9104/55224/1991/3081/3034/1803/1160/6441/11309/2861/761/7125/1592/51268/4814/10062/29995
ZHOU_TNF_SIGNALING_4HR	53	0.530061	1.67253	0.00444444	0.0250374	0.0168282	2983	tags=34%, list=19%, signal=28%	6347/9536/7127/2919/6648/9235/7277/5355/3689/4124/966/10627/4792/2200/7979/4790/5052/25932
REACTOME_MRNA_PROCESSING	152	-0.437669	-1.85115	0.00446429	0.0251154	0.0168806	5714	tags=65%, list=36%, signal=42%	10594/2963/4686/6629/6632/51692/104/10992/55746/6430/1477/6633/2962/55749/6426/6427/4799/10482/8480/7175/8243/23020/3190/3183/10914/24148/11051/8021/10250/23451/23636/79869/4809/9939/9295/83443/5094/5725/2071/10236/9818/6432/4331/6634/10291/5434/3184/10921/23450/348995/9631/1479/84844/57819/4927/2068/10189/7307/6829/1660/3192/25888/5433/11338/8732/51362/6428/6431/129401/4670/6626/23511/9785/2521/…
REACTOME_HEMOSTASIS	409	0.342561	1.37832	0.00448934	0.0252224	0.0169525	2600	tags=26%, list=16%, signal=22%	2162/54210/2886/5055/5054/7076/1277/5265/1950/5473/1675/56301/2151/914/120425/338/5329/3932/2153/2207/2769/8355/4312/1278/7424/6402/9046/3675/7277/2627/7056/7057/5880/3684/5627/5552/3689/55423/7409/6403/965/710/962/5341/3673/4778/57113/284/5328/5148/3779/3082/6850/3937/3710/5023/23533/5777/9056/857/1794/7066/8353/948/9630/2157/3678/2625/50848/2791/4067/6464/5580/23428/1191/3818/2152/54518/5336/81…
REACTOME_GPCR_DOWNSTREAM_SIGNALING	370	0.348692	1.39581	0.00453515	0.0253432	0.0170337	2394	tags=27%, list=15%, signal=23%	6374/6288/10563/2921/6364/6372/3352/3814/3576/2829/2358/729230/623/2920/2833/301/4887/2919/624/5473/6352/10663/1233/2151/1234/5997/5732/718/1907/4922/2769/5031/5029/728/3577/5999/5880/1812/338442/1230/2357/2150/2841/719/3363/29933/7409/2359/3579/8477/64407/51083/2692/165140/57113/154/6363/26212/3710/8601/9340/5724/393/23533/8698/6866/50865/2867/9630/53829/4986/3274/3269/2791/9290/5330/5580/3627/1…
MARTORIATI_MDM4_TARGETS_NEUROEPITHELIUM_DN	156	-0.43266	-1.8315	0.00456621	0.0253432	0.0170337	1724	tags=30%, list=11%, signal=27%	55605/57348/8618/3248/390598/22902/9705/10472/5569/27092/57633/1602/744/79969/8715/4133/6304/162494/161253/3741/429/8851/29106/9729/53335/9024/1995/9118/4760/4602/4808/1749/219409/1996/9464/11075/1993/257068/57084/1641/27319/2674/4661/5156/347252/58158
SASAI_RESISTANCE_TO_NEOPLASTIC_TRANSFROMATION	48	0.563927	1.76077	0.00456621	0.0253432	0.0170337	3723	tags=58%, list=23%, signal=45%	2707/1277/5118/4982/5352/9510/6383/1052/4053/857/7132/1465/9173/6001/2200/10516/6414/6876/633/11167/3726/1290/2199/3572/3659/3459/50509/3913
SAGIV_CD24_TARGETS_DN	46	0.576906	1.77907	0.00458015	0.0253432	0.0170337	2872	tags=46%, list=18%, signal=38%	3576/3383/1474/7057/2014/5971/5328/154/8630/638/2669/857/7462/9518/1893/3669/79094/1026/8877/8638/26353
HALMOS_CEBPA_TARGETS_UP	49	0.56016	1.74635	0.00458716	0.0253432	0.0170337	1889	tags=43%, list=12%, signal=38%	2921/6364/3576/2920/5806/2348/5743/3170/3554/5997/25816/5873/3486/5999/3162/355/7454/688/2185/3566/2745
WOOD_EBV_EBNA1_TARGETS_DN	44	0.56801	1.73292	0.00460123	0.0253432	0.0170337	3694	tags=48%, list=23%, signal=37%	5743/8076/9976/5997/7045/5031/3597/6286/6990/55803/8826/5872/10457/8877/10449/7360/5696/10241/8887/9053/11014
BEGUM_TARGETS_OF_PAX3_FOXO1_FUSION_DN	45	0.563027	1.72222	0.0046083	0.0253432	0.0170337	1677	tags=38%, list=10%, signal=34%	970/7421/2650/5054/3589/55240/1675/8572/1289/3675/7164/2150/3691/9935/51330/3371/3755
ZHU_CMV_8_HR_UP	45	0.578494	1.76953	0.0046083	0.0253432	0.0170337	3337	tags=56%, list=21%, signal=44%	3569/10135/3589/5743/6352/2766/6672/7128/23516/3620/3627/4599/3660/2643/1604/6737/3133/9275/4939/5641/10678/8737/4600/5696/5371
MIKKELSEN_MEF_HCP_WITH_H3_UNMETHYLATED	158	-0.338668	-1.43871	0.00462963	0.0253432	0.0170337	1876	tags=28%, list=12%, signal=25%	84707/9752/54332/27344/134829/152503/56145/57555/198437/3767/51209/6658/139065/56142/54457/11249/57597/4842/56126/27232/56129/9229/7222/1299/266743/56143/65998/9985/486/55879/56146/4438/10409/26047/29106/56139/6752/56147/10369/157807/8988/190/5949
REACTOME_DOWNSTREAM_TCR_SIGNALING	32	0.599155	1.72422	0.00462963	0.0253432	0.0170337	3365	tags=44%, list=21%, signal=35%	915/917/3932/916/3117/3123/920/3115/4792/3127/84433/3113/3118/10892
REACTOME_PHASE_II_CONJUGATION	42	0.585584	1.77631	0.00462963	0.0253432	0.0170337	4189	tags=57%, list=26%, signal=42%	4143/4257/2949/4837/6799/6817/4258/9/2944/2730/26873/6820/79017/2948/9446/27430/7360/23169/27284/4259/25830/7172/119391/55748
VALK_AML_WITH_CEBPA	32	0.601248	1.73024	0.00462963	0.0253432	0.0170337	2656	tags=38%, list=17%, signal=31%	4057/820/3934/4317/924/23231/3315/27306/10395/84617/8801/1050
REACTOME_IL_2_SIGNALING	37	0.58616	1.73954	0.00463679	0.0253432	0.0170337	2172	tags=35%, list=14%, signal=30%	3559/3568/3932/3560/3718/1439/3561/6850/2185/5777/6464/6776/5293
AMIT_EGF_RESPONSE_120_MCF10A	43	0.586718	1.77808	0.00465116	0.0253432	0.0170337	907	tags=21%, list=6%, signal=20%	2069/6364/3976/5055/220/8061/5329/3552/3553
BOHN_PRIMARY_IMMUNODEFICIENCY_SYNDROM_DN	40	0.580265	1.74819	0.00465839	0.0253432	0.0170337	3916	tags=60%, list=25%, signal=45%	2162/1117/26002/1806/4050/3055/8743/8564/51284/7940/1512/5359/84617/29802/55589/4739/64121/6653/1843/11142/56935/3635/84561/9766
FUJII_YBX1_TARGETS_UP	40	0.581697	1.75251	0.00465839	0.0253432	0.0170337	3209	tags=52%, list=20%, signal=42%	629/6352/4129/84958/822/26157/4582/9022/355/6277/9961/634/643008/10346/6414/1026/3965/9123/8932/5066/4600
FRIDMAN_IMMORTALIZATION_DN	31	0.586379	1.674	0.00466563	0.0253432	0.0170337	3757	tags=55%, list=24%, signal=42%	9547/3489/5054/220/1545/10553/3486/8804/3663/1026/3428/3490/3665/5606/3487/196/5654
GROSS_ELK3_TARGETS_DN	31	0.608026	1.7358	0.00466563	0.0253432	0.0170337	2013	tags=39%, list=13%, signal=34%	3569/6590/2920/5743/9021/7378/8553/9510/5341/8309/3219/10268
KEGG_PRION_DISEASES	31	0.588335	1.67958	0.00466563	0.0253432	0.0170337	1260	tags=29%, list=8%, signal=27%	729/3569/6352/730/3552/712/3553/713/714
SCHRAETS_MLL_TARGETS_DN	31	0.596206	1.70205	0.00466563	0.0253432	0.0170337	3421	tags=55%, list=21%, signal=43%	1293/340419/117581/7045/1292/2627/7056/3557/963/1512/397/1291/3984/183/26353/22918/4256
HOFFMANN_LARGE_TO_SMALL_PRE_BII_LYMPHOCYTE_UP	160	-0.446556	-1.91441	0.0046729	0.0253432	0.0170337	3691	tags=51%, list=23%, signal=39%	4678/1031/140467/4174/1033/6241/3843/54801/10926/11169/7083/79077/22944/3014/6944/9493/23468/51203/6790/24137/57650/9833/54908/10112/10592/83461/10243/9319/9055/1058/203068/891/3619/1164/1163/1894/29127/3070/3978/80128/699/983/991/3149/50804/29781/7846/3835/1786/675/113130/5888/1062/10733/11113/9787/4751/890/5983/10797/11004/64943/29089/7112/8438/9133/23397/151648/995/8318/1763/4288/10381/7153/39…
KUMAMOTO_RESPONSE_TO_NUTLIN_3A_DN	10	-0.807469	-1.8811	0.00468384	0.0253432	0.0170337	2280	tags=90%, list=14%, signal=77%	1164/991/890/11004/10615/1063/57082/3833
MONTERO_THYROID_CANCER_POOR_SURVIVAL_UP	12	-0.697045	-1.73495	0.00468384	0.0253432	0.0170337	4406	tags=83%, list=28%, signal=60%	7837/6241/51203/9055/1058/259266/332/9133/11065
REACTOME_E2F_ENABLED_INHIBITION_OF_PRE_REPLICATION_COMPLEX_FORMATION	10	-0.785189	-1.82919	0.00468384	0.0253432	0.0170337	2280	tags=60%, list=14%, signal=51%	983/84515/4998/23594/993
CHEN_LVAD_SUPPORT_OF_FAILING_HEART_DN	41	0.584868	1.76279	0.0046875	0.0253432	0.0170337	2511	tags=44%, list=16%, signal=37%	729/6347/6279/929/2153/7045/50486/1508/8743/1428/5328/55303/2697/6236/8829/5734/6526/3764
LANDIS_BREAST_CANCER_PROGRESSION_UP	41	0.561644	1.69279	0.0046875	0.0253432	0.0170337	4655	tags=66%, list=29%, signal=47%	3934/7421/7022/3783/6692/26298/284996/1829/1366/2591/1534/57619/79191/22936/2182/9208/9516/4925/3398/10159/202/5349/1611/54463/55907/3664/27230
BERENJENO_TRANSFORMED_BY_RHOA_FOREVER_DN	30	0.592339	1.67102	0.00469484	0.0253432	0.0170337	1584	tags=33%, list=10%, signal=30%	2069/5743/2919/5329/8870/27063/1281/10040/2697/10631
LANDIS_ERBB2_BREAST_TUMORS_65_DN	36	0.581943	1.70943	0.00469484	0.0253432	0.0170337	4075	tags=47%, list=26%, signal=35%	1293/9536/6356/4060/9843/1805/8406/8829/56994/10449/5264/400916/5654/9314/1376/6387/334
UZONYI_RESPONSE_TO_LEUKOTRIENE_AND_THROMBIN	36	0.581029	1.70674	0.00469484	0.0253432	0.0170337	3814	tags=56%, list=24%, signal=42%	3576/2920/5743/6401/1326/1827/5997/9510/2669/2152/2355/10397/4739/22936/1959/1839/1843/84159/1390/9314
KEGG_TYROSINE_METABOLISM	35	0.586704	1.71379	0.00470958	0.0253432	0.0170337	1184	tags=29%, list=7%, signal=27%	3242/218/220/5409/6898/4129/221/3081/2184/259307
PID_INTEGRIN3_PATHWAY	39	0.592811	1.77479	0.00470958	0.0253432	0.0170337	2704	tags=46%, list=17%, signal=38%	1277/6385/3381/6696/5329/7045/1278/7057/6382/5328/50848/3371/7048/2200/2335/8877/3690/3685
XU_HGF_SIGNALING_NOT_VIA_AKT1_48HR_UP	35	0.591165	1.72682	0.00470958	0.0253432	0.0170337	3307	tags=49%, list=21%, signal=39%	6364/7076/64866/7378/4312/960/4050/3162/5328/3710/5106/3706/3669/1889/3241/6675/6781
LIN_NPAS4_TARGETS_UP	159	-0.346364	-1.47447	0.00471698	0.0253432	0.0170337	3643	tags=29%, list=23%, signal=23%	7803/401474/163/5930/23327/11332/81543/140767/4300/1027/10916/83693/11127/6996/27253/4440/5936/220972/83641/51754/84932/28969/157922/221687/220441/57348/84197/57622/160428/285382/119/5569/151963/4610/2892/57419/8874/10000/53826/6328/7681/5126/5865/440730/92979
WINNEPENNINCKX_MELANOMA_METASTASIS_UP	159	-0.460185	-1.959	0.00471698	0.0253432	0.0170337	4196	tags=48%, list=26%, signal=36%	195828/7298/8914/348235/5984/9448/5558/4678/9735/29902/1033/990/22948/6241/90417/23332/1719/4830/1111/219902/55839/7083/55247/155435/51659/64857/6790/9833/79075/27253/84914/10592/9055/151246/1058/891/11130/1164/9232/10403/1163/27316/1894/29127/699/983/55010/29028/7468/57405/11163/113130/64151/5902/80820/9787/9156/4751/259266/55143/83540/11004/10615/3832/29089/1063/8438/332/9133/23397/8318/50937/7…
PETRETTO_CARDIAC_HYPERTROPHY	34	0.593511	1.72289	0.00473186	0.0253579	0.0170436	4507	tags=65%, list=28%, signal=47%	8076/301/2202/960/3486/307/4016/84790/2200/2335/54829/6876/11167/27295/1290/51232/84159/4054/8773/60/4023/4969
SARTIPY_NORMAL_AT_INSULIN_RESISTANCE_UP	34	0.604356	1.75437	0.00473186	0.0253579	0.0170436	1066	tags=26%, list=7%, signal=25%	6354/2069/6347/9536/8061/9021/8553/7057/3162
IVANOVA_HEMATOPOIESIS_MATURE_CELL	278	0.357295	1.39653	0.00474496	0.0253956	0.0170689	4258	tags=32%, list=27%, signal=24%	10894/154664/4360/79740/2650/2219/1277/2015/116844/5473/4317/84419/929/79887/718/23491/10553/54/6556/7057/3684/1508/130814/2357/272/1536/713/55013/81844/55686/148534/50865/53829/1512/1362/23428/254102/831/10333/643008/55062/130951/81035/5816/2180/4354/134548/27163/2268/340527/8676/23052/55589/3920/3987/6622/117584/55300/56913/5641/25897/339122/127262/122416/6386/2060/54498/4259/90865/5937/115201/…
REACTOME_NOD1_2_SIGNALING_PATHWAY	29	0.593756	1.65445	0.00477707	0.0255347	0.0171625	1968	tags=31%, list=12%, signal=27%	330/837/64127/834/7128/841/10392/3656/5603
BARRIER_CANCER_RELAPSE_NORMAL_SAMPLE_UP	28	0.605977	1.6785	0.00480769	0.0256002	0.0172065	2386	tags=39%, list=15%, signal=33%	1359/5732/5873/7850/355/3479/1389/10863/79625/4033/1193
FERREIRA_EWINGS_SARCOMA_UNSTABLE_VS_STABLE_UP	162	-0.438877	-1.87887	0.00480769	0.0256002	0.0172065	4705	tags=54%, list=29%, signal=38%	3151/492/10492/55188/55706/3015/118813/9768/55205/90355/6634/3148/84991/9456/57634/64328/7517/64105/9735/28977/1033/990/9918/55824/90417/10926/1111/11169/1503/81930/401541/26528/9493/51203/9833/93594/9824/79075/10592/151246/84057/891/11130/10403/9508/54332/8563/79682/55010/29028/7705/10036/80209/57697/57405/6231/64151/1062/5427/22974/9787/4001/55355/2177/4439/890/11004/10721/26586/29089/7112/2616…
LI_WILMS_TUMOR_VS_FETAL_KIDNEY_1_DN	162	-0.468906	-2.00742	0.00480769	0.0256002	0.0172065	3840	tags=51%, list=24%, signal=39%	9184/10051/4171/9448/5558/10985/5557/20/7181/4678/29902/1033/23511/3608/9415/23234/440/11073/4830/7203/9658/25988/9231/9493/23468/4038/26278/6790/9833/2146/3980/9319/6472/84726/1164/9232/23090/1163/10915/9687/3205/983/991/10036/9044/55215/6877/22974/10733/11113/9787/4001/10198/10535/4330/10797/6732/11004/10615/3832/701/7072/894/1063/9133/9928/23246/9700/995/4141/4288/7153/4085/3925/3833/7272/9212…
KIM_MYCL1_AMPLIFICATION_TARGETS_UP	13	-0.721502	-1.84011	0.00481928	0.0256292	0.017226	1956	tags=54%, list=12%, signal=47%	25927/4610/2850/8851/3751/8492
GARCIA_TARGETS_OF_FLI1_AND_DAX1_DN	167	-0.344284	-1.48935	0.00485437	0.0257164	0.0172845	4422	tags=35%, list=28%, signal=26%	7311/5757/5529/4744/1104/163071/5434/6202/60436/7298/51605/56919/51642/22919/9136/55777/135114/990/6241/64785/10762/83860/1719/1111/2553/51540/166378/84798/51659/144097/55055/10528/7700/11130/2178/79646/55621/79019/29781/113130/4001/8364/11249/3239/7112/51514/157570/4692/81931/4605/993/55388/1870/84733/5126/2668/190/147741
PUJANA_XPRSS_INT_NETWORK	167	-0.500634	-2.16571	0.00485437	0.0257164	0.0172845	4306	tags=53%, list=27%, signal=39%	9585/8458/642/7690/4849/3148/8914/3420/8667/10664/5984/9184/10051/4171/1457/6428/4678/9735/1031/4174/6626/9879/9918/6882/23234/11073/1719/9126/5885/6541/11340/2305/11064/25842/6790/11200/22823/2146/10212/10592/1058/9702/11130/6628/5411/97/10403/10915/7029/3930/7594/7919/983/991/3609/10036/1786/675/7468/55215/57405/9837/23240/6929/8317/10733/4001/10198/899/5426/10635/890/5983/7112/8438/9700/51512/…
VILLANUEVA_LIVER_CANCER_KRT19_UP	167	-0.476915	-2.0631	0.00485437	0.0257164	0.0172845	2645	tags=37%, list=17%, signal=31%	9833/2146/100289635/6996/79172/10112/83461/79140/80314/151246/11130/9662/9232/10042/10403/1894/22903/5991/79019/699/991/339500/3516/55215/6877/9837/23036/64151/1062/84515/8317/22974/29944/10733/9787/4216/4001/8364/150468/29899/55143/11004/8438/56992/23397/55789/1763/4288/7153/3925/2562/7272/10024/993/2649/91975/55388/9514/57338/6659/55506
ZWANG_EGF_INTERVAL_DN	188	0.39088	1.48034	0.00486027	0.0257164	0.0172845	3677	tags=37%, list=23%, signal=29%	22943/2886/29984/6590/2707/1999/5054/5069/3077/113146/7022/8572/80149/79846/29842/7164/8743/64092/120379/3579/26298/2560/1051/3198/144100/5328/29108/84766/6720/760/11238/2533/5580/1366/54897/2745/9744/2013/79191/3268/8000/163732/8412/147040/140606/116238/80176/4814/23338/389337/3726/148022/2110/221178/83478/4061/55561/23102/51524/1139/3659/9179/124936/3993/439921/121512/374395/27106/5937/55163
ACEVEDO_LIVER_CANCER_WITH_H3K27ME3_DN	161	-0.330984	-1.4159	0.00487805	0.0257453	0.017304	1853	tags=23%, list=12%, signal=21%	57730/7468/56106/408050/56097/5098/375061/8364/400986/11069/55351/56992/652/5629/1690/1029/26051/126961/140710/92293/80757/93492/1400/284359/388336/5332/56098/2898/83259/80274/11189/27328/56100/91419/84684/390429
CONCANNON_APOPTOSIS_BY_EPOXOMICIN_DN	163	-0.352839	-1.50984	0.00487805	0.0257453	0.017304	2544	tags=34%, list=16%, signal=29%	1849/107/1058/230/3321/6252/9232/97/4781/4004/8971/5424/699/983/991/8497/57405/4082/8618/3382/9787/8364/890/51690/11069/4609/332/5347/9700/4745/9315/55715/4288/2115/7153/4085/3925/1602/11065/3833/9844/9212/65108/429/100133941/53335/6505/4602/4613/7021/11013/6570/1136/5156
BIOCARTA_IL12_PATHWAY	20	0.731033	1.88446	0.00491803	0.0258459	0.0173716	1157	tags=45%, list=7%, signal=42%	8809/2833/915/1234/917/916/6775/3458/3606
CAVARD_LIVER_CANCER_MALIGNANT_VS_BENIGN	23	0.70397	1.86584	0.00493421	0.0258459	0.0173716	3320	tags=70%, list=21%, signal=55%	10537/1116/6690/1066/1806/929/6696/1803/972/22949/10468/2752/3107/5052/2495/56940
PID_INTEGRIN2_PATHWAY	22	0.709336	1.86258	0.00493421	0.0258459	0.0173716	1646	tags=55%, list=10%, signal=49%	3383/5329/2212/3681/718/7045/3684/3689/5328/7412/3385/50848
REACTOME_TAK1_ACTIVATES_NFKB_BY_PHOSPHORYLATION_AND_ACTIVATION_OF_IKKS_COMPLEX	23	0.686492	1.81952	0.00493421	0.0258459	0.0173716	2384	tags=35%, list=15%, signal=30%	6288/6283/64127/10392/3656/4792/6285/4791
UROSEVIC_RESPONSE_TO_IMIQUIMOD	22	0.714436	1.87597	0.00493421	0.0258459	0.0173716	3272	tags=64%, list=20%, signal=51%	3569/6355/3430/6398/3620/10437/4599/1236/3669/4939/8638/91543/3665/4277
WANG_CLASSIC_ADIPOGENIC_TARGETS_OF_PPARG	23	0.668911	1.77292	0.00493421	0.0258459	0.0173716	2793	tags=57%, list=17%, signal=47%	56729/85329/3290/4257/1675/2053/2171/948/2180/2752/1050/10062/6271
BIOCARTA_IL10_PATHWAY	17	0.742786	1.85185	0.00496689	0.0259627	0.0174501	2684	tags=59%, list=17%, signal=49%	3569/3586/3552/6775/3162/645/3587/6776/3588/6778
SCHAEFFER_PROSTATE_DEVELOPMENT_6HR_UP	171	0.404936	1.51821	0.00496894	0.0259627	0.0174501	3898	tags=35%, list=24%, signal=27%	10563/6691/2191/1475/1359/715/23643/116328/837/7739/64231/3067/7305/58475/8974/6507/857/7412/54209/9509/831/1519/3251/81035/8910/51678/132204/54829/55340/5742/10924/9123/5264/221091/5052/2277/5579/51119/223/29071/123803/6863/567/3475/25797/200894/6386/6009/4256/7432/3431/60626/84888/10159/22915/5654/4641/55819/687/4900
LEE_LIVER_CANCER_HEPATOBLAST	16	0.75322	1.8596	0.00501672	0.0261579	0.0175814	1959	tags=69%, list=12%, signal=60%	3569/3855/7076/5743/3909/5329/4312/960/3371/3880/2152
AMIT_EGF_RESPONSE_480_HELA	161	0.393924	1.4727	0.00501882	0.0261579	0.0175814	3341	tags=32%, list=21%, signal=25%	29984/5054/3589/2810/7162/5329/960/9180/2683/7052/4496/3872/9047/3693/9052/26240/3673/347902/5328/55214/51330/4070/3710/3678/54863/1534/83442/9645/10468/4494/3669/8412/4055/4502/7262/8877/4791/5742/4739/678/56937/1839/8613/7851/5792/5606/4061/3241/6781/55742/871
REACTOME_MITOTIC_M_M_G1_PHASES	165	-0.45852	-1.96305	0.00502513	0.0261582	0.0175815	3904	tags=41%, list=24%, signal=31%	22919/9184/4171/5558/5528/5557/5526/64105/2491/9735/4174/990/1871/23332/3796/10926/9126/220134/5885/81930/401541/57122/55920/5518/55839/9493/55055/54908/79172/10112/80152/5905/151246/1058/3619/11130/10403/4176/79682/79019/699/991/57405/84515/26271/5427/8317/1869/5426/81620/55143/83540/64946/11004/701/4998/332/5347/151648/8318/23594/147841/4085/57082/9212/55388/1870
WHITFIELD_CELL_CYCLE_G2	176	-0.362199	-1.56606	0.00505051	0.0262278	0.0176283	3089	tags=40%, list=19%, signal=32%	9266/3014/4926/55247/1027/30000/9493/171023/23468/51203/57650/9833/28996/11200/84914/653820/51343/83461/5905/84057/203068/26118/10403/10238/57211/4828/93323/128239/3930/983/157313/7846/3835/222643/221150/84904/4001/150468/899/55355/2177/890/55143/55632/10721/26586/3832/7112/283431/10293/23397/9700/51155/81610/995/80119/153579/283643/7153/4085/11065/3833/9212/284403/83541/2619/6444/92815/7020
WORSCHECH_TUMOR_EVASION_AND_TOLEROGENICITY_DN	14	0.730336	1.74973	0.00505902	0.0262278	0.0176283	3427	tags=71%, list=21%, signal=56%	3586/9021/7850/4046/10333/8651/3588/10010/3659/3459
GRAHAM_CML_DIVIDING_VS_NORMAL_QUIESCENT_UP	175	-0.320568	-1.38144	0.00507614	0.0262278	0.0176283	2778	tags=39%, list=17%, signal=33%	51659/51203/23590/6790/24137/9833/2146/79075/10112/10592/11339/9319/6472/3043/9055/1058/891/11130/10403/7001/55872/1163/7443/1894/29127/79682/79019/699/983/991/55215/57405/9837/5888/64151/5902/26271/5427/8317/22974/9787/10535/4751/259266/10635/890/5983/11004/10615/64943/3832/701/1063/56992/332/9133/9700/8318/7153/4085/3925/11065/63895/7272/9212/27338/146909/55388
REACTOME_TRANSMISSION_ACROSS_CHEMICAL_SYNAPSES	175	-0.464997	-2.00384	0.00507614	0.0262278	0.0176283	1324	tags=22%, list=8%, signal=21%	2788/5864/2774/2770/5923/27092/59283/2892/22999/2562/54331/2784/2906/23236/773/2893/80852/2891/1141/111/2904/94235/2570/81539/3765/2571/6505/9568/8224/2898/2786/6511/10369/4193/2556/1137/1136/6572
SHEPARD_CRUSH_AND_BURN_MUTANT_DN	175	-0.525698	-2.26542	0.00507614	0.0262278	0.0176283	3048	tags=45%, list=19%, signal=37%	2305/7083/85459/4926/55247/2264/9493/10521/57534/9833/83461/11339/23462/6525/9055/891/8326/2020/1164/199704/51807/1894/9687/29127/57690/7738/5800/55924/983/991/55010/157313/84930/4858/5098/26271/22974/10733/5354/9787/6658/259266/84823/11004/26586/3832/105/701/7112/332/9133/9928/6242/4610/26086/80119/51512/4288/3066/57082/7272/9212/79192/2619/55502/429/23440/5015/85417/10215/27324/1996/6422/6664/8…
VERHAAK_GLIOBLASTOMA_PRONEURAL	175	-0.835739	-3.6015	0.00507614	0.0262278	0.0176283	2057	tags=87%, list=13%, signal=77%	7738/57162/23239/7155/65055/23229/3149/3516/54413/6877/4082/11143/9839/57348/29942/8317/8573/10675/9901/23028/2941/22858/84900/22902/55859/577/2035/55103/7267/83988/81691/57209/79915/55565/9379/1627/55906/65243/22843/9378/1152/4137/63827/51155/5217/90362/4040/57335/23284/89853/23418/9767/9649/3066/1047/54880/3925/5050/744/79969/9162/23122/5911/55176/214/8715/4133/5063/29799/10962/6304/4684/65108/…
CHIANG_LIVER_CANCER_SUBCLASS_PROLIFERATION_UP	173	-0.422699	-1.819	0.00510204	0.0262966	0.0176745	2818	tags=47%, list=18%, signal=39%	9493/51203/6790/24137/80206/143458/163786/2146/79075/10112/11339/9319/91461/51101/9055/151246/891/26118/11130/9232/388610/10403/55872/83879/1894/29127/4224/57162/3070/55227/983/991/55007/55215/4082/113130/64151/1062/26271/8317/8898/22974/9787/4001/8364/150468/55355/4751/259266/10635/890/83540/11004/64943/3832/701/1063/51514/332/9133/1627/9928/55789/51155/23594/4288/3066/7153/4085/5050/11065/7272/…
REACTOME_INTERACTION_BETWEEN_L1_AND_ANKYRINS	20	-0.606949	-1.73107	0.00510204	0.0262966	0.0176745	1166	tags=35%, list=7%, signal=32%	55800/3785/6331/6712/6710/3897
SARRIO_EPITHELIAL_MESENCHYMAL_TRANSITION_UP	174	-0.340654	-1.46477	0.00512821	0.0263989	0.0177433	2357	tags=34%, list=15%, signal=29%	6525/9055/1058/203068/891/11130/10403/51807/1163/8711/83879/1894/1325/4176/3070/79682/699/983/7846/116987/113130/5888/1062/221150/26271/8317/10733/11113/8364/4953/22822/9156/1869/259266/890/5983/4603/3832/29089/387103/9401/7112/51514/5347/9700/8318/23594/4288/2115/10381/7153/4085/3925/27338/9088/29128/3229/89958
BIOCARTA_ERYTH_PATHWAY	12	0.747974	1.70306	0.00521739	0.0267591	0.0179854	2915	tags=75%, list=18%, signal=61%	1440/3569/3589/3552/2322/3479/7042/7040/4254
GRAHAM_CML_DIVIDING_VS_NORMAL_DIVIDING_DN	10	0.787931	1.73905	0.00521739	0.0267591	0.0179854	1568	tags=60%, list=10%, signal=54%	3512/3002/3119/4050/3117/5101
LUI_THYROID_CANCER_CLUSTER_4	12	0.742925	1.69156	0.00521739	0.0267591	0.0179854	2740	tags=67%, list=17%, signal=55%	5360/3119/3122/972/3115/26471/3113/51561
ZHANG_TLX_TARGETS_36HR_DN	184	-0.444753	-1.93391	0.0052356	0.0268196	0.0180261	4114	tags=41%, list=26%, signal=31%	7298/5933/8914/55635/27332/348235/3192/10051/5557/64105/4678/9879/79677/9994/54801/3796/9126/5295/1111/11169/220134/81930/55839/122769/253714/9493/353497/51203/5451/55055/57650/54908/163786/2146/10592/9319/55704/9055/27085/55023/3619/10042/3978/699/84930/2175/55215/57405/9837/23036/64151/1062/22974/10733/9156/5426/10635/890/64946/10615/3832/7112/1063/51514/10276/8438/79723/151648/8318/1763/4288/7…
PYEON_CANCER_HEAD_AND_NECK_VS_CERVICAL_UP	180	-0.326053	-1.40916	0.005291	0.0270703	0.0181945	4661	tags=45%, list=29%, signal=32%	55719/55167/57695/51455/79648/55205/23350/10388/54014/80817/1525/195828/150094/5933/2222/26043/10051/64105/4678/2491/9735/9134/64426/55015/9994/11073/58487/3236/11169/343099/3206/161291/94104/54874/57531/23181/22823/2146/25896/64770/440270/54454/4929/5613/83879/22995/57544/3070/3205/79682/983/3149/339500/29028/9837/8317/8573/348654/4001/4751/26039/10635/162681/83540/653121/7112/1063/51514/375248/…
TAKEDA_TARGETS_OF_NUP98_HOXA9_FUSION_8D_UP	143	0.409938	1.49922	0.00531915	0.027181	0.018269	4126	tags=43%, list=26%, signal=32%	3512/6691/7177/85480/3002/5743/28965/9976/64499/793/216/196410/7057/168455/2841/2322/9333/3875/284/9435/2697/341/9249/5101/3620/401097/10395/4599/25996/79191/1236/9518/2643/113675/51191/84525/4939/9953/2274/11030/55601/11098/91543/3665/134147/4600/4061/284422/10964/3487/2633/9053/4054/3437/23586/84561/7130/64135/55008/23022/56925/3959
VART_KSHV_INFECTION_ANGIOGENIC_MARKERS_DN	126	0.419521	1.51187	0.00536913	0.0274029	0.0184181	2498	tags=33%, list=16%, signal=28%	6374/1440/2069/3576/6347/2920/2919/1950/4327/8321/3075/7057/23166/290/8324/2150/2064/3458/11061/3579/60675/1890/284/5008/51330/3082/9404/3479/948/51129/634/9966/1946/10267/2050/283/7042/8828/5742/3690/7040
IZADPANAH_STEM_CELL_ADIPOSE_VS_BONE_UP	124	0.417284	1.49891	0.00540541	0.0274873	0.0184749	3262	tags=39%, list=20%, signal=31%	10586/53831/8091/9976/8061/84419/7378/960/8942/1992/834/121355/5552/4495/3162/5325/1728/84883/10312/4067/10783/1123/22949/4494/23216/64968/175/23657/4502/7262/51703/4000/3107/1687/4217/5698/54436/51056/4094/5699/3134/8566/5154/83478/9447/29109/5696/3241
RASHI_RESPONSE_TO_IONIZING_RADIATION_2	123	0.414907	1.48869	0.00540541	0.0274873	0.0184749	3485	tags=36%, list=22%, signal=28%	3934/330/3240/2920/301/2919/64332/3383/3958/1326/929/6284/1364/7057/1466/7128/5971/4070/1052/1824/688/1435/9056/8878/5359/25937/1366/3880/4792/1026/4791/7042/11187/8407/4803/3726/11098/25897/4125/3460/23612/3659/6764/4780
REACTOME_DNA_REPLICATION	185	-0.449194	-1.94687	0.00540541	0.0274873	0.0184749	3904	tags=42%, list=24%, signal=32%	22919/5984/9184/4171/5558/5528/5557/5526/64105/2491/9735/4174/990/1871/23332/3796/10926/9126/220134/5885/81930/401541/57122/55920/5518/55839/1027/9493/51659/55055/54908/79172/10112/80152/5905/151246/1058/3619/11130/10403/4176/79682/3978/79019/5424/699/991/57405/9837/84515/26271/5427/8317/1869/5426/890/5983/81620/55143/83540/64946/11004/701/4998/332/5347/151648/8318/23594/147841/1763/4085/57082/92…
PID_ATM_PATHWAY	34	-0.523323	-1.71113	0.00543478	0.0275362	0.0185077	5494	tags=53%, list=34%, signal=35%	7014/8243/7156/5883/64421/4361/25/637/9126/3014/11200/9656/10155/2177/995/993/4193
REACTOME_ACTIVATION_OF_ATR_IN_RESPONSE_TO_REPLICATION_STRESS	34	-0.525907	-1.71958	0.00543478	0.0275362	0.0185077	3816	tags=47%, list=24%, signal=36%	4171/4174/990/10926/1111/4176/84515/8317/5983/4998/995/8318/23594/993/55388
REACTOME_MRNA_3_END_PROCESSING	34	-0.519385	-1.69825	0.00543478	0.0275362	0.0185077	6604	tags=82%, list=41%, signal=48%	8683/4686/51692/6430/1477/6426/6427/4799/10914/11051/10250/79869/9939/9295/6432/10921/1479/10189/7307/11338/51362/6428/6431/9785/51585/8106/29894
FLORIO_NEOCORTEX_BASAL_RADIAL_GLIA_DN	187	-0.495414	-2.1531	0.00546448	0.0275621	0.0185251	3166	tags=59%, list=20%, signal=48%	54855/220134/81930/130132/2305/7083/3040/9493/51203/4038/6790/24137/57650/9833/11200/9824/10112/653820/83461/9055/151246/1058/84057/891/11130/1164/9232/10403/3039/55872/347/728833/1163/9452/22995/29127/128239/79682/79019/9037/7516/699/983/991/55010/157313/25886/3835/675/55215/57405/113130/9837/1062/221150/26271/22974/10733/9787/4001/150468/9156/55355/2177/4751/259266/4439/10635/55143/83540/11004/…
FUJII_YBX1_TARGETS_DN	199	-0.387374	-1.70418	0.00546448	0.0275621	0.0185251	3816	tags=46%, list=24%, signal=35%	55723/4171/5557/7517/64105/4174/1033/990/22948/6241/3843/5747/3191/26049/1719/1111/55839/2305/7083/3014/55247/25788/9493/80742/51659/51203/24137/56339/9833/10528/1024/11339/9319/9194/11130/89890/655/1163/83879/7443/4176/3070/79682/3978/10459/55010/3149/29028/84930/55740/7204/7078/10036/7468/55215/57405/5888/26271/5427/10733/4001/10198/4953/10535/5140/9156/899/2177/259266/5983/81620/4603/3832/701/…
CERVERA_SDHB_TARGETS_1_UP	109	0.437941	1.55313	0.00547196	0.0275621	0.0185251	2938	tags=39%, list=18%, signal=32%	153643/7421/27293/1277/200373/144501/140876/79887/4239/493869/312/10610/84182/352909/64127/3872/55013/6330/93082/3606/3694/26509/84709/6277/2013/56670/5366/358/5293/84898/5125/29993/55647/113452/7138/89782/10855/11167/2274/11098/9350/4131
KONDO_PROSTATE_CANCER_WITH_H3K27ME3	111	0.438441	1.55646	0.00547196	0.0275621	0.0185251	1877	tags=32%, list=12%, signal=29%	161003/8685/722/174/10537/144809/2358/54210/22806/10990/120425/2999/59084/5105/4922/6898/312/912/160365/27036/3702/23460/3458/338323/942/1493/6039/22797/10631/29760/3219/125113/3603/54112/168537/115019
GOBERT_CORE_OLIGODENDROCYTE_DIFFERENTIATION	38	-0.500139	-1.6679	0.00547945	0.0275621	0.0185251	2095	tags=34%, list=13%, signal=30%	84932/22881/9481/1869/254065/57633/9844/5063/7368/4978/57453/57144
MIKKELSEN_MEF_ICP_WITH_H3K4ME3_AND_H3K27ME3	35	-0.524866	-1.72594	0.00547945	0.0275621	0.0185251	1871	tags=37%, list=12%, signal=33%	55691/6092/347731/8715/55273/55553/4886/84101/79924/4978/57144/389421
MEISSNER_BRAIN_HCP_WITH_H3K27ME3	198	-0.488203	-2.14177	0.00549451	0.0276046	0.0185537	1328	tags=34%, list=8%, signal=31%	3481/3239/3238/3234/656/2676/27232/349136/7161/8022/59336/4825/2298/3235/374946/65108/90187/30009/3227/10643/9427/579/2128/120071/23440/10736/3229/3207/3231/151176/25806/2637/150696/60529/3209/2306/151449/2740/6899/6493/9464/3651/121643/8092/28954/27022/7080/84684/6495/8788/1136/153572/3166/3110/4990/3195/10660/6572/6492/8822/3975/4010/54738/64211/347252/5075
BROWNE_HCMV_INFECTION_20HR_DN	95	0.444026	1.54911	0.0055788	0.0279945	0.0188157	3628	tags=39%, list=23%, signal=30%	55/5055/301/27286/4052/80114/2352/4920/1278/131578/302/3675/5999/8764/1728/1774/5737/2745/55062/10468/11024/10346/6583/558/4217/9446/5376/2247/26037/11142/9697/79572/23474/6764/196/10486/7035
STARK_PREFRONTAL_CORTEX_22Q11_DELETION_UP	188	-0.360869	-1.56409	0.00558659	0.0279999	0.0188194	3682	tags=37%, list=23%, signal=29%	51362/5565/23518/7182/2890/401474/9879/2317/1119/23077/58517/3480/22985/5295/51773/7073/9369/5796/8527/30000/10983/22906/6714/153090/8825/157/26999/134353/50863/4784/253959/84726/10439/79085/2932/114823/6925/8473/387597/55082/29767/55084/26507/5087/353274/4082/9839/8927/23774/3800/253260/27087/23504/10396/2770/57526/114787/10501/163404/84444/81285/5818/8851/84894/91752/478/4978/494470
PID_AVB3_INTEGRIN_PATHWAY	74	0.470236	1.58689	0.00560224	0.028017	0.0188309	2992	tags=38%, list=19%, signal=31%	1293/1295/1277/1305/6696/1278/1289/1292/1281/1296/6382/841/1436/1435/2185/3479/1306/50848/1300/1291/7048/1303/2335/3690/3685/2247/1290/1308
ELVIDGE_HIF1A_TARGETS_DN	87	0.456418	1.57046	0.0056101	0.028017	0.0188309	3453	tags=36%, list=22%, signal=28%	6338/6275/113146/4015/7424/8406/3486/1466/6676/3123/284119/1824/4016/2697/8974/857/51129/2745/283/133/29923/3669/10397/8996/123/7852/30001/5066/6038/6781/205
KYNG_RESPONSE_TO_H2O2	69	0.475075	1.59459	0.0056101	0.028017	0.0188309	2531	tags=28%, list=16%, signal=23%	722/1675/1520/9609/27063/7277/165/1508/5552/3162/968/1471/6574/1160/5734/966/9518/6414/3588
ADDYA_ERYTHROID_DIFFERENTIATION_BY_HEMIN	70	0.463251	1.55591	0.00565771	0.028221	0.018968	3728	tags=43%, list=23%, signal=33%	3576/2920/2212/8870/144195/5778/1514/80896/3693/284119/1051/284/1728/341/3385/1512/4005/4502/29948/2232/2495/29015/9709/8887/2235/3309/3398/5292/1390/11001
ZHOU_INFLAMMATORY_RESPONSE_LIVE_DN	356	0.34735	1.38438	0.00572738	0.0285345	0.0191787	3603	tags=27%, list=23%, signal=22%	158798/8740/7380/26872/114836/10663/1757/1040/80201/793/195814/9051/79841/51237/79819/1770/115761/7277/8970/23569/2150/9362/114907/124599/923/283078/27128/3875/6382/7096/4070/79930/400566/6574/1601/85027/10333/58484/3880/56107/150737/93129/4033/54414/388115/1945/389136/10161/29125/3707/84106/4241/84314/338382/10449/64115/339804/10287/1050/51285/79890/10253/10008/477/23659/27122/84727/10140/3084/6…
BIDUS_METASTASIS_UP	212	-0.407607	-1.80031	0.00574713	0.0285648	0.019199	4269	tags=43%, list=27%, signal=32%	8458/51322/7298/27229/55635/1054/1994/4673/23186/3192/5984/55723/10051/85451/7803/28977/990/9987/6241/23095/23545/3189/90417/3831/1719/10926/4763/4841/24149/1111/11169/2186/55839/9425/162972/51203/55228/1399/6790/24137/23394/64795/8028/8975/1058/9702/3298/891/55172/6421/9586/10042/55872/1894/29127/6713/4781/4904/699/983/3149/55527/116987/7468/55215/4082/22974/10733/9787/81706/201164/4001/10198/49…
MIKKELSEN_NPC_HCP_WITH_H3K4ME3_AND_H3K27ME3	202	-0.464646	-2.03511	0.00574713	0.0285648	0.019199	1858	tags=36%, list=12%, signal=32%	7275/94234/388125/23542/55890/540/8120/392617/3800/384/114800/56660/11095/3239/2774/4293/5923/2295/90249/7483/127435/1690/90139/11248/3899/2298/389610/6304/11250/6869/23057/64478/65268/92211/4804/10893/7481/8739/79623/63973/10736/64377/344838/55117/6656/11247/8941/9241/57540/3231/94235/205147/64405/7475/2571/9118/2065/1951/176/342865/5126/2668/5733/8128/7020/2254/84684/7425/27319/869/3166/3110
WHITFIELD_CELL_CYCLE_G2_M	209	-0.330411	-1.4609	0.00578035	0.0286958	0.0192871	3089	tags=33%, list=19%, signal=27%	116840/2305/55122/51111/55658/51585/6602/171023/51203/6790/54908/9656/22929/83461/8975/9319/5905/89781/55704/6525/151246/1058/6421/26118/2534/1164/55872/1163/1894/7090/3930/699/991/3149/25886/126731/1032/1062/22974/23199/11113/4301/9787/55729/4751/6598/890/83540/55632/11004/26586/10615/1063/283431/332/9133/9928/5347/55789/51155/51512/4288/7272/54478/140710/650/89958/5733/3642
AMIT_EGF_RESPONSE_240_HELA	60	0.507016	1.65042	0.0057971	0.0287448	0.0193201	3706	tags=37%, list=23%, signal=28%	22943/2707/3575/3589/6385/5997/602/7057/9945/7132/254102/23657/10397/1604/22936/65983/2247/8613/10019/5937/1390/10652
KEGG_NEUROACTIVE_LIGAND_RECEPTOR_INTERACTION	201	-0.358259	-1.56541	0.00581395	0.0287601	0.0193304	1231	tags=27%, list=8%, signal=25%	2916/5746/2550/1131/2894/152/116443/2917/5026/2912/2915/2914/9170/2892/2587/9294/2562/6869/55879/11255/2906/5027/2846/2893/135/2891/1141/1394/2904/2570/6752/2696/4886/9568/6751/4923/2898/2740/2642/2834/4985/8001/2742/5733/1813/2895/2556/1129/4889/1137/7434/1136/7253
SANSOM_APC_TARGETS_REQUIRE_MYC	204	-0.346506	-1.51693	0.00581395	0.0287601	0.0193304	4614	tags=43%, list=29%, signal=31%	51013/4899/7760/80198/26227/8313/259282/10868/79847/60436/7804/57599/8914/9456/10587/6723/1802/402055/9136/84327/116039/116225/400506/637/9415/1387/10585/2648/64978/347734/140831/53615/56342/4830/220134/401541/25885/7083/54841/8086/6204/84264/10528/26472/7290/6472/2091/7064/655/55702/56931/7407/4176/3205/54555/121642/53635/50804/2175/7468/8861/84705/23195/257218/10535/5426/84823/285973/701/7112/5…
LUCAS_HNF4A_TARGETS_UP	55	0.530662	1.68847	0.00591716	0.0292361	0.0196502	3488	tags=47%, list=22%, signal=37%	8809/81578/6385/8991/4121/79962/3597/1824/64080/4258/26031/4354/6414/27141/64850/57228/55856/788/7490/2110/23169/4534/11142/79762/8837/91860
LEE_LIVER_CANCER_MYC_TGFA_DN	52	0.540513	1.70054	0.00596125	0.0294192	0.0197733	2755	tags=40%, list=17%, signal=34%	722/3242/3290/6999/79696/216/2053/5105/50486/9104/8942/55224/3108/3034/3479/2861/761/51393/7125/10062/5664
PID_AR_TF_PATHWAY	51	-0.460626	-1.63115	0.0060423	0.029784	0.0200185	4608	tags=45%, list=29%, signal=32%	29843/10399/6257/10498/6605/7181/7182/1387/6736/23411/10499/5451/6714/2033/10919/2932/11143/6599/5599/25803/4193/190
ZHANG_ANTIVIRAL_RESPONSE_TO_RIBAVIRIN_DN	48	0.558477	1.74375	0.00608828	0.0299753	0.0201471	1615	tags=29%, list=10%, signal=26%	3604/5054/2833/3600/1545/5732/7424/7277/4688/3561/3710/8601/2669/2625
REACTOME_TCR_SIGNALING	49	0.552126	1.7213	0.00611621	0.0300774	0.0202157	2649	tags=37%, list=17%, signal=31%	915/917/3932/916/9402/3117/3702/5788/3123/920/3937/7454/3115/2533/4792/3127/84433/3113
REACTOME_LOSS_OF_NLP_FROM_MITOTIC_CENTROSOMES	56	-0.440009	-1.60274	0.00613497	0.0300988	0.0202301	4017	tags=43%, list=25%, signal=32%	22981/55755/22919/23332/5518/11064/1778/22994/10121/9702/203068/9662/983/7846/55722/11258/10733/4751/5347/1454/10382/55835/10540
REACTOME_NUCLEOTIDE_BINDING_DOMAIN_LEUCINE_RICH_REPEAT_CONTAINING_RECEPTOR_NLR_SIGNALING_PATHWAYS	44	0.552379	1.68523	0.00613497	0.0300988	0.0202301	2193	tags=32%, list=14%, signal=28%	330/9051/837/64127/834/7128/841/4210/10392/29108/3656/58484/5603/114548
KAUFFMANN_DNA_REPAIR_GENES	221	-0.331934	-1.46465	0.00617284	0.0302491	0.0203311	5261	tags=48%, list=33%, signal=33%	7329/5985/27343/2073/8846/142/7515/7520/9540/11219/3981/3146/7486/2956/2187/9937/7156/5883/5810/2547/5591/2067/2071/64421/4361/56897/5429/55775/51455/5111/80198/23649/4331/55183/5423/284131/3148/5378/11198/2068/5984/25/10051/55777/11044/7517/4913/5893/6241/55728/11232/11073/53615/9126/1111/10856/5885/2176/3014/55247/25788/353497/2968/328/11200/6996/3980/10592/2178/9232/2189/7155/3978/10459/56949/…
FISCHER_G2_M_CELL_CYCLE	223	-0.504861	-2.22764	0.00621118	0.0303658	0.0204095	3280	tags=50%, list=21%, signal=40%	10926/23327/5885/81930/3799/116840/2305/3005/51111/3014/55247/51585/1027/30000/9493/51203/6790/80110/9833/11200/9824/10112/84914/51343/83461/11339/9319/6525/9055/151246/1058/203068/891/6421/26118/2534/1164/9232/10403/55872/26256/1163/1894/22903/29127/1464/128239/3156/3930/699/983/991/157313/3149/80174/3835/1032/1062/22974/10733/11113/10198/55729/150468/29899/899/55355/4751/259266/890/55143/83540/…
ZWANG_DOWN_BY_2ND_EGF_PULSE	219	-0.355236	-1.56297	0.00621118	0.0303658	0.0204095	4080	tags=39%, list=26%, signal=29%	3148/7581/55635/126375/51351/8322/114659/10432/220004/283337/126068/51326/1031/84524/55139/5893/79866/84804/51385/474170/220134/9726/81930/7587/9266/122769/284349/55294/25988/729359/79133/1027/259290/5287/64793/90075/84914/163131/84464/22869/51380/374877/353088/285676/8493/728833/84899/169981/414189/157313/339500/126070/57730/317762/285346/899/577/55143/200765/283431/206412/80055/284443/148206/17…
ROZANOV_MMP14_TARGETS_SUBSET	33	0.587196	1.69926	0.00623053	0.0304248	0.0204492	3579	tags=52%, list=22%, signal=40%	5047/2202/4982/1289/1292/27063/5352/2706/1291/2335/5742/800/30001/23129/871/3912/22856
MITSIADES_RESPONSE_TO_APLIDIN_DN	245	-0.388849	-1.74226	0.00625	0.0304487	0.0204653	5148	tags=50%, list=32%, signal=34%	23047/3182/142/9734/23451/3068/23019/113457/1434/8725/7874/2956/191/5591/4771/8943/23254/10236/4173/47/55706/9768/1108/11215/9770/5781/130074/3184/1975/7327/7298/9110/3054/55884/808/11198/1994/5984/4171/10985/8732/1457/4174/6626/23511/9879/9918/5930/6241/3843/10460/55608/55734/11073/10762/114882/9126/1503/6541/2305/7570/23468/51203/6790/24137/9833/23013/27346/10592/9319/1058/203068/891/11130/9232…
ZHENG_GLIOBLASTOMA_PLASTICITY_UP	246	-0.380918	-1.7056	0.00625	0.0304487	0.0204653	3270	tags=43%, list=20%, signal=34%	5010/10926/11332/6017/1910/1503/4974/81930/57122/55839/182/7083/9493/51203/375567/6790/24137/9833/10212/2823/10592/83461/9055/151246/2775/891/3619/1164/10403/57211/51090/1163/63967/4155/1894/29127/3070/254778/3978/5424/699/991/3835/57405/5888/6092/8503/2201/22974/10733/11113/7079/4001/55859/9156/899/259266/5426/10635/81620/28951/55143/10797/83540/10615/29089/894/8438/332/9133/29114/23677/168667/5…
POS_HISTAMINE_RESPONSE_NETWORK	30	0.575875	1.62457	0.00625978	0.0304609	0.0204734	2498	tags=40%, list=16%, signal=34%	2650/55/3600/7378/4837/815/1051/4016/30851/11117/10516/7040
CASORELLI_ACUTE_PROMYELOCYTIC_LEUKEMIA_UP	161	0.389368	1.45567	0.00627353	0.0304855	0.02049	4324	tags=42%, list=27%, signal=31%	7076/5551/1675/7162/10225/915/5997/4065/960/7739/1521/23166/7097/945/9902/2322/710/3875/6286/3034/5325/1052/3082/51816/30817/85236/1880/2745/54996/79161/10578/4792/11010/19/54477/10253/10010/6653/2564/8349/3490/64778/171586/8905/26037/1839/2672/1843/493/439921/4259/2123/23471/3398/8976/5937/9262/9445/1831/9938/925/10618/54469/10221/5682/22861/8660/1318
REACTOME_IL1_SIGNALING	38	0.568097	1.68888	0.00627943	0.0304855	0.02049	3622	tags=42%, list=23%, signal=33%	3554/1326/3552/7850/64127/3557/3553/10392/8878/3656/4615/11213/54472/8454/3654/51135
KEGG_ARACHIDONIC_ACID_METABOLISM	34	0.58983	1.71221	0.00630915	0.0305942	0.0205631	2803	tags=41%, list=18%, signal=34%	5320/5322/9536/5743/240/2053/1573/247/6916/27306/873/5742/4051/874
BOYLAN_MULTIPLE_MYELOMA_C_CLUSTER_DN	29	0.58743	1.63682	0.00636943	0.0308151	0.0207115	2847	tags=45%, list=18%, signal=37%	122481/6696/53840/1992/26191/1514/6303/8365/5996/23657/55647/969/6646
KOBAYASHI_EGFR_SIGNALING_24HR_DN	249	-0.351358	-1.574	0.00636943	0.0308151	0.0207115	3570	tags=49%, list=22%, signal=38%	29902/1033/9134/990/9987/6241/64785/23234/23310/1719/10926/4830/1503/11340/55839/7083/3014/25788/9493/51659/51203/55055/6790/24137/9833/10528/54908/2146/79075/10212/10592/83461/9319/5905/9055/1058/203068/891/11130/5411/1164/10403/55872/1163/7443/1894/29127/4176/3070/79682/79019/699/983/991/29775/29028/55038/10036/10038/55215/57405/9837/5888/64151/5902/5427/22974/10733/9787/4001/8364/4953/10535/22…
WAKASUGI_HAVE_ZNF143_BINDING_SITES	58	-0.439357	-1.59723	0.00641026	0.0309767	0.0208202	4904	tags=53%, list=31%, signal=37%	2956/2187/5883/5810/5591/2067/4361/55775/51455/80198/5423/5378/4913/5893/1111/2968/328/11200/6996/2178/2189/5424/5888/9156/2177/5426/4439/9401/5980/4438
MANALO_HYPOXIA_DN	285	-0.354746	-1.61381	0.00645161	0.0311406	0.0209303	4376	tags=37%, list=27%, signal=27%	9816/6634/5245/3184/7804/348995/6491/27229/60496/6573/6723/3192/55723/9136/4171/23076/8165/4678/4174/54475/23511/617/9134/990/9987/6241/8487/64785/2521/23234/55732/55759/23310/1719/79731/10926/54663/4830/10166/1503/51540/10419/79159/11340/55839/3014/23404/9493/51659/51203/26278/55055/23560/23590/9833/10528/54908/5822/11339/8028/9319/39/9055/11130/5198/2189/55872/7443/7407/705/983/55010/3609/10036…
MARKEY_RB1_ACUTE_LOF_UP	230	-0.343229	-1.51628	0.00649351	0.0312346	0.0209935	3887	tags=47%, list=24%, signal=36%	4673/5984/55723/5557/83475/64105/4678/4174/1033/990/6241/3843/23234/1462/9994/89797/51433/3796/11073/3480/256949/9126/25764/5885/6418/3400/7083/79077/3014/54780/10055/64388/6274/9493/56252/23468/51203/6790/24137/57650/51747/54908/163786/158/5536/55269/10112/10771/10592/83461/9319/9055/1058/25800/203068/891/6421/8848/1164/8473/7001/1163/27316/1894/29127/56995/128239/4176/699/983/3149/3609/3835/675…
RICKMAN_TUMOR_DIFFERENTIATED_WELL_VS_POORLY_UP	230	-0.357966	-1.58138	0.00649351	0.0312346	0.0209935	3866	tags=39%, list=24%, signal=30%	4673/3192/10051/283337/27436/6201/11044/6428/6431/4678/9736/9139/85364/9256/1788/5010/4841/7203/84303/11129/57176/6894/6091/28982/10521/2778/51747/6125/9880/84838/22929/27346/79140/9627/57459/91461/57556/2091/221061/6421/8473/26256/25957/23126/57690/29997/7029/8971/1936/3930/51477/92595/5087/27161/55007/55691/9837/90987/4248/23432/1911/8364/8502/2035/51386/10615/29089/8629/7112/1063/4040/89853/96…
ZHANG_TLX_TARGETS_60HR_DN	276	-0.462788	-2.09085	0.00649351	0.0312346	0.0209935	4611	tags=51%, list=29%, signal=37%	10236/4651/10492/4173/83743/23024/55706/6432/23649/170506/55183/348995/9631/57819/7298/5933/3148/8914/6723/27327/10432/4673/5984/55723/10051/4171/5558/5557/6428/64105/4678/116225/55684/4174/441478/990/9918/6241/79677/10460/9994/54801/11073/1719/10926/1111/11169/220134/57122/55839/122769/7083/79077/253714/23404/9869/23468/55055/57650/9833/54908/163786/2146/25896/10592/9319/6472/91461/3619/10042/55…
FARMER_BREAST_CANCER_CLUSTER_4	19	0.712635	1.82022	0.00652528	0.0313514	0.021072	2089	tags=53%, list=13%, signal=46%	2191/27286/5118/1278/1289/165/1281/8038/1513/2200
BIOCARTA_CSK_PATHWAY	20	0.710831	1.83239	0.00655738	0.0314246	0.0211212	1354	tags=40%, list=8%, signal=37%	915/917/3932/916/5788/3123/3122/920
FERRANDO_TAL1_NEIGHBORS	20	0.714373	1.84152	0.00655738	0.0314246	0.0211212	1579	tags=70%, list=10%, signal=63%	2348/597/3958/914/3932/916/3577/3689/923/2215/7133/1436/861/1396
KEGG_DRUG_METABOLISM_OTHER_ENZYMES	25	0.643708	1.7431	0.00656814	0.0314246	0.0211212	2066	tags=32%, list=13%, signal=28%	1066/1806/7378/1890/9/3251/1577/2990
REACTOME_NEURONAL_SYSTEM	256	-0.468986	-2.0987	0.00657895	0.0314246	0.0211212	1540	tags=25%, list=10%, signal=23%	112755/3767/83988/2788/5864/2774/2770/5923/6833/27092/54207/3776/59283/2892/22999/2562/127833/57657/54331/2784/3746/2906/3785/56479/57369/23236/773/3790/3741/2893/3745/80852/3751/2891/1141/111/2904/94235/2570/81539/10242/10021/3765/2571/6505/9568/23415/90134/8224/2898/3777/2786/6511/9312/10369/4193/131096/2556/51305/1137/1136/6572
WORSCHECH_TUMOR_EVASION_AND_TOLEROGENICITY_UP	22	0.674832	1.77198	0.00657895	0.0314246	0.0211212	3169	tags=64%, list=20%, signal=51%	3569/6347/3575/6775/3561/259307/3937/29760/3627/1236/29802/4790/3665/3475
CHEOK_RESPONSE_TO_HD_MTX_UP	18	0.733502	1.8503	0.00660066	0.0314246	0.0211212	1720	tags=50%, list=11%, signal=45%	6279/6280/6275/4069/9235/302/4353/7305/10562
REACTOME_RECRUITMENT_OF_MITOTIC_CENTROSOME_PROTEINS_AND_COMPLEXES	63	-0.447286	-1.65943	0.00660066	0.0314246	0.0211212	4017	tags=43%, list=25%, signal=32%	55755/22919/10426/23332/5518/11064/4926/1778/22994/10121/9702/203068/891/9662/983/7846/55722/11258/85378/10733/4751/5347/1454/10382/55835/10540
REACTOME_RIP_MEDIATED_NFKB_ACTIVATION_VIA_DAI	18	0.722704	1.82306	0.00660066	0.0314246	0.0211212	3154	tags=56%, list=20%, signal=45%	6288/6283/11035/81030/4792/6285/7098/4791/148022/8737
KEGG_PHENYLALANINE_METABOLISM	17	0.738835	1.842	0.00662252	0.0314927	0.021167	1286	tags=47%, list=8%, signal=43%	3242/218/220/6898/4129/221/259307/9588
MIKKELSEN_NPC_HCP_WITH_H3K27ME3	288	-0.492797	-2.23638	0.00666667	0.0316667	0.0212839	1540	tags=35%, list=10%, signal=32%	2917/390598/10815/55079/65078/654/3481/11249/3223/3226/652/164633/138046/7161/4745/84966/2259/55806/30813/2850/4761/80326/347735/54716/4825/80725/127833/3225/3235/5590/22986/11255/30009/165257/3785/57369/9427/3790/1006/55118/2128/344191/255426/6331/23440/3229/388336/9745/6712/114805/1394/2904/53335/64084/9254/11122/3209/57338/1412/51046/23072/575/3777/22983/93273/6939/4985/6493/219409/168002/3456…
PID_INTEGRIN5_PATHWAY	16	0.727855	1.79697	0.00668896	0.0316858	0.0212968	2704	tags=69%, list=17%, signal=57%	5329/3693/3694/6382/5328/7412/3695/2200/2335/3696/3685
VILIMAS_NOTCH1_TARGETS_DN	16	0.727816	1.79688	0.00668896	0.0316858	0.0212968	1929	tags=75%, list=12%, signal=66%	820/2040/3684/126364/4353/4689/4688/1441/1436/695/54209/340205
ALCALAY_AML_BY_NPM1_LOCALIZATION_UP	136	0.416747	1.51642	0.00669344	0.0316858	0.0212968	2525	tags=30%, list=16%, signal=26%	2162/5806/2015/1359/4060/4052/8347/29887/3075/4050/10040/8324/719/3693/23682/64114/3875/55332/3198/1824/638/9603/360/5101/55268/3678/3219/80310/5872/4824/189/1191/54996/23475/3176/6414/7099/368/10924/4000/3217
DARWICHE_PAPILLOMA_RISK_HIGH_UP	127	0.40247	1.45027	0.00672948	0.0316984	0.0213052	2558	tags=23%, list=16%, signal=19%	1116/3976/6279/6590/6037/254956/57817/6280/4489/2810/3383/6282/399/3553/2242/10410/8200/5480/2730/383/56994/57535/2512/3073/58191/57664/55069/8801/558
BOCHKIS_FOXA2_TARGETS	389	0.340604	1.36685	0.00673401	0.0316984	0.0213052	3138	tags=23%, list=20%, signal=19%	722/729/3569/56729/4143/7421/29984/350/158787/5265/2919/3426/3170/116844/7276/715/51279/2151/8856/216/5105/219621/3081/2203/58472/166348/5627/123036/132884/5352/118788/115948/2184/11067/9588/146722/341/7066/7132/5445/2625/4067/10875/1300/1389/50856/3257/5468/85027/5973/131669/3818/23086/57217/8969/3012/2512/2327/81035/3484/2180/64147/80271/375387/51085/2328/19/4502/114569/195827/91966/2710/283537…
GILMORE_CORE_NFKB_PATHWAY	14	0.723545	1.73346	0.00674536	0.0316984	0.0213052	2749	tags=50%, list=17%, signal=41%	64332/602/5971/9641/4792/4791/4790
HORIUCHI_WTAP_TARGETS_DN	306	-0.354487	-1.62713	0.00675676	0.0316984	0.0213052	3062	tags=35%, list=19%, signal=29%	2305/6138/7083/3014/25842/9493/51203/113246/6790/24137/9833/1134/64793/22929/27346/9331/10112/220988/23521/83461/11339/9319/39/9055/151246/1058/2091/114991/55193/257194/891/1164/9232/10403/55872/1163/7443/29127/6713/4176/3070/3156/3930/6130/79019/5424/699/7919/983/991/157313/92609/55740/3835/57405/64151/221150/1663/22974/2194/9787/4001/8364/4953/150468/55355/2177/4751/259266/84823/10635/890/55143…
MEISSNER_NPC_HCP_WITH_H3K4ME2_AND_H3K27ME3	301	-0.560221	-2.56256	0.00675676	0.0316984	0.0213052	1386	tags=38%, list=9%, signal=36%	65078/54212/654/3481/56660/3239/5923/2295/7483/164633/138046/127435/7161/84966/11248/55806/30813/2850/4761/3899/55715/1047/8911/347735/9515/4825/80725/127833/2298/200150/137970/22986/11255/30009/165257/84620/3785/57369/9427/3790/1006/222663/55118/2128/1381/10893/255426/6331/8739/79623/10736/344838/388336/9745/8941/6712/114805/9241/1394/1826/3231/64084/205147/9254/7475/1995/9568/11122/3209/57338/1…
MUELLER_PLURINET	293	-0.314146	-1.42959	0.00675676	0.0316984	0.0213052	5134	tags=47%, list=32%, signal=33%	2073/8880/3182/26574/142/3159/3161/5036/55274/56647/3838/7520/27043/2806/3146/7486/2956/8161/5883/23016/4361/10492/4173/56916/8125/5111/9087/26227/5757/4331/5245/6895/10514/1525/26354/7917/55093/6573/10432/7307/5984/4171/2130/6428/1488/4913/4174/54475/6626/8487/23528/57167/2521/11232/10762/10620/1719/56342/4830/1111/23411/26155/6418/10419/11340/8612/8464/7083/79077/26528/328/6790/10528/11200/5174…
REACTOME_CELL_CYCLE_MITOTIC	305	-0.458933	-2.10452	0.00675676	0.0316984	0.0213052	4556	tags=46%, list=29%, signal=33%	51529/994/5111/7311/1875/5693/5529/23649/4331/1639/5520/348995/7298/5933/22981/55755/29882/348235/22919/5984/9184/4171/5558/5528/5557/5526/64105/2491/9735/1031/4174/9134/8945/990/1871/6241/10426/23332/51433/3796/1719/10926/9126/220134/5885/81930/401541/57122/55920/5518/55839/55957/11064/4926/1778/1027/22994/10121/9493/51659/55055/6790/54908/79172/10112/80152/5905/151246/1058/9702/203068/891/3619/…
WU_HBX_TARGETS_1_UP	15	0.731406	1.79	0.00675676	0.0316984	0.0213052	2166	tags=53%, list=14%, signal=46%	3569/2919/84658/4312/837/355/2745/5366
MIKKELSEN_IPS_ICP_WITH_H3K4ME3_AND_H327ME3	107	0.426198	1.51124	0.00681199	0.0319149	0.0214507	2630	tags=35%, list=16%, signal=29%	22943/6691/4887/2919/53831/246176/8714/51673/1907/6337/256691/25891/960/146547/7100/255631/2100/345557/7409/11061/247/219623/943/81031/53827/3762/10875/27285/50632/9796/4261/8996/5742/4066/1382/6622/84466
DELACROIX_RARG_BOUND_MEF	351	0.346127	1.38257	0.00681818	0.0319149	0.0214507	3181	tags=26%, list=20%, signal=22%	2069/6279/29984/3604/218/133923/2219/1277/771/301/1356/5118/5493/6275/197021/23529/8572/114897/54757/1357/4052/84803/4982/10232/8741/3006/8553/165/3557/1508/254295/6303/9052/1051/4046/10413/6237/51330/4016/6123/81030/9249/196383/283420/26031/8878/9358/29760/50848/10312/80310/25937/6464/8829/2012/10039/11185/2512/5603/1509/83547/5045/9518/2335/8000/84617/259173/26471/223082/1382/8407/10867/79600/1…
VECCHI_GASTRIC_CANCER_ADVANCED_VS_EARLY_DN	111	0.427017	1.51591	0.00683995	0.031981	0.0214951	3368	tags=39%, list=21%, signal=31%	137075/6590/218/2650/956/7033/1992/10223/79083/3081/4582/645/10753/6817/6286/84418/760/170302/9/1396/29760/79838/203/57804/57535/100289255/50853/8395/3669/377677/55040/51043/55081/117584/10008/5092/51065/8671/85415/79908/400916/7113/23474
REACTOME_CDC6_ASSOCIATION_WITH_THE_ORC_ORIGIN_COMPLEX	11	-0.714394	-1.73148	0.00689655	0.0322096	0.0216488	3511	tags=64%, list=22%, signal=50%	1871/84515/1869/4998/23594/1870
DOANE_BREAST_CANCER_ESR1_UP	104	0.429197	1.51306	0.00691563	0.0322267	0.0216603	2756	tags=40%, list=17%, signal=34%	10647/80129/7177/629/771/1675/7033/374/22996/8991/563/6337/138162/79083/2203/8228/9052/4582/3875/57758/7802/10103/8309/9/1396/2625/79838/79901/23428/60598/57535/5174/375449/658/9518/5104/7357/54961/7138/23704/54847/80736
RICKMAN_TUMOR_DIFFERENTIATED_MODERATELY_VS_POORLY_UP	117	0.425464	1.51282	0.00691563	0.0322267	0.0216603	3675	tags=38%, list=23%, signal=29%	27286/956/1806/11015/131578/1842/1281/7097/3597/54843/84674/80223/4070/84752/81607/1774/8038/26996/6277/5480/1513/25903/8532/10267/83442/4124/2200/54414/8992/83468/94121/2720/25878/4668/1290/28966/79629/3423/1845/400916/54836/7975/51135/5051
REACTOME_EXTRINSIC_PATHWAY_FOR_APOPTOSIS	12	0.738689	1.68192	0.00695652	0.0323451	0.0217399	3445	tags=75%, list=22%, signal=59%	8743/841/355/7132/8717/843/8737/8837/8795
TUOMISTO_TUMOR_SUPPRESSION_BY_COL13A1_UP	12	0.729021	1.65991	0.00695652	0.0323451	0.0217399	2317	tags=50%, list=15%, signal=43%	3909/3117/3108/3109/7504/4502
VANDESLUIS_COMMD1_TARGETS_GROUP_3_UP	75	0.467992	1.57833	0.00702247	0.0326155	0.0219216	3208	tags=43%, list=20%, signal=34%	174/2348/1522/80201/7378/8870/4065/3675/6692/1514/1829/1535/341/4647/57538/5973/3880/5174/84952/133/7262/9123/6622/8407/2584/10008/5420/23492/30001/7139/6038/51303
DUTERTRE_ESTRADIOL_RESPONSE_24HR_UP	319	-0.487334	-2.24473	0.00704225	0.0326546	0.0219479	3644	tags=54%, list=23%, signal=42%	4678/2491/126382/9735/4174/9134/990/9918/6241/64785/10460/90417/85019/5570/23310/3008/51195/89944/4830/1111/54855/11169/144404/57122/55839/2305/2176/122769/7083/3014/253714/9722/25788/23404/9493/51659/54790/8645/23468/51203/55055/23590/6790/24137/57650/9833/54908/64793/9824/79075/79172/10592/9319/107/9055/25800/3619/11130/9232/2189/55872/63967/83879/7443/9687/29127/93323/56915/128239/4176/3070/79…
MARTINEZ_RESPONSE_TO_TRABECTEDIN_UP	68	0.472674	1.58035	0.00705219	0.0326546	0.0219479	4040	tags=46%, list=25%, signal=34%	2921/3489/301/4069/6281/3006/6303/10410/10581/8754/8651/57414/5476/2790/4694/3726/2923/27122/6647/308/9741/4616/6447/3398/3141/51374/2280/9445/51778/29950/3625
BIOCARTA_LYM_PATHWAY	11	0.757513	1.70032	0.00705467	0.0326546	0.0219479	1566	tags=55%, list=10%, signal=49%	3576/3383/3552/6402/3689/7412
FERRANDO_T_ALL_WITH_MLL_ENL_FUSION_UP	84	0.456752	1.55941	0.00706215	0.0326546	0.0219479	4215	tags=44%, list=26%, signal=33%	4311/1117/9976/9235/916/6402/1187/165/7128/3561/7805/10320/3937/7454/9806/5777/2625/1512/10581/63940/1524/2268/3133/7431/5052/4925/7169/79143/2217/4086/5646/2539/6932/6774/7416/2529/10162
KEGG_PROGESTERONE_MEDIATED_OOCYTE_MATURATION	81	-0.412941	-1.5884	0.0070922	0.0327573	0.022017	2498	tags=35%, list=16%, signal=29%	3480/5295/108/51343/107/891/27330/5613/5296/10459/699/983/6300/8503/5140/890/2770/9133/5347/995/5599/4085/9088/993/10000/111/85417
THEILGAARD_NEUTROPHIL_AT_SKIN_WOUND_DN	223	0.363305	1.40202	0.00713436	0.0329157	0.0221234	5114	tags=42%, list=32%, signal=29%	1475/10990/5997/3577/7739/10553/4050/7277/7903/4689/3689/10636/3579/3059/1441/4778/4046/841/7096/7454/393/8698/1794/7940/3385/8826/397/5330/7764/10333/2591/11027/5336/11151/6404/311/9488/26292/3707/6195/7040/3683/23604/10928/10287/4217/6778/25801/678/7431/5579/10140/9208/3087/3423/8737/7867/87/10094/8930/11344/5937/3635/976/2314/8773/2280/8522/1831/5439/9600/1318/2313/7263/2319/9637/10269/5175/27…
DAVICIONI_MOLECULAR_ARMS_VS_ERMS_UP	321	-0.346526	-1.59733	0.00714286	0.0329186	0.0221253	2800	tags=25%, list=18%, signal=21%	3752/23245/152006/6048/57460/3782/9656/10046/23270/10014/84726/3298/23174/97/55872/10129/56995/157922/7594/56967/9037/3516/56155/3720/23240/152/23389/7644/10020/8019/4851/8502/58155/64780/9181/55521/23302/27087/55190/11069/57209/10276/9170/10472/29114/23189/4745/22844/5789/57419/65989/23122/9844/54478/5178/1001/10000/5046/1400/64377/8614/53335/81539/10215/55636/1012/4602/27324/4613/5457/5079/1091…
CHENG_IMPRINTED_BY_ESTRADIOL	104	-0.350378	-1.42306	0.00716846	0.0330002	0.0221802	3022	tags=30%, list=19%, signal=24%	5793/5605/26468/64145/144097/6790/56339/147923/84838/6996/655/56946/59335/4904/55527/57595/23774/9889/1/10777/57484/5881/9729/2155/6910/347730/5435/84206/10956/56475
GINESTIER_BREAST_CANCER_ZNF217_AMPLIFIED_DN	315	-0.38795	-1.77977	0.00719425	0.0330824	0.0222355	4633	tags=48%, list=29%, signal=35%	64421/83933/84300/6794/10360/91300/9909/57704/6650/9816/64599/257160/1104/3184/10921/23637/4849/84844/23360/56919/9546/3054/9725/27332/27005/54815/54620/10432/7916/23023/57701/57510/25888/149986/29985/79573/11338/10084/83858/7536/26088/23152/199953/116225/140467/8085/5930/26508/51157/11273/8498/23082/55687/146705/9513/729262/53615/22985/58509/9726/4650/116840/27352/85377/11129/57127/5605/375790/2…
BIOCARTA_RB_PATHWAY	13	-0.684009	-1.74449	0.00722892	0.0331762	0.0222985	1885	tags=31%, list=12%, signal=27%	995/4661/1019
REACTOME_G1_S_TRANSITION	105	-0.351006	-1.42156	0.00724638	0.0331762	0.0222985	4463	tags=35%, list=28%, signal=26%	7311/5693/23649/4331/7298/4171/5558/5557/4174/9134/990/6241/1719/10926/5518/1027/891/1163/4176/983/84515/26271/5427/8317/1869/5426/890/81620/4998/4609/8318/23594/9088/28227/993/55388
RICKMAN_HEAD_AND_NECK_CANCER_E	58	0.512278	1.65473	0.00724638	0.0331762	0.0222985	2602	tags=48%, list=16%, signal=41%	5918/57126/218/339512/1066/301/1356/144568/9182/79852/216/4922/10232/9615/8876/3557/247/54097/66004/94122/163351/2327/2328/8000/23657/148808/8909/1592
VERRECCHIA_EARLY_RESPONSE_TO_TGFB1	58	0.513578	1.65893	0.00724638	0.0331762	0.0222985	2377	tags=33%, list=15%, signal=28%	1293/5054/7076/3383/4327/4314/1278/960/3486/3675/1281/3689/3693/8754/1291/966/4323/2335/391
BIOCARTA_P53_PATHWAY	16	-0.654773	-1.74728	0.00742574	0.0339602	0.0228254	1789	tags=31%, list=11%, signal=28%	1869/595/4193/1019
TONKS_TARGETS_OF_RUNX1_RUNX1T1_FUSION_MONOCYTE_DN	50	0.535256	1.68098	0.00745157	0.034041	0.0228798	2351	tags=36%, list=15%, signal=31%	29909/1359/1545/911/5997/3119/4050/26191/7903/6383/101/3067/841/3385/10875/3695/6285/7357
KIM_WT1_TARGETS_8HR_UP	163	0.388314	1.4517	0.00752823	0.0343537	0.0230899	3626	tags=33%, list=23%, signal=26%	2069/5054/2348/3589/771/2810/597/8061/7162/374/8572/5329/5999/7277/2246/9945/1435/2669/6574/1601/3566/4067/25937/5580/23075/80723/2012/2745/133/5293/7262/8877/56829/8871/10768/3726/477/5420/2887/171586/3310/7490/6482/1839/23129/5606/29109/3572/871/3303/87/3914/5292/54741
KLEIN_PRIMARY_EFFUSION_LYMPHOMA_UP	47	0.552282	1.71329	0.00761035	0.0346906	0.0233163	3638	tags=47%, list=23%, signal=36%	7421/3001/3426/3586/3560/10840/4582/6817/943/23333/360/10555/2990/6404/840/639/3662/5066/8613/10134/7035/8751
NUTT_GBM_VS_AO_GLIOMA_UP	46	0.556454	1.716	0.00763359	0.0347208	0.0233366	5200	tags=72%, list=33%, signal=49%	4129/3691/7805/6990/972/1192/5596/10752/10184/4478/2590/8407/1635/79073/7431/3134/25932/8905/54498/11118/3939/3913/361/54732/2596/10487/389/3995/832/51100/178/2316/81542
PID_SYNDECAN_1_PATHWAY	46	0.556301	1.71553	0.00763359	0.0347208	0.0233366	2101	tags=41%, list=13%, signal=36%	4316/1293/1295/4233/1277/1305/6352/4312/1278/1289/1292/1281/1296/6382/3082/1306/1300/1291/1303
BIOCARTA_G2_PATHWAY	24	-0.580016	-1.75842	0.00771208	0.0350357	0.0235483	2619	tags=46%, list=16%, signal=38%	11200/891/997/983/1032/5347/995/993/4193/4661
KEGG_AXON_GUIDANCE	127	-0.352466	-1.46066	0.00772201	0.0350357	0.0235483	2389	tags=25%, list=15%, signal=22%	2932/5364/2534/9353/57715/9037/1944/6092/223117/9901/5365/10512/2770/90249/56896/54437/2048/6585/10501/2049/5063/137970/5881/1949/10500/1943/3897/2047/59277/57144/1630
SCHLINGEMANN_SKIN_CARCINOGENESIS_TPA_UP	37	0.57166	1.69651	0.00772797	0.0350357	0.0235483	2463	tags=38%, list=15%, signal=32%	6288/6279/6590/6280/4489/8784/79887/6236/3566/6096/64859/4502/2643/10630
LI_LUNG_CANCER	40	0.563609	1.69801	0.00776398	0.0351608	0.0236324	2852	tags=42%, list=18%, signal=35%	4316/3240/216/2171/3486/3315/3872/3055/3875/6273/3856/3880/3956/2268/2948/4790/5052
REACTOME_GENERIC_TRANSCRIPTION_PATHWAY	335	-0.445509	-2.04564	0.0078125	0.0353041	0.0237287	4831	tags=57%, list=30%, signal=40%	79973/79718/7067/84775/55659/892/55713/7699/81857/9441/10168/26048/7773/7760/9422/7311/1875/387032/7561/7576/284306/7771/152687/10782/7755/7549/339327/7574/162239/163071/83744/10224/93134/7768/57573/9440/60436/6257/163050/163087/9968/163081/5933/7581/4092/7596/79088/8202/80264/147657/25888/148268/163059/7565/126068/9668/126382/374928/90338/84527/10172/7711/92285/1387/51592/7770/9612/10780/7766/26…
WONG_EMBRYONIC_STEM_CELL_CORE	334	-0.419558	-1.92815	0.0078125	0.0353041	0.0237287	4216	tags=41%, list=26%, signal=31%	1975/6146/60436/84844/57819/1973/3148/26354/26986/51805/7307/4673/1660/4713/9184/10051/6206/4171/5558/5557/4678/4913/26517/4174/6137/1033/6626/7358/990/9918/1871/22948/6241/8487/3191/8192/6657/10926/4841/1111/11169/10856/6418/10469/57122/55920/7570/6223/1978/9493/51203/328/6790/2731/24137/126328/11200/8508/22823/158/10112/10592/83461/2193/9319/2091/230/1164/10403/1163/83879/7443/6188/29127/6713/4…
BLUM_RESPONSE_TO_SALIRASIB_DN	336	-0.356263	-1.63619	0.00787402	0.0355436	0.0238897	4611	tags=46%, list=29%, signal=34%	10236/10492/10362/994/47/8125/5775/3015/5111/6432/5757/23649/6419/7102/10224/9585/1809/7298/6491/8914/1665/10477/10951/11252/6605/10432/1660/5984/10051/4171/5557/2130/2290/6428/6431/4678/4913/1031/4174/4670/1033/9134/990/6241/10460/9994/11073/10762/1719/31/1111/9993/57122/26502/7083/8490/9493/51659/51203/6790/24137/22823/2146/10212/10112/8507/10592/8975/9319/9055/1058/203068/3619/6925/6421/11130/…
VALK_AML_CLUSTER_9	34	0.583841	1.69482	0.00788644	0.0355613	0.0239015	2660	tags=44%, list=17%, signal=37%	1116/2213/10462/51673/911/11326/7045/10232/9249/8829/966/81035/54491/129080/26289
REACTOME_CELL_CYCLE	373	-0.399128	-1.87093	0.008	0.0360345	0.0242196	4596	tags=45%, list=29%, signal=32%	23224/91750/51529/994/65057/3015/5111/8367/7311/1875/5693/5529/23649/11083/4331/10388/1639/5520/348995/7298/5933/22981/55755/29882/348235/22919/5984/9184/4171/5558/5528/5557/5526/64105/2491/9735/1031/4174/9134/8945/990/1871/25777/6241/55135/10426/23332/51433/3796/1719/10926/9126/1111/220134/10856/5885/81930/401541/51773/57122/55920/5518/55839/55957/23345/11064/3014/4926/1778/1027/22994/10734/1012…
COLIN_PILOCYTIC_ASTROCYTOMA_VS_GLIOBLASTOMA_DN	28	0.589151	1.63189	0.00801282	0.0360534	0.0242323	3152	tags=46%, list=20%, signal=37%	1116/6696/7045/302/10577/8553/2331/8878/10457/2335/2/123/5396
RODWELL_AGING_KIDNEY_DN	132	-0.3431	-1.42764	0.00806452	0.036247	0.0243624	1454	tags=15%, list=9%, signal=14%	5140/2788/23189/56242/744/57820/252995/57221/5178/7552/6521/221981/120071/1381/2571/27324/22941/5733/54886
BIOCARTA_IL2_PATHWAY	21	0.645606	1.68754	0.00811688	0.0363462	0.0244291	2041	tags=38%, list=13%, signal=33%	3559/3932/3560/3718/3561/6850/6464/6776
PARK_TRETINOIN_RESPONSE_AND_RARA_PLZF_FUSION	21	0.669403	1.74974	0.00811688	0.0363462	0.0244291	3684	tags=81%, list=23%, signal=62%	7378/8870/241/6518/5341/6688/5777/5330/5468/10397/2268/23526/1050/6482/4025/5292/3417
WONG_ENDMETRIUM_CANCER_UP	21	0.666373	1.74182	0.00811688	0.0363462	0.0244291	1939	tags=52%, list=12%, signal=46%	6289/6374/4057/6364/3934/3240/7033/6273/83481/684/12
MIKKELSEN_MCV6_HCP_WITH_H3K27ME3	377	-0.499891	-2.34482	0.00813008	0.0363462	0.0244291	1740	tags=40%, list=11%, signal=37%	776/26507/56033/4058/4004/3737/57699/55203/491/388886/170692/2894/56853/8447/152/91608/114783/8913/8927/57582/57593/9671/390598/441151/10418/728215/55079/65078/339488/654/23302/7704/11249/3238/3226/23426/9379/3234/1627/2676/41/84457/164633/6833/23026/27092/349136/63827/7161/4745/84966/4610/140730/30813/8022/3291/3899/654429/1047/8911/59336/2257/6585/347735/2922/4825/127833/3225/252995/3235/163404…
REACTOME_DEVELOPMENTAL_BIOLOGY	361	-0.300879	-1.40109	0.00813008	0.0363462	0.0244291	1910	tags=19%, list=12%, signal=17%	983/3516/55740/7204/2909/9855/6300/8913/6092/23389/6929/23097/1285/9901/6456/1286/92/3175/5365/285704/27255/4207/2167/90249/51466/288/6938/56896/55800/5217/50937/8911/6585/7222/214/1299/4825/1280/4684/137970/10570/3785/10637/8912/93/10000/5046/1400/8851/6331/1272/6712/100133941/4821/1013/1297/6710/4760/3651/2668/3897/59277/57144/1641/8128/1630/3642/2674/1019
HAHTOLA_MYCOSIS_FUNGOIDES_UP	19	0.653987	1.67042	0.00815661	0.036387	0.0244565	3022	tags=53%, list=19%, signal=43%	353514/6648/50486/6286/760/85236/8357/6622/8349/55281
ZHANG_ANTIVIRAL_RESPONSE_TO_RIBAVIRIN_UP	26	0.622073	1.70068	0.00815661	0.036387	0.0244565	3986	tags=54%, list=25%, signal=40%	716/715/3075/8542/10410/445/2697/4599/4267/3665/11040/3303/217/975
LAIHO_COLORECTAL_CANCER_SERRATED_UP	107	0.422534	1.49824	0.00817439	0.0364105	0.0244723	5117	tags=47%, list=32%, signal=32%	716/1806/302/1508/1466/2014/3123/3937/857/10631/5480/8826/2012/3956/55973/8992/2004/8407/5376/55601/5621/567/5066/3572/308/6386/6727/27020/3912/8930/10169/2633/54453/29095/3915/829/51714/23022/55207/55831/56851/4729/6678/4236/10130/56951/1173/103910/10133/10109
HOFMANN_MYELODYSPLASTIC_SYNDROM_RISK_DN	20	0.702837	1.81178	0.00819672	0.0364105	0.0244723	2751	tags=55%, list=17%, signal=46%	7380/8626/4332/9940/4818/399/4778/3937/5294/10287/5196
SESTO_RESPONSE_TO_UV_C3	20	0.667299	1.72017	0.00819672	0.0364105	0.0244723	3115	tags=55%, list=19%, signal=44%	3576/5743/8870/3553/30851/5366/7262/4615/8349/1839/1843
SPIELMAN_LYMPHOBLAST_EUROPEAN_VS_ASIAN_2FC_DN	20	0.656229	1.69163	0.00819672	0.0364105	0.0244723	2743	tags=55%, list=17%, signal=46%	64699/9976/9235/1520/6518/3479/4124/133/10161/412/51176
REACTOME_REGULATION_OF_INSULIN_SECRETION_BY_GLUCAGON_LIKE_PEPTIDE1	39	-0.495931	-1.66971	0.00821918	0.0364328	0.0244873	1322	tags=26%, list=8%, signal=24%	11069/54331/2784/3790/3745/111/94235/2740/2786
ZHU_CMV_24_HR_UP	93	0.431159	1.50714	0.00821918	0.0364328	0.0244873	3616	tags=32%, list=23%, signal=25%	10135/3575/7980/3589/2766/7277/51083/23516/4599/4792/2013/85363/10346/2643/9144/1604/6737/3133/9275/4790/26524/10678/5683/3659/4860/6890/4885/3303/2633/5292
BENPORATH_ES_1	364	-0.31741	-1.47459	0.00826446	0.0365652	0.0245763	3590	tags=34%, list=22%, signal=27%	4174/6626/70/990/6241/57167/10644/1788/55759/875/51385/2842/6657/1719/51104/1111/23411/11169/5097/57122/55920/7748/249/25788/6091/51659/23468/23170/4838/2731/24137/347733/10528/11200/22823/79075/22929/11339/57556/10439/891/5198/5411/9232/25957/5613/1894/56915/4176/3070/54566/10459/699/983/991/55010/3149/8842/10149/3720/3609/10036/220042/57405/3730/113130/11143/5427/23195/9787/3800/10635/890/5983/…
JI_CARCINOGENESIS_BY_KRAS_AND_STK11_DN	17	0.710986	1.77257	0.00827815	0.0365652	0.0245763	2647	tags=65%, list=17%, signal=54%	10563/7076/4060/7472/7424/4016/9358/717/1634/2335/4739
MARSON_FOXP3_CORE_DIRECT_TARGETS	17	0.708481	1.76632	0.00827815	0.0365652	0.0245763	1966	tags=47%, list=12%, signal=41%	3604/29909/914/5450/26191/3702/6277/3394
DAVICIONI_TARGETS_OF_PAX_FOXO1_FUSIONS_UP	249	0.354665	1.37881	0.00828402	0.0365652	0.0245763	3919	tags=41%, list=25%, signal=32%	22943/4311/4233/3489/7076/7162/6385/6284/2171/81849/4052/6281/4837/1289/8321/7424/960/1292/1075/7057/9510/7128/965/6383/3875/26509/54981/5328/55214/10076/445/27123/50865/857/9473/23333/360/5445/53827/5359/80310/3566/79901/1465/8804/26010/2012/26578/55277/9411/4897/4013/10468/4478/1893/10519/3707/10397/8828/5125/5742/54491/2004/5476/1687/55450/4217/83604/5664/7360/7852/123803/1843/2628/5396/287/64…
BIOCARTA_NO2IL12_PATHWAY	16	0.719885	1.7773	0.0083612	0.0368281	0.024753	1354	tags=56%, list=8%, signal=52%	2833/914/915/1234/917/916/6775/3458/920
FINETTI_BREAST_CANCER_KINOME_GREEN	16	0.726072	1.79257	0.0083612	0.0368281	0.024753	3225	tags=75%, list=20%, signal=60%	3932/3718/3055/3702/6850/695/4067/11184/197259/2268/5579/11040
REACTOME_CLEAVAGE_OF_GROWING_TRANSCRIPT_IN_THE_TERMINATION_REGION_	43	-0.482264	-1.66361	0.00840336	0.0369748	0.0248516	6604	tags=74%, list=41%, signal=44%	8683/4686/51692/6430/1477/6426/6427/4799/10914/11051/10250/79869/9939/9295/6432/6634/10921/1479/10189/7307/25888/11338/51362/6428/6431/9785/51585/8106/134353/6628/29894
REACTOME_GABA_B_RECEPTOR_ACTIVATION	37	-0.497317	-1.64375	0.0084507	0.037144	0.0249653	2439	tags=35%, list=15%, signal=30%	3768/2550/2788/2774/2770/54331/2784/111/94235/3765/9568/2786
AKL_HTLV1_INFECTION_DN	65	0.473274	1.5693	0.00851064	0.0373289	0.0250896	2958	tags=29%, list=19%, signal=24%	29909/3001/3002/5743/2015/301/29969/10225/917/26228/8477/942/10578/54504/5771/84525/5476/3490/55540
LINDSTEDT_DENDRITIC_CELL_MATURATION_C	65	0.471681	1.56402	0.00851064	0.0373289	0.0250896	2494	tags=32%, list=16%, signal=27%	29909/4982/4065/7292/8792/822/2322/4582/247/942/11067/5325/3115/3566/8717/5996/6776/1236/3965/7357/22875
KIM_GERMINAL_CENTER_T_HELPER_UP	64	0.489775	1.61909	0.00854701	0.0374492	0.0251704	4978	tags=50%, list=31%, signal=35%	10563/1117/4121/5450/7903/272/4068/55303/5445/8832/8826/1389/3251/5784/51643/1959/8905/80230/54585/5074/283455/9749/89857/64393/169200/4026/10096/80255/10049/57050/8226/26275
THILLAINADESAN_ZNF217_TARGETS_UP	44	-0.4873	-1.67832	0.00857143	0.0375168	0.0252159	2320	tags=36%, list=15%, signal=31%	79682/3930/221150/84515/6929/4001/10635/55143/79047/653121/27440/995/57026/5881/153572
KEGG_ANTIGEN_PROCESSING_AND_PRESENTATION	61	0.489198	1.60205	0.00859599	0.037585	0.0252617	3521	tags=57%, list=22%, signal=45%	1520/3119/1508/1514/3117/3123/3122/3108/926/3109/920/972/3115/3111/10437/3127/4261/3133/3107/6892/3113/2923/3134/5641/3310/3118/567/3135/5720/3824/3106/6890/3309/5721/3303
BOYLAN_MULTIPLE_MYELOMA_PCA3_DN	62	0.485244	1.59237	0.00864553	0.0377227	0.0253543	4396	tags=52%, list=28%, signal=38%	133690/3575/89765/2040/85442/834/10100/307/27128/374907/79792/634/10398/22949/840/683/8801/2934/79890/10800/5896/7136/221421/6565/85014/202/5255/8522/56925/6788/1495/2319
KEGG_NOTCH_SIGNALING_PATHWAY	46	-0.483379	-1.67522	0.00864553	0.0377227	0.0253543	3649	tags=35%, list=23%, signal=27%	1387/9612/2648/182/1857/23220/2033/84441/3516/4851/3066/28514/196403/10683/388585
BIOCARTA_SODD_PATHWAY	10	0.765037	1.68852	0.00869565	0.0377991	0.0254057	1938	tags=50%, list=12%, signal=44%	330/7133/841/7132/8717
CHIARADONNA_NEOPLASTIC_TRANSFORMATION_KRAS_CDC25_UP	58	0.501194	1.61893	0.00869565	0.0377991	0.0254057	3527	tags=50%, list=22%, signal=39%	5265/8091/374/7378/6696/3783/7045/10791/130814/5355/1466/9595/822/1514/2697/53827/25937/57804/3695/7114/1026/26471/26136/4254/5154/706/9403/2123/56172
REACTOME_COLLAGEN_FORMATION	58	0.511683	1.65281	0.00869565	0.0377991	0.0254057	2101	tags=38%, list=13%, signal=33%	1293/1295/1277/81578/5118/1305/140766/91522/1278/1289/1292/255631/1281/1296/169044/5352/55214/1306/1300/9509/1291/1303
DUTERTRE_ESTRADIOL_RESPONSE_24HR_DN	492	0.319047	1.29755	0.00870511	0.0377991	0.0254057	3976	tags=33%, list=25%, signal=25%	22943/4311/2886/22925/10135/8626/1999/220/64332/158158/956/5493/144501/8714/3554/113146/1326/1040/1827/133418/140876/166929/7045/6281/8942/302/202333/54206/1992/3486/54103/2627/9076/1364/7903/79962/81788/8324/114907/2064/11346/4688/8365/3597/54843/51706/3694/55332/56256/4070/688/81607/360/8878/5101/1512/255488/1601/25937/1465/5468/29940/831/7764/8754/5734/63898/10627/10184/64761/7048/2200/9518/85…
NABA_ECM_GLYCOPROTEINS	170	0.391141	1.4636	0.00871731	0.0377991	0.0254057	3906	tags=45%, list=24%, signal=35%	146177/340419/3489/8076/3909/5212/27286/116844/200403/5118/157869/3381/127731/6975/2202/7148/1805/6696/4239/4052/7045/1842/8406/3486/9211/165/89932/7057/2267/7399/129804/4053/30008/2192/115908/10631/3371/10875/25992/11117/2621/79625/4013/2200/10516/3484/2335/1893/3908/129080/84870/25878/3490/342035/133584/255743/2199/1758/1311/221806/51232/340990/56955/163175/4256/3487/3912/343637/3914/4054/7784/…
NAGASHIMA_NRG1_SIGNALING_UP	170	0.388426	1.45345	0.00871731	0.0377991	0.0254057	3193	tags=29%, list=20%, signal=24%	3976/3909/2810/8061/374/23529/1326/5329/5997/8870/4982/79669/131578/8553/2627/1364/2150/51083/1051/51330/2669/360/83481/3570/25976/133/9518/5366/80271/29923/8651/3669/84617/7262/80301/8877/7042/27076/4739/26136/5271/2274/3726/1959/7852/1839/1843/3475/9020/5606
LI_AMPLIFIED_IN_LUNG_CANCER	169	0.389649	1.45811	0.00875	0.0379016	0.0254745	1292	tags=16%, list=8%, signal=15%	4057/3934/3855/6690/7076/1277/2810/8714/7033/6696/1118/4922/6337/1278/10232/3486/57016/6692/1364/3315/5355/5002/2064/4582/6286/1728/5328
LU_AGING_BRAIN_DN	151	-0.318504	-1.34952	0.00877193	0.0379572	0.0255119	1290	tags=16%, list=8%, signal=15%	10396/5923/2258/10472/29114/22843/9378/4137/2257/2562/5911/4133/27338/1114/5590/8851/1272/53335/64405/3765/2571/6505/1993
WIEDERSCHAIN_TARGETS_OF_BMI1_AND_PCGF2	56	0.505821	1.60698	0.00887574	0.0383412	0.02577	2938	tags=43%, list=18%, signal=35%	4316/29984/3575/5069/8061/9119/5329/1289/3675/9076/100507436/2150/51083/26509/6273/8974/857/51200/9645/133/3696/558/5420/4131
HELLER_HDAC_TARGETS_SILENCED_BY_METHYLATION_UP	416	0.330355	1.33372	0.00887902	0.0383412	0.02577	2885	tags=26%, list=18%, signal=22%	10537/6691/330/4233/5047/7980/54830/220/7076/716/1475/3600/5493/6275/6385/113146/374/7022/5157/1545/6696/2766/8870/718/4922/6689/8347/8355/1292/55753/3075/3486/3006/4496/55567/9122/1466/6006/8334/2517/3117/6303/8365/3597/3123/79778/51083/7205/3875/3198/26509/9935/6237/4493/6450/8444/638/3115/6236/22797/8878/9/9358/5101/27074/2625/5872/23075/29940/115207/57333/8969/5734/3012/2512/885/4291/8370/964…
MIKKELSEN_NPC_LCP_WITH_H3K4ME3	53	0.519643	1.63966	0.00888889	0.0383442	0.025772	2940	tags=47%, list=18%, signal=39%	1356/1757/154865/1573/1842/55365/2246/272/92235/9333/5959/112770/11117/79630/2745/63940/79690/4013/6737/55069/2819/183/51268/5271/23209
PRAMOONJAGO_SOX4_TARGETS_UP	52	0.528287	1.66207	0.00894188	0.038533	0.0258989	3453	tags=42%, list=22%, signal=33%	5054/7162/6648/8870/8553/3553/272/9052/7128/6515/2000/25976/133/9518/10397/23526/4615/2887/123/7852/6781/205
CHIARADONNA_NEOPLASTIC_TRANSFORMATION_CDC25_DN	149	0.390551	1.4401	0.00905563	0.0389765	0.026197	4465	tags=47%, list=28%, signal=34%	7148/6284/5360/8347/10232/10791/29887/8553/130814/146556/822/2014/307/51706/8935/3691/64114/154/51316/91107/53827/2944/1601/1465/10437/57804/2200/133/311/358/3965/26471/977/4739/6778/2584/5269/6271/2274/11098/10140/123/7123/25932/1290/30001/1843/6038/706/23612/4259/3487/23471/83877/1595/53/217/4641/9314/8522/57104/4779/6717/1611/3918/57140/928/54463/84270/427
REACTOME_GABA_RECEPTOR_ACTIVATION	50	-0.454431	-1.60254	0.00906344	0.0389765	0.026197	1897	tags=34%, list=12%, signal=30%	3768/23229/2550/2788/2774/2770/2562/54331/2784/111/94235/2570/3765/9568/2786/2556
SMID_BREAST_CANCER_LUMINAL_B_UP	155	-0.319898	-1.35362	0.00913242	0.0392328	0.0263693	1419	tags=21%, list=9%, signal=19%	3800/7137/23030/55351/51466/6833/27092/9185/4137/4857/1602/63895/3169/51087/5046/429/23767/2891/595/64084/6752/9254/4886/6505/11122/27324/1951/3642/2674/4661/79570
LEE_LIVER_CANCER_E2F1_DN	49	0.530253	1.65311	0.00917431	0.0393319	0.0264359	2180	tags=37%, list=14%, signal=32%	722/5918/3242/3290/6999/79696/216/5105/9104/8942/3075/1991/3034/3479/79717/2180/1945/2861
PUJANA_BRCA2_PCC_NETWORK	408	-0.401754	-1.87732	0.00917431	0.0393319	0.0264359	4306	tags=48%, list=27%, signal=36%	10388/9585/8458/642/7690/4849/23360/7298/6491/3148/8914/2222/3054/22981/1665/10951/3420/8667/10664/9759/22919/5984/6874/5588/9184/10051/4171/5557/7181/1457/6428/7517/222658/4678/9735/1031/4174/1033/6626/9134/9879/990/9918/54963/6241/10426/6882/7270/23234/11073/1719/10926/7469/9126/1111/11169/5885/1503/6541/909/11340/94039/2305/11064/22944/11100/3014/25842/7073/23404/9493/80742/171023/3157/6790/98…
GNATENKO_PLATELET_SIGNATURE	42	0.545805	1.65565	0.00925926	0.0396554	0.0266533	3096	tags=43%, list=19%, signal=35%	2162/5473/6352/7277/8334/1191/4267/10627/6001/7114/3133/3107/8407/5196/5315/8349/2495/567
BERTUCCI_INVASIVE_CARCINOMA_DUCTAL_VS_LOBULAR_DN	43	0.542959	1.64547	0.00930233	0.0397584	0.0267225	2821	tags=44%, list=18%, signal=36%	7148/1805/4314/216/4239/54857/5950/10840/23460/7133/3479/857/5452/7048/5293/6414/84617/4958/92241
TONKS_TARGETS_OF_RUNX1_RUNX1T1_FUSION_SUSTAINDED_IN_ERYTHROCYTE_UP	43	0.544359	1.64971	0.00930233	0.0397584	0.0267225	3128	tags=53%, list=20%, signal=43%	4922/302/28959/3315/3557/9023/347902/1728/2012/7764/11027/2634/4897/23475/2180/9518/1893/23657/3428/11030/55540/5025/7851
CUI_TCF21_TARGETS_2_UP	413	-0.282481	-1.32239	0.00934579	0.0398627	0.0267926	2422	tags=28%, list=15%, signal=24%	4784/6625/4440/1058/55657/3619/84707/6628/9232/10042/7064/7001/9353/78999/1163/83879/9687/155382/56915/28969/128239/4176/3070/57699/3921/5424/55203/983/3149/6449/29781/57178/3835/9108/84247/56853/113130/84553/5888/343450/5902/221150/57555/22974/4001/440193/5064/441151/55355/10418/259266/10278/890/5983/81620/55143/83540/64943/120114/29089/10512/894/23426/51514/283431/652/9133/56265/168667/83463/23…
ST_ADRENERGIC	33	0.57825	1.67337	0.00934579	0.0398627	0.0267926	2228	tags=30%, list=14%, signal=26%	6357/820/629/5806/2769/3710/3762/5293/3706/3707
DARWICHE_SQUAMOUS_CELL_CARCINOMA_UP	129	0.400382	1.44706	0.0094086	0.0400897	0.0269452	3576	tags=32%, list=22%, signal=25%	1116/3976/6279/6590/6037/254956/6280/4489/3383/6696/6282/399/3553/2242/1514/10410/8200/51316/5480/2730/383/56994/57535/2512/6649/3073/58191/57664/55069/8801/558/2584/56937/25897/6647/4061/201305/3939/4780/10406/2022
WIERENGA_STAT5A_TARGETS_GROUP1	125	0.401085	1.44349	0.00942126	0.0401027	0.026954	3065	tags=34%, list=19%, signal=28%	1522/114990/84803/8807/3075/4050/8530/7052/2150/64092/6676/4582/6640/794/3673/259307/10392/115361/8974/23109/9249/84418/81031/1512/1601/3566/388121/133/6536/26270/29923/27163/57664/10397/92922/53947/23600/285016/64778/165904/3310/221002/5025
LIM_MAMMARY_LUMINAL_MATURE_DN	97	0.430506	1.51156	0.00954979	0.0405814	0.0272757	2839	tags=34%, list=18%, signal=28%	6354/366/6347/26002/7022/2171/8321/1292/3486/121551/165/834/10100/114907/55214/355/6507/25825/1601/115207/114757/1291/2621/8460/3707/84617/23604/83604/51285/800/11167/7431/10461
REACTOME_GLYCOSAMINOGLYCAN_METABOLISM	106	0.420367	1.48932	0.00956284	0.0405814	0.0272757	3825	tags=45%, list=24%, signal=35%	10894/11081/2262/4060/6385/960/3038/2683/2331/3036/5549/727936/6383/6382/9435/166012/3074/4166/29940/1634/2990/3073/54480/337876/8534/266722/222537/9951/9953/2720/633/9956/4958/10855/2239/9394/10678/6482/9955/3423/8702/2799/283464/9653/22856/2132/56548/6548
SUNG_METASTASIS_STROMA_UP	106	0.419962	1.48788	0.00956284	0.0405814	0.0272757	3080	tags=30%, list=19%, signal=25%	22943/5743/6385/1326/157506/240/2171/1289/23231/1281/5627/8334/131566/5352/307/445/10954/3371/966/5045/1303/117178/1604/1382/83604/80176/2548/5639/3726/1290/2199/9871
PID_P53_REGULATION_PATHWAY	59	-0.410063	-1.49944	0.00958466	0.0405916	0.0272825	4013	tags=34%, list=25%, signal=25%	25/80204/1387/1111/10419/8445/91875/28996/2033/11200/6125/10155/2932/8493/890/1029/5599/1454/4193
SONG_TARGETS_OF_IE86_CMV_PROTEIN	59	-0.41816	-1.52905	0.00958466	0.0405916	0.0272825	4500	tags=51%, list=28%, signal=37%	9768/5111/11056/7298/3148/5984/4171/4678/4174/23234/11073/1719/2305/7083/3014/2146/11130/9232/4176/983/22974/10675/1869/5983/81620/3832/7112/4085/4605
WANG_HCP_PROSTATE_CANCER	108	0.418515	1.48312	0.00961539	0.0406805	0.0273423	3115	tags=34%, list=19%, signal=28%	5918/29984/10135/5409/1545/5997/64116/10232/2683/3486/9052/4582/9022/6286/55214/26112/445/30008/6398/1396/27074/634/8969/2355/2335/79026/8000/1604/55589/5476/3623/7291/2887/8566/23461/2495/1843
GRYDER_PAX3FOXO1_TOP_ENHANCERS	426	-0.283388	-1.34087	0.00970874	0.0410339	0.0275798	2667	tags=19%, list=17%, signal=16%	57460/2778/57216/842/92675/54756/10014/57556/51070/9444/2534/97/145508/10042/79754/1894/163782/84181/7090/54332/4781/59335/6624/3516/55740/3720/9044/675/23240/9839/22864/23389/22974/6934/9223/10198/55729/4330/3481/23302/323/83439/6938/3344/5629/27440/23189/81610/5217/84913/50937/7153/54880/55959/57419/63876/9844/7272/79805/92369/5178/5228/84620/8193/3790/50512/2619/253559/23619/25806/81539/10215/…
FERRARI_RESPONSE_TO_FENRETINIDE_UP	21	0.641997	1.67811	0.00974026	0.041084	0.0276135	1482	tags=43%, list=9%, signal=39%	2921/6364/2920/5743/6401/8553/9052/11067/9249
WEST_ADRENOCORTICAL_CARCINOMA_VS_ADENOMA_DN	21	0.641265	1.67619	0.00974026	0.041084	0.0276135	3940	tags=67%, list=25%, signal=50%	924/713/3122/5325/3115/80833/7048/474344/2752/3113/5053/29957/9766/348
HUMMERICH_SKIN_CANCER_PROGRESSION_DN	95	0.426144	1.48672	0.0097629	0.0410966	0.027622	3828	tags=40%, list=24%, signal=31%	4608/9547/3240/4151/4239/718/712/1292/165/1281/710/1829/27129/2697/5837/83871/10398/10457/3956/51703/7125/6195/8828/2548/5664/27295/2182/567/5792/9551/2235/3398/7169/7136/5500/4054/3913/1892
WATANABE_RECTAL_CANCER_RADIOTHERAPY_RESPONSIVE_DN	89	0.439355	1.52061	0.0097629	0.0410966	0.027622	3526	tags=31%, list=22%, signal=25%	1293/301/5118/4060/3958/5723/1278/837/5450/5880/1281/822/908/10282/1829/4067/6697/3956/3685/2887/1290/1308/4277/8837/84159/8454/87/23471
RASHI_NFKB1_TARGETS	19	0.652807	1.6674	0.00978793	0.0411191	0.0276371	2384	tags=53%, list=15%, signal=45%	3934/330/2920/2919/1326/7128/5971/1435/4792/4791
ZHENG_FOXP3_TARGETS_UP	26	0.612503	1.67452	0.00978793	0.0411191	0.0276371	3850	tags=50%, list=24%, signal=38%	3559/29851/1326/960/399/1493/8829/221143/639/3459/1390/51429/56990
KEGG_HISTIDINE_METABOLISM	27	0.60205	1.6567	0.00981997	0.0412123	0.0276997	4845	tags=67%, list=30%, signal=47%	218/220/4129/221/3067/3034/131669/3176/223/91703/501/217/4128/144193/224/114049/84735/443
KEGG_PEROXISOME	75	0.453014	1.52781	0.00983146	0.0412192	0.0277043	4566	tags=43%, list=29%, signal=31%	1610/6648/2053/54677/8309/8528/373156/189/2180/3155/51703/23600/5264/51268/215/5052/92960/2182/6647/10901/196743/3417/11001/847/55825/390916/6342/2181/5193/10654/5192/8800
KEGG_B_CELL_RECEPTOR_SIGNALING_PATHWAY	72	0.452151	1.52161	0.00984529	0.0412358	0.0277155	2959	tags=33%, list=19%, signal=27%	2213/11025/5880/7409/118788/971/27071/6850/23533/5777/29760/695/4067/974/5336/4792/4773/5294/5293/84433/973/4790/5579/930
SWEET_KRAS_ONCOGENIC_SIGNATURE	84	0.437243	1.4928	0.00988701	0.0413035	0.027761	2942	tags=35%, list=18%, signal=28%	3934/4360/3958/2212/7045/1520/4121/10577/3684/3689/3117/968/3606/3875/5445/1471/5165/634/6464/3856/2745/4502/7262/1026/7138/6271/10010/5092/123
KANG_AR_TARGETS_DN	18	0.696108	1.75597	0.00990099	0.0413035	0.027761	3328	tags=67%, list=21%, signal=53%	1277/4317/3381/6696/1278/2246/6574/1513/7040/1758/308/56955
KEGG_MELANOMA	63	-0.419821	-1.55754	0.00990099	0.0413035	0.027761	1614	tags=22%, list=10%, signal=20%	1869/2258/2259/1029/2257/10000/1870/595/4193/2254/1019/8822/5156
STEGER_ADIPOGENESIS_UP	18	0.685148	1.72832	0.00990099	0.0413035	0.027761	2714	tags=67%, list=17%, signal=55%	56729/3240/3290/1356/2040/5105/948/2867/5468/2180/1050/10062
BIOCARTA_IL7_PATHWAY	17	0.689335	1.71859	0.00993378	0.0413166	0.0277698	2161	tags=53%, list=14%, signal=46%	3575/3932/3718/3561/3574/2185/9111/6776/5294
BIOCARTA_TOB1_PATHWAY	17	0.705241	1.75825	0.00993378	0.0413166	0.0277698	2936	tags=59%, list=18%, signal=48%	3559/915/917/916/3458/7048/940/7042/7040/10140
OZANNE_AP1_TARGETS_UP	17	0.675631	1.68442	0.00993378	0.0413166	0.0277698	1014	tags=41%, list=6%, signal=39%	3958/4314/4312/960/10095/822/1514
TOYOTA_TARGETS_OF_MIR34B_AND_MIR34C	435	-0.382854	-1.8065	0.01	0.0415507	0.0279272	4621	tags=45%, list=29%, signal=33%	90592/4361/9818/23224/51193/143279/55188/55706/657/26227/11083/5612/10541/57513/55183/23214/3184/9585/79847/56904/5909/6491/9730/54904/84991/23613/90550/54758/3420/55627/11057/57645/1660/55723/57510/25888/149175/83732/7536/116225/51326/9134/27242/25777/6241/79866/10426/51592/64785/2521/54801/9831/2842/23132/83715/1719/56342/474170/26747/54471/220134/7781/8289/2305/283989/11100/51111/253714/81608/…
GENTLES_LEUKEMIC_STEM_CELL_DN	16	0.707773	1.74739	0.0100334	0.0416483	0.0279928	336	tags=38%, list=2%, signal=37%	27177/6037/6036/1475/1359/6352
MEISSNER_NPC_HCP_WITH_H3K27ME3	67	-0.444062	-1.66088	0.010101	0.0418456	0.0281254	1525	tags=31%, list=10%, signal=28%	55079/3238/4745/80326/59336/3235/5590/3227/23440/3229/3207/51046/3651/121643/8092/1813/124274/56934/4990/64211
ZHANG_BREAST_CANCER_PROGENITORS_UP	423	-0.269682	-1.2673	0.010101	0.0418456	0.0281254	4604	tags=34%, list=29%, signal=25%	7039/84541/79589/3015/118987/90576/23248/55205/55631/84455/9868/84896/55183/8458/1975/9631/195828/51605/5933/3148/55635/5300/10299/23262/348235/11331/10664/22852/3192/10051/4171/5557/2130/51362/6428/29068/648/7358/6873/990/9918/57472/9987/6241/9736/151050/55728/23234/9019/55732/51496/86/9994/11073/23310/10926/1111/84295/375748/5885/6541/57122/5518/57693/7570/6138/4300/149076/94104/57531/171023/22…
HUMMERICH_MALIGNANT_SKIN_TUMOR_UP	14	0.70805	1.69633	0.010118	0.0418747	0.0281449	678	tags=43%, list=4%, signal=41%	4057/6279/6590/6280/3868/1278
BOYAULT_LIVER_CANCER_SUBCLASS_G12_DN	13	0.716033	1.673	0.0102215	0.0422134	0.0283726	2564	tags=54%, list=16%, signal=45%	3081/10840/2184/2646/11147/51703/55256
HASINA_NOL7_TARGETS_UP	13	0.711467	1.66233	0.0102215	0.0422134	0.0283726	2113	tags=54%, list=13%, signal=47%	970/7076/5329/4267/2152/966/133
REACTOME_PIP3_ACTIVATES_AKT_SIGNALING	27	-0.543329	-1.70511	0.0102302	0.0422134	0.0283726	2842	tags=37%, list=18%, signal=30%	842/4303/23239/7249/253260/57761/3164/10000/4193
TANAKA_METHYLATED_IN_ESOPHAGEAL_CARCINOMA	79	-0.401849	-1.55239	0.0103093	0.0424978	0.0285638	2076	tags=25%, list=13%, signal=22%	7738/4781/56652/222643/390598/3175/105/57526/81831/696/5099/1381/64843/56956/7080/9480/5083/80144/3975
PID_SHP2_PATHWAY	55	0.513048	1.63242	0.010355	0.0426444	0.0286622	2059	tags=25%, list=13%, signal=22%	3559/3569/1950/3932/3560/3718/3458/3561/6383/284/3479/6464/3570/4914
KIM_BIPOLAR_DISORDER_OLIGODENDROCYTE_DENSITY_CORR_DN	53	0.517441	1.63271	0.0103704	0.0426655	0.0286765	1150	tags=25%, list=7%, signal=23%	6354/820/3814/4311/1295/7380/6279/5054/2863/29851/9402/2841/971
BORLAK_LIVER_CANCER_EGF_UP	52	0.524502	1.65016	0.0104322	0.0428776	0.028819	3412	tags=48%, list=21%, signal=38%	1999/5054/7033/6696/6282/302/4050/165/3875/9056/760/29760/5359/10875/1366/3856/10333/3484/967/1363/5269/3726/5154/2060/51186
NING_CHRONIC_OBSTRUCTIVE_PULMONARY_DISEASE_UP	146	0.392609	1.43976	0.010582	0.0434081	0.0291755	3709	tags=30%, list=23%, signal=23%	3855/6590/6280/5919/1359/116844/3554/7033/5409/6689/10232/10577/8673/84958/8743/9052/7805/6382/10351/81607/3678/79901/11185/1634/10268/11170/3707/1026/2/3133/7040/7466/4967/5315/7123/29109/7867/3487/10169/10134/7169/644/9168/23479
RUAN_RESPONSE_TO_TNF_UP	11	0.739919	1.66083	0.010582	0.0434081	0.0291755	3585	tags=82%, list=22%, signal=64%	3240/1356/6648/50848/1634/12/19/3459/2633
WAMUNYOKOLI_OVARIAN_CANCER_GRADES_1_2_UP	135	0.403729	1.46861	0.0106525	0.0436542	0.029341	4062	tags=41%, list=25%, signal=31%	155465/137075/158158/2810/8714/4069/9843/79669/9615/54843/4582/92421/23516/1728/132299/1824/57402/688/8693/10954/760/51316/3656/26996/50848/1362/414/2591/2050/63898/7262/5205/114569/9601/22936/64065/2923/58489/51065/222068/11046/23184/284106/7855/8763/3993/79774/80021/1595/9053/11014/3655/7355/140707/51128/51809
KEGG_DRUG_METABOLISM_CYTOCHROME_P450	33	0.565545	1.6366	0.0109034	0.0446387	0.0300027	2700	tags=48%, list=17%, signal=40%	218/220/4257/2949/4129/221/2326/4258/2329/373156/2944/2327/1577/2328/2948/9446
MACAEVA_PBMC_RESPONSE_TO_IR	97	0.420528	1.47652	0.0109141	0.0446387	0.0300027	4316	tags=39%, list=27%, signal=29%	970/5069/132671/149628/27350/2153/79961/7292/307/25840/944/164668/355/8793/8353/257144/4033/60401/10346/1026/121457/1643/2232/50484/134147/51065/5912/5731/8795/282991/26263/23479/57103/1647/54884/64393/27244/51321
SHEDDEN_LUNG_CANCER_POOR_SURVIVAL_A6	449	-0.393955	-1.8541	0.010989	0.0449013	0.0301792	3736	tags=42%, list=23%, signal=33%	5558/80204/5557/2290/7517/23518/2491/4282/54913/9735/1031/4174/29902/28977/1033/9134/163/990/9918/22948/6241/3843/79677/64785/10460/23234/875/379/3796/2842/23310/3831/10926/11332/4830/1111/2553/11169/220134/10856/55689/81930/5238/55839/9425/2305/23149/7083/3014/55247/81608/6785/23404/1978/50810/9493/51659/23468/51203/55055/79016/54542/6790/24137/55149/9833/2778/22823/93594/2146/22929/10112/10592/…
KEGG_TRYPTOPHAN_METABOLISM	34	0.562688	1.63342	0.011041	0.0450613	0.0302867	3878	tags=56%, list=24%, signal=42%	6999/1545/4129/8942/55753/8564/259307/3620/11185/130013/23498/7166/4967/223/501/217/1892/847/4128
QI_PLASMACYTOMA_DN	94	0.421406	1.4744	0.0110497	0.0450613	0.0302867	1594	tags=18%, list=10%, signal=16%	3929/10894/6590/6356/7076/1277/1292/3486/165/1521/84171/9595/3693/7205/8974/81607/29760
REACTOME_CELL_CYCLE_CHECKPOINTS	109	-0.341001	-1.38089	0.0110701	0.0451005	0.030313	5372	tags=40%, list=34%, signal=27%	64682/7324/5985/5695/5689/51434/5706/5883/5810/4173/51529/7311/5693/29882/5984/9184/4171/4174/9134/990/51433/10926/1111/1027/11200/891/4176/983/991/84515/8317/5983/701/4998/9133/995/8318/23594/4085/11065/993/55388/4193
REACTOME_KERATAN_SULFATE_KERATIN_METABOLISM	29	0.571569	1.59263	0.0111465	0.0453233	0.0304628	3260	tags=55%, list=20%, signal=44%	11081/4060/2683/2331/5549/9435/3074/4166/3073/8534/2720/4958/10678/6482/8702/2799
ST_TUMOR_NECROSIS_FACTOR_PATHWAY	29	0.571228	1.59168	0.0111465	0.0453233	0.0304628	3345	tags=41%, list=21%, signal=33%	330/7128/7133/841/7132/8717/4792/4791/10928/4790/8737/8837
REACTOME_RNA_POL_II_TRANSCRIPTION	101	-0.355786	-1.42327	0.011194	0.0454723	0.030563	6667	tags=59%, list=42%, signal=35%	5431/1478/8683/2963/4686/51692/6924/6430/1477/6872/7936/2962/6426/6427/4799/51497/6749/10914/11051/10250/79869/9939/9295/25920/6875/2071/6432/4331/6634/5434/10921/1479/11198/2068/10189/7307/6829/6874/2957/25888/5433/11338/8732/51362/6428/6908/6431/9785/6882/7469/905/51585/8106/2968/134353/6628/29894/6877/5435
AMIT_EGF_RESPONSE_120_HELA	69	0.454667	1.52609	0.0112202	0.0455344	0.0306047	3529	tags=35%, list=22%, signal=27%	3576/2920/2919/8061/374/23529/1545/5329/6303/2669/7462/56892/54996/2050/2152/9518/1026/6876/678/1839/9020/5606/8795/9466
LIEN_BREAST_CARCINOMA_METAPLASTIC_VS_DUCTAL_UP	78	0.442815	1.49979	0.0112676	0.0456824	0.0307042	2282	tags=33%, list=14%, signal=29%	3576/3569/5806/84141/3383/597/1522/6648/7378/2171/7850/4982/50486/5352/3162/51083/1051/5325/55214/51330/51129/3269/6285/133/4478/2558
YANG_BCL3_TARGETS_UP	351	0.333079	1.33046	0.0113636	0.0460271	0.0309359	2972	tags=30%, list=19%, signal=25%	4311/3569/6347/3489/3240/5055/6356/5054/7076/1356/730/715/6648/7472/54502/4314/7045/7292/25984/1992/3547/1075/7056/6330/113277/151126/968/9023/283897/54677/140738/4322/6382/3430/10351/9435/4070/115361/64108/5777/3479/4319/197257/9630/29760/1160/51129/9111/684/374403/5165/7504/79132/25825/1036/646627/10875/10398/6096/23428/8532/3627/146/10060/2745/3570/6515/2634/5816/7048/4435/2180/85363/53340/19/…
YAGI_AML_WITH_T_8_21_TRANSLOCATION	347	0.337698	1.34724	0.0113895	0.0460873	0.0309763	3651	tags=31%, list=23%, signal=25%	7421/3568/1089/7127/2810/6275/1675/433/9021/374/10225/81552/338/4239/5732/5360/4065/7292/4121/6035/3119/10791/199/1991/3718/4353/5355/1466/822/3117/6503/3122/968/3561/965/3691/1441/7805/3108/5325/3109/972/54440/3936/10666/857/9641/3115/7940/8878/7132/27306/695/6464/5580/10555/23075/189/4267/3956/2000/6001/5045/5452/57326/10516/6404/3073/5954/23607/26471/6195/4261/4352/1476/3987/2590/10928/3113/47…
GAVIN_IL2_RESPONSIVE_FOXP3_TARGETS_UP	19	0.648628	1.65673	0.0114193	0.0461409	0.0310124	1338	tags=37%, list=8%, signal=34%	3559/1326/3560/55013/6856/50943/3587
REACTOME_LATE_PHASE_OF_HIV_LIFE_CYCLE	99	-0.34272	-1.36086	0.0114504	0.0461409	0.0310124	5484	tags=43%, list=34%, signal=29%	51160/8480/7175/6749/8021/23636/9397/25920/6875/2071/9818/7311/4331/1104/5434/348995/9631/11198/4927/2068/6829/6874/2957/5433/8732/6908/129401/23511/6882/10762/7469/905/57122/8086/2968/5905/79720/155382/9688/6877/5902/5435
MATHEW_FANCONI_ANEMIA_GENES	11	-0.693387	-1.68057	0.0114943	0.0461409	0.0310124	3039	tags=73%, list=19%, signal=59%	2178/2189/2175/675/57697/2177/83990
BIOCARTA_NFKB_PATHWAY	23	0.6228	1.6507	0.0115132	0.0461409	0.0310124	3504	tags=57%, list=22%, signal=44%	3554/3552/7128/7133/7132/8717/4792/7099/4790/4615/8737/9020/3654
FINAK_BREAST_CANCER_SDPP_SIGNATURE	22	0.637979	1.67521	0.0115132	0.0461409	0.0310124	2421	tags=50%, list=15%, signal=42%	9547/3001/2151/6696/1043/962/5341/3936/9358/133/55340
MISHRA_CARCINOMA_ASSOCIATED_FIBROBLAST_UP	23	0.612778	1.62414	0.0115132	0.0461409	0.0310124	3124	tags=57%, list=20%, signal=46%	6347/771/1292/3872/5328/2669/115908/3371/1513/1291/2268/80008/5154
PID_IL27_PATHWAY	23	0.619005	1.64064	0.0115132	0.0461409	0.0310124	3529	tags=57%, list=22%, signal=44%	3569/3553/6775/3458/3606/2625/6776/10148/3594/7040/246778/3572/9466
REACTOME_IL_RECEPTOR_SHC_SIGNALING	23	0.625135	1.65689	0.0115132	0.0461409	0.0310124	2618	tags=43%, list=16%, signal=36%	3559/3568/3560/3718/1439/3561/5777/6464/5293/1438
WANG_BARRETTS_ESOPHAGUS_DN	22	0.645091	1.69389	0.0115132	0.0461409	0.0310124	2211	tags=45%, list=14%, signal=39%	6279/1992/1508/5355/688/360/10457/2327/2013/5650
YAN_ESCAPE_FROM_ANOIKIS	23	0.614677	1.62917	0.0115132	0.0461409	0.0310124	2930	tags=57%, list=18%, signal=46%	6364/218/629/3600/6352/960/3108/7412/3627/3133/4790/91543/3665
LEE_LIVER_CANCER_DENA_DN	57	0.483872	1.5496	0.0116618	0.0466919	0.0313827	2892	tags=39%, list=18%, signal=32%	722/4143/3242/8991/216/2053/5105/9104/1991/23569/6097/6506/2180/5444/2861/761/51393/7125/5264/9446/10062/7480
FARMER_BREAST_CANCER_CLUSTER_3	16	0.697125	1.7211	0.0117057	0.0467936	0.0314511	3128	tags=62%, list=20%, signal=50%	10158/10135/55240/8942/9076/51678/133/10397/30001/7851
PASINI_SUZ12_TARGETS_DN	305	0.340847	1.34367	0.0117096	0.0467936	0.0314511	4312	tags=43%, list=27%, signal=32%	1277/301/26872/2810/8091/5473/261729/2202/1545/157506/8870/6281/1278/1289/302/54206/3486/3675/4050/8553/7057/1281/10100/5352/9052/284119/64114/3875/6382/56256/51330/1435/857/1192/6277/25937/1465/284207/83871/5272/1946/3856/3880/3956/2152/4323/2634/81035/4478/2355/2335/389136/79026/761/112616/84617/1026/1363/9244/7042/977/2934/6876/558/8407/10867/83604/80176/26136/3685/800/2239/7431/64065/5376/664…
MEISSNER_NPC_HCP_WITH_H3K4ME2	465	-0.280203	-1.32436	0.0117647	0.0469689	0.0315689	2133	tags=24%, list=13%, signal=21%	2719/4155/56033/8425/4058/10266/375323/651/552/55203/29775/6532/23446/2781/6695/170692/9108/84247/56853/84530/8913/145270/8927/200844/5357/9829/7015/441151/139065/4185/26013/9143/126567/4330/79822/79047/51454/135295/1028/2774/10276/90993/3234/9133/55530/56265/27439/3776/114787/3291/421/23237/22999/654429/387509/2257/9625/164045/1299/56978/254122/100170841/1114/163404/1280/65998/5228/85462/5881/79…
BOYLAN_MULTIPLE_MYELOMA_C_D_UP	133	-0.341447	-1.42323	0.011811	0.0471089	0.0316629	2320	tags=35%, list=15%, signal=30%	55627/11198/4140/23177/4673/23186/84376/10380/10985/3422/5747/2521/8293/3831/84303/2103/8445/84057/3619/148252/6812/2175/9839/155185/161145/55248/64943/78990/8438/22843/157570/1122/3899/645191/23122/25805/6991/27443/54769/60468/5802/53335/605/388228/6659/84824
AMIT_SERUM_RESPONSE_240_MCF10A	53	0.5069	1.59945	0.0118519	0.0471817	0.0317119	3353	tags=43%, list=21%, signal=34%	22943/5055/5054/220/9076/7057/7097/3673/3694/154/3678/51129/2012/11010/10468/7262/65983/10678/5819/30844/8702/23612/9709
LANDIS_ERBB2_BREAST_PRENEOPLASTIC_DN	53	0.505726	1.59575	0.0118519	0.0471817	0.0317119	4533	tags=40%, list=28%, signal=28%	3512/1293/3489/23491/10577/948/83871/56994/10449/10062/400916/5654/1666/1376/2632/6387/334/6342/51099/594/2992
BURTON_ADIPOGENESIS_7	50	0.524253	1.64643	0.0119225	0.0473727	0.0318403	3330	tags=50%, list=21%, signal=40%	7076/8091/6275/7045/51450/960/10791/5355/5627/1514/11346/10410/1728/51316/7412/6277/2200/1363/5742/8407/2199/6038/3572/9403/4860
PID_TAP63_PATHWAY	51	0.518662	1.62825	0.0119225	0.0473727	0.0318403	2970	tags=39%, list=19%, signal=32%	7421/8626/6469/132671/9635/7022/3486/3675/3691/6273/1728/355/9249/5580/9518/5366/1026/64065/2232/1959
ZHANG_BREAST_CANCER_PROGENITORS_DN	141	0.392816	1.43443	0.012	0.0476353	0.0320168	2426	tags=21%, list=15%, signal=18%	10563/7127/3001/2219/1277/64332/5493/29969/9021/4314/6337/165/3055/3606/4070/9945/1436/1435/1362/634/5580/3257/831/6001/5293/58191/7357/2/8985
GAUSSMANN_MLL_AF4_FUSION_TARGETS_G_UP	207	0.362444	1.38513	0.0120337	0.0477238	0.0320762	2102	tags=23%, list=13%, signal=20%	10537/10894/10158/7421/2302/85480/2919/9227/154865/56253/133418/1545/718/54857/4920/10610/7057/254295/5355/92235/100287898/114907/149499/23682/54843/6403/962/101/284/11067/130574/57758/4258/9249/3479/4319/131669/50846/100289255/79625/958/10268/81704/201229/54587/283/9413
REACTOME_TRANSPORT_OF_MATURE_TRANSCRIPT_TO_CYTOPLASM	52	-0.450306	-1.60923	0.0120846	0.0478348	0.0321509	6470	tags=69%, list=41%, signal=41%	4686/51692/55746/6430/6426/6427/4799/10482/8480/7175/8021/10250/23636/9939/9295/9818/6432/10921/348995/9631/4927/10189/7307/11338/51362/6428/6431/129401/23511/9785/10762/57122/8086/9688/29894
SCHAEFFER_PROSTATE_DEVELOPMENT_12HR_DN	52	-0.452927	-1.61859	0.0120846	0.0478348	0.0321509	1161	tags=29%, list=7%, signal=27%	6860/9315/10381/3925/10409/55679/1400/53826/1995/1996/6422/144347/51617/3166
NIKOLSKY_BREAST_CANCER_1Q32_AMPLICON	10	0.73949	1.63214	0.0121739	0.0480902	0.0323225	1737	tags=50%, list=11%, signal=45%	3586/8444/11009/9641/83593
REACTOME_AMYLOIDS	48	0.521322	1.62774	0.0121766	0.0480902	0.0323225	2611	tags=44%, list=16%, signal=37%	6288/4057/7276/4069/7045/8347/8355/8970/8334/8365/3017/8353/1471/85236/8348/3012/8370/8357/8294/2934/6622
MIKKELSEN_MEF_HCP_WITH_H3K27ME3	476	-0.515536	-2.43704	0.0121951	0.0480902	0.0323225	1740	tags=39%, list=11%, signal=36%	56853/8447/84530/152/1917/57348/8927/10675/57582/390598/9829/56751/10815/441151/577/4185/55079/7137/339855/321/339488/23302/11069/27132/9066/55351/90249/9379/656/55530/2676/164633/6833/58157/63827/4745/84966/55800/2259/152330/116/30813/8022/114787/2587/222008/4761/26051/645191/654429/23263/80326/2257/6585/9625/2922/54716/388021/4825/80725/56978/252995/2298/348303/1114/5590/6869/777/64478/22986/90…
YAUCH_HEDGEHOG_SIGNALING_PARACRINE_DN	224	-0.30282	-1.34203	0.0121951	0.0480902	0.0323225	2243	tags=25%, list=14%, signal=21%	130271/145508/11181/10238/57643/883/7060/645369/80714/9837/487/112755/390598/9481/1286/54212/5581/64946/10721/23426/164633/10777/862/159963/81786/284427/283571/127833/23316/1080/26045/27443/84435/3746/2649/429/253559/3751/9499/135/55553/148398/2138/4234/148281/121643/30010/7143/114794/3642/5083/85508/6492/26032
EBAUER_TARGETS_OF_PAX3_FOXO1_FUSION_UP	187	0.374017	1.41552	0.01221	0.0481035	0.0323315	2555	tags=28%, list=16%, signal=24%	4608/1293/3976/8626/7127/1277/715/4604/113146/1234/5997/416/9235/51450/1489/4606/1992/7052/165/7164/284119/2692/5341/101/56245/60676/948/7462/5837/3269/25937/2533/203/79777/3627/254102/10039/8736/1634/57326/29895/2180/2355/2861/363/6693/7125/59269/9144/114884/10449/6876/9187
JOHANSSON_GLIOMAGENESIS_BY_PDGFB_UP	56	-0.412791	-1.5036	0.0122699	0.0482941	0.0324596	2177	tags=38%, list=14%, signal=33%	6175/26472/55872/22905/4904/983/991/51199/3178/4082/894/5347/5980/4288/7153/55959/65108/595/1019/5156
HENDRICKS_SMARCA4_TARGETS_DN	43	0.536692	1.62647	0.0124031	0.0487723	0.032781	2745	tags=44%, list=17%, signal=37%	27177/4060/10663/3958/1230/10870/3122/4070/972/4053/3074/397/1880/8829/54209/6414/2/8828/10253
REACTOME_G1_S_SPECIFIC_TRANSCRIPTION	17	-0.620122	-1.67746	0.0125628	0.0493539	0.0331719	4463	tags=71%, list=28%, signal=51%	7298/990/6241/1719/983/26271/1869/81620/4998/8318/993
SHEN_SMARCA2_TARGETS_DN	251	-0.29407	-1.31964	0.0125786	0.0493696	0.0331824	1421	tags=22%, list=9%, signal=20%	899/654/27132/259217/1244/332/119/23598/7379/9700/63827/54207/229/10501/23120/2525/10900/10024/4605/10570/1949/5818/57369/8193/5145/2649/1565/8851/25803/5995/8170/1826/2835/2570/79012/9568/51438/6710/2740/1638/5079/1016/23769/196403/1302/1813/1129/55515/1136/4661/4807/3195/4878
BERTUCCI_MEDULLARY_VS_DUCTAL_BREAST_CANCER_DN	159	0.384702	1.43616	0.0126582	0.0496355	0.0333611	4479	tags=41%, list=28%, signal=30%	1295/59352/2191/27286/51226/1827/1907/5999/199964/8334/114907/3693/8365/84152/284119/149111/3779/857/861/8038/80310/10555/10395/10398/245812/3012/54587/11328/358/1524/79026/55107/3908/7447/79750/23052/6876/633/800/11167/64065/5784/2042/55742/90203/439921/87/5167/7169/23705/6508/4627/201931/253827/6591/2318/975/6272/27175/81792/25959/91653/824/84270/2181
GU_PDEF_TARGETS_UP	68	0.46079	1.54062	0.0126939	0.0497288	0.0334239	4321	tags=50%, list=27%, signal=37%	1293/5054/1277/5265/1305/7045/1289/8321/1292/3675/5880/6383/6382/3678/3371/1291/2335/5293/7040/51176/7431/27122/1290/7456/3913/3655/4086/6591/3915/1000/9732/3918/8325/9261
REACTOME_APC_CDC20_MEDIATED_DEGRADATION_OF_NEK2A	21	-0.569081	-1.63397	0.0129534	0.0506502	0.0340432	5323	tags=62%, list=33%, signal=41%	7324/51434/51529/7311/29882/9184/51433/991/4751/701/4085/11065
REACTOME_FANCONI_ANEMIA_PATHWAY	21	-0.574474	-1.64945	0.0129534	0.0506502	0.0340432	3039	tags=57%, list=19%, signal=46%	2187/7311/2176/80233/2178/2189/2175/675/57697/2177/29089
GENTILE_UV_HIGH_DOSE_UP	21	0.627381	1.6399	0.012987	0.0506869	0.0340679	3969	tags=57%, list=25%, signal=43%	3589/1305/4314/6303/6236/5366/26471/10272/1839/5646/1647/1831
REACTOME_SYNTHESIS_OF_PA	21	0.629148	1.64452	0.012987	0.0506869	0.0340679	2878	tags=33%, list=18%, signal=27%	5320/5322/84803/10555/150763/2819/5338
BERENJENO_ROCK_SIGNALING_NOT_VIA_RHOA_UP	24	0.63234	1.69446	0.0130506	0.0507443	0.0341064	3807	tags=67%, list=24%, signal=51%	9536/1356/7148/117581/1728/5737/3695/885/22949/10397/10449/5396/706/54458/2052/217
HWANG_PROSTATE_CANCER_MARKERS	26	0.605741	1.65603	0.0130506	0.0507443	0.0341064	2998	tags=42%, list=19%, signal=34%	3958/8991/563/85004/4582/1191/3956/10516/10397/2289/3310
NAKAJIMA_EOSINOPHIL	24	0.627566	1.68167	0.0130506	0.0507443	0.0341064	2615	tags=50%, list=16%, signal=42%	3568/6036/2015/1675/7033/5329/2203/6286/3620/5996/4973/8536
OKAMOTO_LIVER_CANCER_MULTICENTRIC_OCCURRENCE_UP	24	0.627581	1.68171	0.0130506	0.0507443	0.0341064	3366	tags=58%, list=21%, signal=46%	929/4332/8406/3689/3117/5788/51296/3956/4354/10723/10768/6119/9516/5899
JOSEPH_RESPONSE_TO_SODIUM_BUTYRATE_DN	59	0.486227	1.5778	0.0130624	0.0507443	0.0341064	2773	tags=36%, list=17%, signal=30%	3569/1293/10135/3589/730/7294/216/1991/5836/7277/2242/2014/10871/1435/358/3660/2/2004/6778/2548/11167
WOTTON_RUNX_TARGETS_UP	20	0.627244	1.61692	0.0131148	0.0509003	0.0342113	2351	tags=45%, list=15%, signal=38%	6354/6347/1545/157506/3693/56256/51129/11117/7357
GEORGES_CELL_CYCLE_MIR192_TARGETS	61	-0.414268	-1.50933	0.0131579	0.0509731	0.0342602	3129	tags=36%, list=20%, signal=29%	3206/9231/9493/6996/29127/4781/51199/80174/5888/8317/6598/84823/10721/51514/23677/9928/23397/4288/4085/55388/9788
ONO_FOXP3_TARGETS_UP	22	0.62223	1.63386	0.0131579	0.0509731	0.0342602	542	tags=32%, list=3%, signal=31%	729230/2833/80380/3586/8784/1234/5997
REACTOME_METABOLISM_OF_CARBOHYDRATES	215	0.365698	1.40261	0.0131894	0.051048	0.0343106	3988	tags=33%, list=25%, signal=25%	10894/11081/3101/2262/4060/6385/5260/5105/960/3038/2683/5836/2331/2203/3036/6518/2645/5549/727936/6383/6382/8908/9435/2646/166012/3074/5837/4166/29940/5106/1634/6515/2990/3073/54480/5634/337876/8534/266722/222537/9951/9953/2720/633/9956/4958/10855/2584/2239/9394/5315/7360/10678/6482/9955/3423/8702/2799/283464/9653/22856/92579/2132/79023/56548/6548/3098/2539/5255/4669/2632
NADERI_BREAST_CANCER_PROGNOSIS_DN	17	0.667433	1.66399	0.013245	0.0512158	0.0344233	3277	tags=47%, list=21%, signal=37%	716/9076/1052/2192/25996/1634/4958/308
RODRIGUES_NTN1_TARGETS_DN	144	0.388488	1.4215	0.0133156	0.0514145	0.0345569	3995	tags=37%, list=25%, signal=28%	2069/4233/7421/2348/5493/374/8870/10232/10553/9615/3675/1364/6799/3693/3123/3691/7133/3875/6817/26509/27071/430/5618/9966/3394/7048/8395/2335/79026/4640/64115/3984/3784/1050/2548/10800/3215/5819/5453/84159/3459/2123/409/59307/7408/5829/9262/134/5646/26232/7134/4669/9575
REACTOME_METABOLISM_OF_RNA	253	-0.313693	-1.4015	0.0133333	0.0514145	0.0345569	5923	tags=55%, list=37%, signal=35%	2197/25904/5717/6144/9887/9337/6165/6218/6633/55181/6232/6181/6229/5709/9125/54464/207/5687/118460/8480/7175/5714/54512/29883/25804/9349/6147/4736/5393/50628/6143/5695/6158/6228/8021/56006/23708/23636/5689/6191/6173/5706/9939/96764/5600/26019/23016/9045/51013/9818/8125/6169/6136/6167/23049/7311/6129/5693/6194/6634/11224/3184/10921/6202/1975/6152/6146/5520/348995/9631/1656/4849/57819/1973/26986/61…
WEST_ADRENOCORTICAL_TUMOR_UP	292	-0.283884	-1.29438	0.0133333	0.0514145	0.0345569	4068	tags=34%, list=25%, signal=25%	2222/9456/55884/1054/55755/2905/3482/8872/26017/22919/9184/10051/4171/8732/4597/3797/57130/6241/23095/9870/9442/11332/4650/3799/182/2305/1778/2264/55055/79016/3157/6790/7353/9833/22823/2146/6996/10212/27346/10112/1024/25896/83461/6950/39/9055/3298/891/11130/9232/55872/79646/7248/29127/6713/6812/28969/3205/3156/54566/79019/699/983/55010/10036/1786/55215/23240/90379/2201/22974/8019/9829/4751/259266…
WU_SILENCED_BY_METHYLATION_IN_BLADDER_CANCER	52	0.510049	1.60469	0.0134128	0.0516643	0.0347247	3143	tags=50%, list=20%, signal=40%	3512/1293/6690/5806/1805/3119/290/2644/3689/5788/5341/4016/3479/10875/5580/5996/1524/4005/3908/6414/1363/1193/1290/1264/8671/2628
GRESHOCK_CANCER_COPY_NUMBER_UP	310	-0.29734	-1.36719	0.0134228	0.0516643	0.0347247	3039	tags=25%, list=19%, signal=21%	5914/55422/55294/11064/4300/4926/81608/10499/613/2778/2033/11200/863/10243/8028/57120/1956/6421/2178/2189/7248/4004/3205/5077/4297/5087/84441/2175/51199/675/7468/23522/7249/6929/4301/4851/2177/26039/3815/6598/4330/7704/701/26511/9401/894/3239/4609/6938/23598/4610/1029/3899/862/2115/57082/57820/10962/3227/3229/1649/80312/3207/595/53335/64919/10215/3209/4613/5079/7253/3110/3195/1019/64901/5156/54738
RIGGI_EWING_SARCOMA_PROGENITOR_UP	403	0.327437	1.31814	0.0134529	0.0517325	0.0347706	3301	tags=35%, list=21%, signal=28%	5919/5743/1066/26872/81578/956/6999/3383/4317/6340/55240/10345/9635/261729/29126/114769/1040/84419/7378/929/6696/5997/347404/4239/203447/64116/9051/85477/93664/8347/50486/256691/55885/4312/1474/27063/23231/57016/26191/9076/3718/2331/3684/6775/3872/719/8334/3689/8365/3597/5549/26157/8564/163933/64407/284266/9022/7805/6817/140738/4322/9935/8908/3017/27123/59271/3479/948/360/5101/30817/9630/1396/793…
MATZUK_SPERMATOCYTE	67	-0.417124	-1.56013	0.013468	0.0517429	0.0347776	3742	tags=40%, list=23%, signal=31%	56154/8945/2521/6477/5914/3014/26528/5915/55124/9319/151246/3298/1164/3020/353500/56155/2175/675/7015/9156/4439/4603/701/9985/4438/9514
REACTOME_AXON_GUIDANCE	235	-0.300771	-1.32362	0.0136054	0.0522229	0.0351002	1910	tags=20%, list=12%, signal=18%	983/55740/7204/2909/9855/8913/6092/1285/9901/6456/1286/5365/285704/27255/90249/51466/288/56896/55800/5217/8911/6585/7222/214/1299/1280/4684/137970/10570/3785/8912/1400/8851/6331/1272/6712/100133941/1297/6710/2668/3897/59277/57144/1641/8128/1630/2674
CARD_MIR302A_TARGETS	76	-0.408787	-1.5744	0.0136519	0.0523531	0.0351877	1458	tags=18%, list=9%, signal=17%	901/1869/894/5217/340719/1949/23414/63973/595/4760/28514/6664/4661
BREDEMEYER_RAG_SIGNALING_VIA_ATM_NOT_VIA_NFKB_UP	48	0.513597	1.60362	0.0136986	0.0524842	0.0352758	3266	tags=44%, list=20%, signal=35%	1326/6402/4050/7056/137835/1536/1466/307/93082/9/6574/51361/55277/9424/81035/10519/55614/57576/6608/51232/3572
KENNY_CTNNB1_TARGETS_UP	49	0.512415	1.5975	0.0137615	0.0526767	0.0354052	933	tags=20%, list=6%, signal=19%	3855/6279/7127/7378/929/6696/1234/1075/26191/58472
LEIN_MIDBRAIN_MARKERS	75	-0.414128	-1.59001	0.0137931	0.052739	0.0354471	2301	tags=32%, list=14%, signal=28%	8515/2019/57715/163782/27344/8898/6934/5354/5026/10293/1047/55879/90668/26052/6547/8001/5457/2742/2047/57084/8788/2674/253738
PID_IL6_7_PATHWAY	44	0.529392	1.6151	0.0138037	0.052739	0.0354471	1908	tags=23%, list=12%, signal=20%	3929/3569/7076/9021/3055/7409/1051/1052/5580/3570
MIKKELSEN_ES_ICP_WITH_H3K4ME3_AND_H3K27ME3	117	0.406352	1.44486	0.0138313	0.052739	0.0354471	2483	tags=39%, list=16%, signal=33%	22943/6691/389118/7980/4887/53831/246176/8714/1907/6337/1278/25891/960/146547/7100/89932/388939/11061/247/5008/219623/943/3479/3620/53827/3762/10875/10457/27285/5737/150763/54518/5816/11151/10368/6820/58498/55040/9796/4241/363/4261/8996/5137/5742/4066
FURUKAWA_DUSP6_TARGETS_PCI35_DN	71	-0.412829	-1.55892	0.0138408	0.052739	0.0354471	3816	tags=56%, list=24%, signal=43%	5557/83732/4174/9134/9918/23094/90417/23327/10419/51203/23590/6790/9824/51750/9055/1058/891/55872/2113/29127/6578/64151/113115/22974/9787/55355/890/11004/10721/26586/3832/1063/51514/9133/10656/23594/9212/57574/2642
RHODES_UNDIFFERENTIATED_CANCER	69	-0.42359	-1.58812	0.0138408	0.052739	0.0354471	4068	tags=55%, list=25%, signal=41%	1054/5984/4171/1033/3608/990/9918/4830/5885/2305/3014/9493/9833/2146/9319/1058/203068/891/1164/1163/4904/983/991/9787/29899/890/10797/11004/332/9928/23397/7153/4085/11065/27338/4605/10382
GREENBAUM_E2A_TARGETS_UP	33	-0.508139	-1.63557	0.0138889	0.0528258	0.0355054	2950	tags=64%, list=18%, signal=52%	9957/3014/1978/51203/6790/24137/57650/891/1894/29127/699/10733/890/11004/3832/9133/4288/7153/4085/7272
MENSE_HYPOXIA_UP	96	0.4205	1.46856	0.0138889	0.0528258	0.0355054	2418	tags=24%, list=15%, signal=20%	10135/85480/642273/6648/4015/9180/8553/123036/5352/6676/1051/1052/8974/79365/51129/285513/6515/283/25976/133/29923/10397/8996
NELSON_RESPONSE_TO_ANDROGEN_UP	82	0.440498	1.50405	0.0140449	0.0533708	0.0358717	3953	tags=45%, list=25%, signal=34%	220/563/25816/79689/2683/6303/9510/1362/4824/3856/3880/10627/6414/10397/9455/51171/1718/5264/22936/2289/3685/4094/10461/56937/9871/567/7113/6675/84159/87/56172/3398/6611/8821/9314/3998/4189
WANG_IMMORTALIZED_BY_HOXA9_AND_MEIS1_UP	30	0.559479	1.57832	0.0140845	0.0534725	0.0359401	2618	tags=47%, list=16%, signal=39%	154664/57126/3290/64581/9615/1991/8741/7057/4353/22797/55106/7099/10261/1438
DELPUECH_FOXO3_TARGETS_UP	65	0.459238	1.52276	0.0141844	0.0537054	0.0360966	2826	tags=42%, list=18%, signal=34%	10158/2886/3489/6284/5329/25816/6674/1364/1508/6303/6286/688/857/9961/1191/2012/966/5336/11151/9674/7262/1604/10924/2934/4217/5271/2760
SESTO_RESPONSE_TO_UV_C1	65	0.458467	1.5202	0.0141844	0.0537054	0.0360966	2330	tags=22%, list=15%, signal=18%	3934/10135/5055/6648/6674/1474/7128/3875/2012/2591/6820/2752/4671/1026
SHETH_LIVER_CANCER_VS_TXNIP_LOSS_PAM3	65	0.460151	1.52578	0.0141844	0.0537054	0.0360966	2374	tags=31%, list=15%, signal=26%	174/3934/6690/6590/5054/1277/7033/2171/4050/165/137835/11226/7096/51330/5106/7048/3484/26499/84617/26471
MIKKELSEN_IPS_ICP_WITH_H3K27ME3	44	-0.43574	-1.50074	0.0142857	0.0540401	0.0363216	1039	tags=32%, list=7%, signal=30%	2516/347731/8715/26047/55273/55553/3765/8328/54845/53822/5079/7021/283576
MITSIADES_RESPONSE_TO_APLIDIN_UP	417	0.322648	1.30335	0.0143965	0.0544098	0.03657	3981	tags=29%, list=25%, signal=22%	7421/729230/10135/7076/1277/3383/8061/7162/123872/374/2040/2766/5997/3932/54900/563/602/241/8355/6337/1520/79669/8970/26228/1508/719/9047/8743/9595/64092/8564/10410/1051/54981/10282/3140/10351/3017/9435/4063/79783/5023/93349/55840/3479/2669/9473/861/8878/10475/79365/8832/85236/5359/3111/22898/79442/2591/1291/4792/51657/11010/9236/11147/8395/8651/3669/8992/3133/91966/55081/5264/2004/23704/54847/86…
FONTAINE_PAPILLARY_THYROID_CARCINOMA_UP	60	0.476889	1.55236	0.0144928	0.0545763	0.036682	2329	tags=28%, list=15%, signal=24%	6590/8714/6696/6281/9076/5002/3059/3875/1803/920/27129/6277/7764/4435/11170/1893/967
REACTOME_INTEGRATION_OF_ENERGY_METABOLISM	105	-0.346433	-1.40305	0.0144928	0.0545763	0.036682	1787	tags=19%, list=11%, signal=17%	4082/3767/2194/2788/11069/2770/6833/2922/54331/2784/23236/773/3790/3745/111/94235/2740/2642/2786
REACTOME_PI_3K_CASCADE	47	-0.447295	-1.55962	0.0144928	0.0545763	0.036682	3208	tags=32%, list=20%, signal=26%	2549/1027/2264/842/4303/23239/7249/253260/57761/3164/10000/4193/2254/8822
REACTOME_S_PHASE	105	-0.346268	-1.40238	0.0144928	0.0545763	0.036682	2115	tags=18%, list=13%, signal=16%	4176/3978/5424/9837/84515/5427/5426/890/5983/81620/4998/4609/8318/23594/1763/993/595/1019
HOSHIDA_LIVER_CANCER_LATE_RECURRENCE_UP	59	0.47669	1.54685	0.0145138	0.0546063	0.0367022	2842	tags=36%, list=18%, signal=29%	10537/301/4060/915/4818/7128/962/972/9071/313/9358/10875/1513/1366/4323/5452/5698/4803/26136/5196/2564
BERENJENO_TRANSFORMED_BY_RHOA_DN	389	0.329925	1.32399	0.0145903	0.054845	0.0368626	4101	tags=35%, list=26%, signal=27%	827/1293/7421/10586/5806/4489/1277/5118/4060/715/6920/1757/4015/51226/11015/133418/1545/6284/216/5360/4982/51450/1278/4837/1289/8321/1292/9180/10577/8553/165/1281/1466/9902/307/11346/1200/10410/10404/6237/50865/857/8878/10631/112770/1036/6464/1465/138151/6423/5272/10333/4267/54996/1291/5106/1634/4124/2621/4323/150737/11328/2335/3908/4502/129303/5954/3965/5333/2896/2934/5264/3920/25798/5476/6892/2…
AZARE_STAT3_TARGETS	24	0.589176	1.57879	0.0146819	0.0550406	0.0369941	2168	tags=38%, list=14%, signal=32%	8626/6280/4314/4837/2683/7057/3694/3371/2335
PID_WNT_SIGNALING_PATHWAY	24	0.592969	1.58896	0.0146819	0.0550406	0.0369941	1545	tags=29%, list=10%, signal=26%	22943/7472/4920/8321/8324/11197/115908
REACTOME_LIPOPROTEIN_METABOLISM	24	0.60252	1.61455	0.0146819	0.0550406	0.0369941	4629	tags=67%, list=29%, signal=47%	4547/338/5360/6382/19/2/344/26119/335/348/51128/649/4023/3990/5034/8029
PID_IL2_STAT5_PATHWAY	27	0.58837	1.61906	0.01473	0.055098	0.0370326	2041	tags=33%, list=13%, signal=29%	3559/5551/3932/3560/3718/3561/50943/6464/6776
REACTOME_SIGNALING_BY_FGFR_IN_DISEASE	114	-0.328634	-1.34511	0.0147601	0.055098	0.0370326	3208	tags=25%, list=20%, signal=20%	7750/5518/2549/5605/11064/108/1027/2264/6714/613/842/107/54756/4303/10817/23239/11052/983/7249/253260/5581/57761/3164/10000/111/4193/2254/8822
PID_GLYPICAN_1PATHWAY	25	0.613351	1.66089	0.0147783	0.055098	0.0370326	3001	tags=48%, list=19%, signal=39%	5320/3932/3055/4067/7048/2268/7042/6997/7040/2247/3084/5621
KEGG_PPAR_SIGNALING_PATHWAY	55	0.489254	1.55671	0.0147929	0.055098	0.0370326	4634	tags=51%, list=29%, signal=36%	28965/2171/5105/5360/4312/8309/948/51129/1593/5468/5106/2180/51703/4973/6258/2710/33/10062/2182/335/11001/34/1376/5346/6342/4023/2181/2170
LIU_SMARCA4_TARGETS	55	0.489003	1.55591	0.0147929	0.055098	0.0370326	2950	tags=51%, list=18%, signal=42%	6347/8076/7378/6284/9235/1281/9052/283078/963/3710/9249/3479/51129/684/10581/9518/222865/1893/79026/3965/26471/64115/6876/54947/55450/51268/5420/133584
PID_TXA2PATHWAY	55	0.487511	1.55117	0.0147929	0.055098	0.0370326	2885	tags=33%, list=18%, signal=27%	1950/3383/6401/3932/2769/7052/3055/6850/23533/7412/9630/5330/4067/5580/5294/2268/146850/5579
LU_TUMOR_ENDOTHELIAL_MARKERS_UP	22	0.614369	1.61321	0.0148026	0.055098	0.0370326	3906	tags=64%, list=24%, signal=48%	25891/3937/55803/10631/8038/1123/5366/84525/25878/7291/3310/6781/50509/7130
PID_TCR_CALCIUM_PATHWAY	23	0.606241	1.60681	0.0148026	0.055098	0.0370326	2142	tags=30%, list=13%, signal=26%	3559/5743/8061/1827/3458/4773/10231
KASLER_HDAC7_TARGETS_1_DN	17	0.665827	1.65998	0.0149007	0.0552751	0.0371517	608	tags=24%, list=4%, signal=23%	1293/3489/6696/718
MATTHEWS_AP1_TARGETS	17	0.656835	1.63756	0.0149007	0.0552751	0.0371517	3056	tags=71%, list=19%, signal=57%	5743/4257/6696/5329/602/960/857/4319/9173/761/7431/1839
DAUER_STAT3_TARGETS_DN	50	0.511039	1.60493	0.0149031	0.0552751	0.0371517	4544	tags=60%, list=28%, signal=43%	7903/8743/54809/3430/360/27074/4599/64761/7098/85363/9881/10346/51191/4939/8638/51056/55601/3665/3310/9830/23424/3431/3303/3437/23586/64135/55008/3434/10424/4938
NATSUME_RESPONSE_TO_INTERFERON_BETA_DN	52	0.499746	1.57228	0.0149031	0.0552751	0.0371517	3094	tags=38%, list=19%, signal=31%	970/7421/3489/3568/302/3577/923/6273/9588/6464/3956/2621/2512/4792/967/9446/5052/4709/2495/6647
BIOCARTA_IL22BP_PATHWAY	14	0.698108	1.67251	0.0151771	0.0562413	0.037801	2684	tags=50%, list=17%, signal=42%	9021/58985/3718/6775/3587/6776/6778
ZHANG_TLX_TARGETS_60HR_UP	287	0.336726	1.32011	0.0153302	0.0566505	0.0380761	4201	tags=44%, list=26%, signal=33%	85480/2949/1356/6275/6696/2040/6284/2766/1573/54857/8347/6282/6281/912/3006/2246/130814/9595/1514/114907/2517/3693/6303/51706/10404/1728/9071/1435/1471/3074/5837/91107/112770/25937/138151/30851/203/1191/10039/56892/10267/55062/1509/22949/79156/6285/54587/6649/7048/4013/55313/6414/5028/1026/8877/5333/9244/5137/1476/91966/2896/2934/2004/56606/28232/183/140606/4126/29995/2239/1948/11098/140809/6988/…
DELACROIX_RAR_TARGETS_UP	44	0.519715	1.58558	0.0153374	0.0566505	0.0380761	3115	tags=43%, list=19%, signal=35%	2219/771/1356/4982/10232/8553/6303/1051/51330/81030/9249/29760/10312/11185/26471/1382/3726/1758/1843
ZHAN_V2_LATE_DIFFERENTIATION_GENES	44	0.515581	1.57297	0.0153374	0.0566505	0.0380761	3504	tags=36%, list=22%, signal=28%	1520/2203/5355/6518/3561/23516/638/3956/8395/2720/5315/5092/9589/3659/4780/3654
REACTOME_ACTIVATED_TLR4_SIGNALLING	89	0.425632	1.47311	0.0153417	0.0566505	0.0380761	3622	tags=33%, list=23%, signal=25%	6288/23643/929/6283/64127/7097/10392/7096/9641/3656/695/10333/4792/6285/7098/7099/4791/6195/4615/3665/148022/11213/8737/1845/5606/7867/3654/59307/51135
KEGG_AMINO_SUGAR_AND_NUCLEOTIDE_SUGAR_METABOLISM	42	0.528684	1.60371	0.0154321	0.056934	0.0382666	4951	tags=52%, list=31%, signal=36%	3101/1118/2645/80896/51706/9945/3074/5973/3073/2584/8790/7360/6675/3098/10007/4351/55907/51005/54187/29926/55276/2592
KONDO_EZH2_TARGETS	217	0.360098	1.38472	0.0154762	0.0570463	0.0383421	2418	tags=24%, list=15%, signal=21%	6374/6364/127733/1295/10586/5054/716/1277/114836/1356/79781/597/1326/5105/138162/4312/4837/3038/3486/1281/5950/1508/3553/84171/4689/8365/3597/149111/8778/1588/4063/2697/79660/79937/9358/9630/8038/81031/255488/25937/8829/1238/2012/3570/966/80127/118429/10161/55107/1363/5205/8996
SANA_TNF_SIGNALING_DN	85	0.431483	1.48015	0.015493	0.0570477	0.0383431	3010	tags=29%, list=19%, signal=24%	10894/3855/301/113146/2202/8572/216/302/5999/7052/3875/26509/1728/10631/397/1191/168537/115207/7114/474344/26289/633/660/2274/54873
CHARAFE_BREAST_CANCER_LUMINAL_VS_BASAL_UP	356	-0.282368	-1.32427	0.0155039	0.0570477	0.0383431	2174	tags=20%, list=14%, signal=17%	23126/776/7090/57666/9215/9960/56967/4037/5087/50804/57178/55691/55890/11163/23522/283450/23199/3382/123096/161145/9914/5426/7267/79047/23030/9026/57475/90993/51466/22982/23598/6666/151963/27092/4137/90362/5831/57633/3899/1850/9649/4141/54880/1602/57419/619279/140710/84708/57221/3169/57482/8537/25803/7625/2155/595/64084/81539/9254/79875/4602/388228/80164/2065/22941/4613/57662/9480/79570
LIU_TARGETS_OF_VMYB_VS_CMYB_DN	40	0.533746	1.60804	0.015528	0.0570681	0.0383568	1903	tags=30%, list=12%, signal=26%	6364/3569/7177/7980/23601/4818/2841/154/688/55840/2625/5021
KYNG_DNA_DAMAGE_BY_GAMMA_AND_UV_RADIATION	84	0.433325	1.47943	0.0155367	0.0570681	0.0383568	2996	tags=31%, list=19%, signal=25%	6288/4316/5069/4015/59084/4837/7802/6507/2329/7412/197257/3074/5618/1601/5734/3484/3707/8828/8909/7979/3588/5269/223/7852/55766/56477
AIGNER_ZEB1_TARGETS	33	0.552186	1.59795	0.0155763	0.0571132	0.0383871	2889	tags=52%, list=18%, signal=42%	93099/2707/2810/5493/84958/4582/4070/1824/2706/10103/83481/50848/1366/57619/114569/11187/56937
BIOCARTA_DEATH_PATHWAY	33	0.560492	1.62198	0.0155763	0.0571132	0.0383871	3445	tags=48%, list=22%, signal=38%	330/8743/841/8717/4792/8797/8742/839/840/4000/4790/843/8737/9020/8837/8795
GOLDRATH_IMMUNE_MEMORY	65	0.451166	1.49599	0.0156028	0.0571603	0.0384187	3176	tags=37%, list=20%, signal=30%	366/8320/26191/1521/5627/7185/6237/3587/3601/51129/56994/115207/118429/79145/255231/5333/2710/3588/6103/54477/285440/50484/5621/6038
BLALOCK_ALZHEIMERS_DISEASE_INCIPIENT_UP	380	0.329661	1.32061	0.0158192	0.0579022	0.0389174	3972	tags=31%, list=25%, signal=24%	1378/1610/4233/10586/10135/3604/1583/2810/6275/81493/2202/2766/6689/4982/6504/1520/6674/960/10095/6563/3718/1296/860/131566/1514/3693/5352/2267/3597/3458/3561/965/3606/10404/284/3140/11144/9588/7096/3587/2697/30008/7454/341/1435/6720/1192/10475/3371/25937/30851/8635/1191/831/63940/3570/1634/185/2200/3268/51302/4640/3908/116984/19/839/51191/5205/5742/54961/5324/3588/4051/129080/23604/3113/1050/633…
REACTOME_THE_ACTIVATION_OF_ARYLSULFATASES	11	0.724375	1.62594	0.015873	0.0580483	0.0390156	3715	tags=82%, list=23%, signal=63%	340075/416/79642/25870/285362/412/415/153642/22901
URS_ADIPOCYTE_DIFFERENTIATION_DN	29	0.558749	1.5569	0.0159236	0.0581823	0.0391056	2656	tags=41%, list=17%, signal=35%	1293/4060/4015/1281/4016/57085/951/1634/2335/6094/29948/1050
TURASHVILI_BREAST_DUCTAL_CARCINOMA_VS_LOBULAR_NORMAL_DN	60	0.464547	1.51218	0.015942	0.0581988	0.0391168	3043	tags=35%, list=19%, signal=28%	4316/1999/2001/301/79781/1675/1827/256691/3872/3861/857/5174/171024/441027/51050/59269/6876/26289/152015/477/1264
PID_ERA_GENOMIC_PATHWAY	60	-0.397238	-1.45023	0.0160256	0.058453	0.0392876	3886	tags=38%, list=24%, signal=29%	21/9759/8202/9612/5469/6418/10499/10521/2033/3298/5617/6294/9687/84458/9112/4609/1826/64714/595/5457/3823/190
KYNG_ENVIRONMENTAL_STRESS_RESPONSE_UP	54	0.496353	1.57314	0.0162722	0.0592489	0.0398225	3094	tags=35%, list=19%, signal=28%	29984/2920/301/3932/10095/3486/1281/3117/3082/2745/2335/10397/7357/3696/2590/4803/7431/11098/6647
PID_IL2_1PATHWAY	54	0.497461	1.57665	0.0162722	0.0592489	0.0398225	2245	tags=26%, list=14%, signal=22%	3559/9021/22806/3932/9046/3560/3718/3458/3561/6850/2185/6464/6776/8651
MURATA_VIRULENCE_OF_H_PILORI	19	0.636642	1.62612	0.0163132	0.0593466	0.0398882	2330	tags=63%, list=15%, signal=54%	6280/3589/6648/4312/1292/4582/4322/1803/9961/1291/2621/1026
BROWNE_HCMV_INFECTION_48HR_DN	457	0.31427	1.27442	0.0163934	0.0595238	0.0400073	2783	tags=24%, list=17%, signal=20%	10563/820/6372/2358/7421/22925/2191/3489/55/3003/771/26002/29969/9021/4015/8631/2202/5157/2018/6696/6284/5329/4314/5105/7045/6035/1842/1292/9180/3486/3675/6098/1466/8544/126393/719/4495/3689/2014/5002/4068/2064/23460/5076/3458/3579/284119/4582/2692/6383/6247/6382/3430/1486/2350/1069/1803/92104/2697/4053/30008/80342/9056/10954/10631/4986/10581/25992/5468/5973/10398/9509/10060/1291/55062/11010/2012…
SASAI_TARGETS_OF_CXCR6_AND_PTCH1_UP	12	-0.658395	-1.63874	0.0163934	0.0595238	0.0400073	1791	tags=50%, list=11%, signal=44%	2297/5015/5332/3897/7425
BIOCARTA_CARM_ER_PATHWAY	35	-0.494608	-1.62644	0.0164384	0.0595238	0.0400073	3930	tags=57%, list=25%, signal=43%	27043/2071/83933/10498/11331/9759/2957/6908/1387/9612/5469/2033/23013/10014/23426/3066/126961/595/190
HUMMEL_BURKITTS_LYMPHOMA_UP	39	-0.477666	-1.60821	0.0164384	0.0595238	0.0400073	3060	tags=51%, list=19%, signal=42%	27065/347733/80206/220988/6950/655/7029/7846/6929/7015/58155/5983/323/6597/256987/60468/8936/55508/6664
BIOCARTA_CASPASE_PATHWAY	23	0.596788	1.58176	0.0164474	0.0595238	0.0400073	2778	tags=48%, list=17%, signal=40%	330/3002/5551/837/834/841/397/839/840/4000/843
PID_INTEGRIN_A9B1_PATHWAY	23	0.601641	1.59462	0.0164474	0.0595238	0.0400073	3787	tags=70%, list=24%, signal=53%	2162/3772/6696/7424/7052/6303/101/7412/8038/3371/2335/1438/2277/196743/8751/5829
SENESE_HDAC2_TARGETS_DN	116	0.401094	1.42603	0.0165517	0.0598144	0.0402026	3153	tags=37%, list=20%, signal=30%	9547/3489/54796/8076/1277/1950/10344/4060/84141/6275/80763/4015/6696/5723/1907/10232/221/1281/3872/3861/727936/6383/140738/4046/4016/30008/51316/10398/10457/1191/11328/358/57121/5137/6876/2590/2948/143098/6653/3490/1290/1837/7139
XU_RESPONSE_TO_TRETINOIN_AND_NSC682994_UP	17	0.65437	1.63142	0.0165563	0.0598144	0.0402026	3941	tags=59%, list=25%, signal=44%	3576/301/8743/963/3385/9111/3920/4627/3655/8522
STEIN_ESRRA_TARGETS_RESPONSIVE_TO_ESTROGEN_DN	41	-0.445907	-1.52067	0.0165746	0.0598288	0.0402123	3774	tags=46%, list=24%, signal=35%	4171/4174/9134/990/64785/11169/51659/26278/55055/10439/79682/29028/5427/6658/7112/51514/993/55388
REACTOME_METABOLISM_OF_LIPIDS_AND_LIPOPROTEINS	418	0.321029	1.29679	0.0166113	0.0599096	0.0402666	4506	tags=36%, list=28%, signal=27%	5320/340075/5322/4547/1583/3290/9227/8714/1040/79887/338/166929/416/84803/5360/79642/50486/80270/55224/27063/9023/54677/25870/6382/10413/1588/23533/6720/154141/8309/857/948/3074/51129/285362/1593/25937/10555/5468/56994/150763/11010/126969/2180/3073/8395/5294/3155/5293/51302/622/64900/19/7357/51703/8877/2/1718/23600/2819/8871/2710/5264/33/5476/344/54947/146850/2720/2629/183/412/215/80736/55300/276…
CAMPS_COLON_CANCER_COPY_NUMBER_UP	64	-0.392317	-1.45534	0.0166667	0.0600575	0.040366	2137	tags=36%, list=13%, signal=31%	10189/7511/55425/55608/51555/55229/26528/1773/148252/29801/57524/10297/4851/23246/5789/5831/26086/1602/63973/220164/9024/5083
REACTOME_GLUCAGON_SIGNALING_IN_METABOLIC_REGULATION	31	-0.500597	-1.587	0.0167131	0.0601546	0.0404313	1322	tags=32%, list=8%, signal=30%	2778/107/2788/54331/2784/111/94235/2642/2786
YANG_MUC2_TARGETS_DUODENUM_3MO_DN	16	0.662868	1.63653	0.0167224	0.0601546	0.0404313	3857	tags=81%, list=24%, signal=62%	2949/2053/1728/373156/2944/2745/6820/2948/285440/27284/4780/5447/847
RAY_TUMORIGENESIS_BY_ERBB2_CDC25A_DN	149	0.382165	1.40918	0.0168176	0.0604387	0.0406222	4035	tags=36%, list=25%, signal=27%	127707/7421/629/1675/56301/54757/50486/4837/54206/5950/6097/79695/6672/284119/6383/7185/9588/84883/4053/1471/29760/10653/1036/79717/79156/2180/2355/622/163732/761/6195/6583/113452/5264/4939/2239/91543/23492/10140/94059/7905/954/9709/54836/11240/79774/64834/317649/23586/56929/9445/1831/1376/6387
SASSON_RESPONSE_TO_FORSKOLIN_UP	87	0.427423	1.47069	0.0168303	0.0604387	0.0406222	3651	tags=33%, list=23%, signal=26%	1583/55/7980/3290/7378/5873/7984/7128/1588/8974/1306/1389/10578/1604/8996/2710/4217/2289/2232/8566/8932/1843/1845/6770/10226/8837/7009/53/3708
VERNOCHET_ADIPOGENESIS	15	0.687374	1.68224	0.0168919	0.0606078	0.0407359	2663	tags=60%, list=17%, signal=50%	56729/3240/5919/4060/6817/2867/5468/1050/183
WANG_RESPONSE_TO_GSK3_INHIBITOR_SB216763_DN	350	-0.281074	-1.29343	0.0169492	0.0607611	0.0408389	4192	tags=39%, list=26%, signal=30%	91768/10602/57599/2288/195828/116138/7298/6509/81887/26017/93081/10189/55723/1802/4171/85455/3563/59345/83858/64105/4678/4282/400506/3422/4174/9134/990/25777/9415/6241/57584/64785/90417/86/84706/23310/3008/1719/10938/54855/1503/10691/239/7083/79077/124402/3014/92558/57161/1978/9493/51659/3009/3157/9252/57650/9833/79075/10592/9319/139886/39/27085/11130/9232/55872/1163/63967/705/6713/56915/7029/417…
LEE_AGING_CEREBELLUM_UP	77	0.43538	1.47095	0.0169731	0.0607949	0.0408617	2712	tags=38%, list=17%, signal=31%	597/1522/3958/6696/2769/1520/712/3119/8530/6556/713/2645/3693/3162/968/6640/714/115361/3074/1512/2791/219972/1509/6404/23216/391/558/183/2670
KEGG_GAP_JUNCTION	84	-0.367403	-1.43339	0.0170068	0.0608634	0.0409077	2974	tags=30%, list=19%, signal=24%	2767/108/6714/347733/2778/107/1956/203068/51807/5613/2977/983/7846/2915/2770/10381/57369/23236/10382/111/5332/1813/5593/5156
CHUNG_BLISTER_CYTOTOXICITY_DN	43	0.520521	1.57747	0.0170543	0.0609714	0.0409803	3027	tags=40%, list=19%, signal=32%	1475/4332/401494/6402/8334/64407/51411/5023/5165/85236/51765/84106/9750/25801/5579/2887/11213
PID_LPA4_PATHWAY	15	-0.640877	-1.69954	0.0170732	0.0609714	0.0409803	2873	tags=47%, list=18%, signal=38%	9252/107/5581/2774/2846/111
BOYAULT_LIVER_CANCER_SUBCLASS_G1_DN	40	0.529819	1.59621	0.0170807	0.0609714	0.0409803	3988	tags=45%, list=25%, signal=34%	216/64116/1508/2644/1486/57834/2730/2745/7098/80176/51056/11118/80017/9420/202/687/1647/2632
BIOCARTA_IL1R_PATHWAY	31	0.558935	1.59565	0.0171073	0.0610141	0.041009	3504	tags=52%, list=22%, signal=40%	3569/3554/3552/3557/3553/3656/4792/7042/7040/4790/4615/11213/9020/5606/54472/3654
REACTOME_REGULATION_OF_INSULIN_SECRETION	79	-0.389796	-1.50583	0.0171821	0.0612287	0.0411532	2027	tags=24%, list=13%, signal=21%	1131/4082/3767/2788/11069/2770/6833/2922/54331/2784/23236/773/3790/3745/111/94235/2740/2786
PID_AMB2_NEUTROPHILS_PATHWAY	36	0.551186	1.61908	0.0172144	0.0612393	0.0411603	2326	tags=36%, list=15%, signal=31%	3569/3383/338/5329/3932/3684/3055/3689/6403/5328/4067/6404/2268
SEITZ_NEOPLASTIC_TRANSFORMATION_BY_8P_DELETION_DN	30	0.546789	1.54252	0.0172144	0.0612393	0.0411603	3215	tags=47%, list=20%, signal=37%	1440/1295/3589/5723/3552/4312/1474/81031/11328/5293/1026/7852/51303/25797
PID_FANCONI_PATHWAY	46	-0.435653	-1.50982	0.0172911	0.0614597	0.0413085	4819	tags=50%, list=30%, signal=35%	7156/5883/5810/4361/57599/5984/7517/11073/1111/2176/3014/80233/2178/2189/2175/675/57697/55215/2177/5983/29089/83990
WANG_METHYLATED_IN_BREAST_CANCER	34	0.55278	1.60465	0.0173502	0.0616174	0.0414145	4378	tags=62%, list=27%, signal=45%	22943/2707/8061/7378/7057/3872/284119/857/2152/9518/8877/5271/9263/1839/1843/8795/6548/1647/7791/8660/1495
REACTOME_ACTIVATION_OF_IRF3_IRF7_MEDIATED_BY_TBK1_IKK_EPSILON	12	0.699482	1.59265	0.0173913	0.0617111	0.0414774	2975	tags=58%, list=19%, signal=48%	23643/929/9641/7098/7099/3665/148022
CAIRO_HEPATOBLASTOMA_UP	201	-0.310327	-1.35597	0.0174419	0.061838	0.0415627	2907	tags=27%, list=18%, signal=23%	6894/54874/6091/10916/23468/22889/152006/54542/23271/3157/8658/22929/7743/23270/10919/55833/220972/6926/2719/9687/29127/56995/6713/3156/55227/3720/4082/6599/6721/2194/8019/2941/4216/55859/28951/7072/1152/6597/4692/3066/2115/63895/5911/214/25805/65998/5178/10765/100133941/6659/54886/8788/8549/1019
PID_INTEGRIN4_PATHWAY	11	0.714108	1.6029	0.0176367	0.0624757	0.0419914	4275	tags=91%, list=27%, signal=67%	3909/3691/3908/3912/3914/3913/3655/284217/3915/3918
MCCLUNG_CREB1_TARGETS_UP	96	-0.349818	-1.39963	0.0177305	0.0627018	0.0421433	3617	tags=34%, list=23%, signal=27%	3422/6855/2173/4336/11332/3005/55294/60682/54958/7223/10439/97/64781/63974/8618/6456/10815/55353/5789/116/4761/10381/2257/3925/127833/10409/6752/4325/1012/9118/11075/1993
ZHANG_RESPONSE_TO_IKK_INHIBITOR_AND_TNF_DN	96	-0.346028	-1.38447	0.0177305	0.0627018	0.0421433	4177	tags=44%, list=26%, signal=33%	195828/5933/1741/1612/56261/5984/388/23283/199953/9134/146330/9126/11169/8289/64864/3206/4926/149076/64793/89890/23239/23240/2077/1663/9901/10198/4330/170689/79047/51514/4998/10579/23189/54880/1602/1789/55388/1870/65997/6493/253738
DURCHDEWALD_SKIN_CARCINOGENESIS_DN	251	0.341657	1.32842	0.0177936	0.0628717	0.0422575	4526	tags=36%, list=28%, signal=26%	1116/6590/220/5743/2219/3909/7162/3783/4314/84803/7045/960/2683/85478/644815/79695/3162/1200/3198/80223/342184/154141/861/4319/360/8038/27306/51361/831/54742/57619/25976/8395/5366/389136/8412/116984/7357/55069/10630/8676/26998/10114/1382/23604/80818/83604/2629/22936/5269/2760/56937/3084/5782/10804/941/8737/29109/79572/399473/5899/4884/4780/7975/51776/6249/23705/4627/51429/54751/6907/5158/3655/847…
REACTOME_DEGRADATION_OF_THE_EXTRACELLULAR_MATRIX	21	0.602179	1.57402	0.0178571	0.0629898	0.0423369	2048	tags=57%, list=13%, signal=50%	4316/7177/7076/4317/4314/4312/1991/4322/4319/3818/4323/5045
REACTOME_TRAF6_MEDIATED_NFKB_ACTIVATION	21	0.601343	1.57184	0.0178571	0.0629898	0.0423369	2384	tags=29%, list=15%, signal=24%	6288/6283/84282/4792/6285/4791
IKEDA_MIR30_TARGETS_DN	26	-0.51957	-1.60804	0.0179949	0.0633686	0.0425915	4160	tags=46%, list=26%, signal=34%	3482/54715/23327/80205/23314/53354/81706/23284/4684/1012/8577
MCCABE_HOXC6_TARGETS_CANCER_UP	26	-0.510345	-1.57949	0.0179949	0.0633686	0.0425915	1722	tags=27%, list=11%, signal=24%	3223/115703/8001/3897/7080/5156
BOYAULT_LIVER_CANCER_SUBCLASS_G23_UP	52	-0.414462	-1.48114	0.0181269	0.0637798	0.0428679	4091	tags=44%, list=26%, signal=33%	56901/4171/9134/10926/26502/24137/10592/11339/1058/25800/1894/79682/5746/9787/9829/4751/701/1690/4288/27338/10643/81539
MORI_EMU_MYC_LYMPHOMA_BY_ONSET_TIME_DN	17	0.64397	1.60549	0.0182119	0.0640251	0.0430327	3484	tags=53%, list=22%, signal=41%	64332/26191/6503/3693/64115/2548/23492/3572/3309
ASTON_MAJOR_DEPRESSIVE_DISORDER_DN	155	-0.304235	-1.28734	0.0182648	0.0641572	0.0431215	3793	tags=30%, list=24%, signal=23%	5588/20/7536/6882/1783/23095/83700/825/4336/5295/4340/4650/1267/26576/199731/2033/9656/1024/192683/4099/347/51090/4176/6695/7204/1663/8898/5354/9181/10278/9705/10512/1028/5923/4137/5599/745/3991/5027/23025/4821/10215/1410/7368/2065/5126
MUNSHI_MULTIPLE_MYELOMA_UP	76	0.431779	1.45605	0.0183357	0.0643428	0.0432463	3519	tags=32%, list=22%, signal=25%	29984/6275/8714/23643/302/968/3059/284/5971/1435/3856/4792/10468/3669/967/558/2948/7852/11040/5683/2323/8837/3309/5721
LIANG_SILENCED_BY_METHYLATION_DN	11	-0.671448	-1.62739	0.0183908	0.0643428	0.0432463	4469	tags=91%, list=28%, signal=66%	3148/4171/1033/2305/2146/890/3832/4288/11013
REACTOME_DSCAM_INTERACTIONS	11	-0.686196	-1.66314	0.0183908	0.0643428	0.0432463	1713	tags=45%, list=11%, signal=41%	5599/1826/57453/1630
[truncated: 641 more rows]

## Sheet: GSEA_GO_set
ID	setSize	enrichmentScore	NES	pvalue	FDR	qvalues	rank	leading_edge	core_enrichment
[truncated: 2,071 more rows]
