# Supplementary material for: Comprehensive Characterization of Alternative mRNA Splicing Events in Glioblastoma: Implications for Prognosis, Molecular Subtypes, and Immune Microenvironment Remodeling
Source: Front Oncol. 2021 Jan 26;10:555632. doi: 10.3389/fonc.2020.555632 (PMC7870873; doi:10.3389/fonc.2020.555632)
Supplement: Supplementary file 1 [file DataSheet_1.zip › Table_S5.xlsx]

## Sheet: Sheet1
Table S5. The detailed correlations between survival-related SFs and AS events.
SF	Symbol_ID	Pearson's coefficient	P-value	Regulation
HSPB1	RPL39L-68071-AP	0.463876	2.25222e-09	postive
HSPB1	RPL39L-68070-AP	-0.463874	2.25269e-09	negative
HSPB1	TNK2-68202-AP	0.400909	3.69676e-07	postive
HSPB1	RNF7-67078-ES	-0.413293	1.46929e-07	negative
HSPB1	PPFIBP1-20890-ES	0.409565	1.94726e-07	postive
HSPB1	BDH1-68298-AP	0.404625	2.81373e-07	postive
HSPB1	NAV2-14696-AP	0.409702	1.92731e-07	postive
HSPB1	C11orf49-15610-RI	-0.409719	1.92488e-07	negative
HSPB1	ELP5-38889-RI	-0.509997	2.62764e-11	negative
HSPB1	CLU-83168-AP	0.46746	1.63113e-09	postive
HSPB1	BCCIP-13431-AT	0.464613	2.10835e-09	postive
HSPB1	DLG3-89379-AP	0.410259	1.84825e-07	postive
HSPB1	ZDHHC7-37873-ES	0.421406	7.86457e-08	postive
HSPB1	ITGBL1-26207-AT	0.42448	6.1795e-08	postive
HSPB1	ITGBL1-26208-AT	-0.424428	6.20484e-08	negative
HSPB1	LIMS2-55227-AP	0.417955	1.02805e-07	postive
HSPB1	MTCH1-76000-AD	-0.427991	4.67809e-08	negative
HSPB1	CCDC25-83179-ES	0.433361	3.03734e-08	postive
HSPB1	AP1S2-88572-AA	-0.447712	9.22433e-09	negative
HSPB1	WHSC1L1-83392-AT	-0.411791	1.64654e-07	negative
HSPB1	WHSC1L1-83393-AT	0.411791	1.64654e-07	postive
HSPB1	ELP5-38890-RI	-0.489413	2.07934e-10	negative
HSPB1	ZNF333-48017-AT	0.443404	1.32682e-08	postive
HSPB1	GRIA3-90013-AT	-0.448434	8.67503e-09	negative
HSPB1	DMD-88766-AP	0.413437	1.4532e-07	postive
HSPB1	LMF1-33029-AP	-0.573328	1.75195e-14	negative
HSPB1	LMF1-33028-AP	0.573328	1.75195e-14	postive
HSPB1	ULK2-39775-AT	0.448322	8.7581e-09	postive
HSPB1	ULK2-39776-AT	-0.448322	8.7581e-09	negative
HSPB1	FYN-77273-ME	-0.46477	2.07883e-09	negative
HSPB1	CPSF4-80635-AA	-0.468868	1.43548e-09	negative
HSPB1	GCHFR-30032-AT	0.432719	3.19959e-08	postive
HSPB1	GCHFR-30033-AT	-0.432719	3.19959e-08	negative
HSPB1	ARHGEF7-26280-AP	0.409745	1.92116e-07	postive
HSPA5	ITGB3BP-3266-ES	-0.463831	2.26144e-09	negative
HSPA5	CCDC25-83179-ES	0.404144	2.91549e-07	postive
HSPA5	KCNIP3-54503-AP	-0.430301	3.88831e-08	negative
HSPA5	PPP3CA-70093-ES	-0.429788	4.05174e-08	negative
HSPA5	TIMP2-43921-AP	0.410444	1.82277e-07	postive
HSPA5	ADORA1-9442-ES	-0.514904	1.57191e-11	negative
TIA1	FAM13A-69905-AT	0.417633	1.05384e-07	postive
TIA1	MAT2B-74448-AP	0.456322	4.39269e-09	postive
TIA1	MAT2B-74449-AP	-0.4563	4.4012e-09	negative
TIA1	MRPS21-7461-AP	0.484282	3.40963e-10	postive
TIA1	MRPS21-7460-AP	-0.484287	3.40788e-10	negative
TIA1	PSMG4-75172-AT	-0.514867	1.57796e-11	negative
TIA1	ZNF333-48020-AT	0.416685	1.13364e-07	postive
TIA1	SETD6-36663-AA	0.475291	7.95489e-10	postive
TIA1	ACOT11-3146-AT	-0.442795	1.39623e-08	negative
TIA1	ACOT11-3145-AT	0.442788	1.39708e-08	postive
TIA1	PPP2R5C-29314-AP	0.443215	1.34804e-08	postive
TIA1	PPP2R5C-29313-AP	-0.443216	1.34791e-08	negative
TIA1	AP1S2-88572-AA	0.473046	9.79109e-10	postive
TIA1	ARHGEF4-55357-RI	0.476646	7.01207e-10	postive
TIA1	ZNF333-48017-AT	-0.492277	1.57207e-10	negative
TIA1	LMF1-33029-AP	0.464362	2.15635e-09	postive
TIA1	LMF1-33028-AP	-0.464362	2.15635e-09	negative
TIA1	SLC37A3-81987-AA	0.449049	8.23187e-09	postive
TIA1	TCF12-30783-AP	0.417018	1.10504e-07	postive
TIA1	TCF12-30784-AP	-0.409714	1.92561e-07	negative
TIA1	TCEB2-33298-AP	-0.472737	1.00742e-09	negative
TIA1	TCEB2-33299-AP	0.472737	1.00742e-09	postive
TIA1	PSMG4-75171-AT	0.484246	3.42148e-10	postive
PQBP1	C19orf57-47943-ES	-0.405199	2.69675e-07	negative
PQBP1	FAM13A-69905-AT	0.504043	4.84857e-11	postive
PQBP1	SLC25A23-47039-AT	0.447226	9.61327e-09	postive
PQBP1	SLC25A23-47037-AT	-0.440027	1.75811e-08	negative
PQBP1	COX11-42567-RI	-0.452595	6.07181e-09	negative
PQBP1	FAM13A-69906-AT	-0.562119	7.16815e-14	negative
PQBP1	SDR39U1-27009-AA	-0.514941	1.56574e-11	negative
PQBP1	BTN2A1-75669-AT	-0.475017	8.15942e-10	negative
PQBP1	SUMF2-79786-ES	-0.408239	2.15071e-07	negative
PQBP1	FAM13A-69904-AP	-0.49586	1.10402e-10	negative
PQBP1	FAM13A-69903-AP	0.494072	1.31767e-10	postive
PQBP1	AFMID-43847-ES	-0.435351	2.58311e-08	negative
PQBP1	NSUN5-97503-ES	-0.435946	2.46048e-08	negative
PQBP1	COX11-42568-AA	-0.455203	4.84306e-09	negative
TIAL1	PCBP2-22052-ES	-0.42698	5.07019e-08	negative
EEF1A1	FAM13A-69906-AT	-0.440745	1.65647e-08	negative
EEF1A1	CHCHD3-81833-AT	-0.589204	2.16856e-15	negative
EEF1A1	CHCHD3-81834-AT	0.595291	9.43913e-16	postive
EEF1A1	UBE2D4-79375-ES	-0.407279	2.31056e-07	negative
EEF1A1	SUMF2-79786-ES	-0.472894	9.92932e-10	negative
EEF1A1	PAIP1-71962-AD	-0.405348	2.6671e-07	negative
NUDT21	C11orf57-18723-RI	-0.405895	2.56105e-07	negative
NUDT21	FXYD2-18922-AT	0.451908	6.44212e-09	postive
NUDT21	FADS1-16298-AP	-0.450007	7.5844e-09	negative
NUDT21	ZCCHC10-73326-AT	-0.477229	6.64044e-10	negative
NUDT21	ZCCHC10-73327-AT	0.477236	6.63662e-10	postive
SMNDC1	ECE2-67861-AT	-0.49292	1.47588e-10	negative
SMNDC1	ECE2-67860-AT	0.49292	1.47591e-10	postive
SMNDC1	CDK20-86780-ES	-0.443496	1.31661e-08	negative
HNRNPC	FAM13A-69905-AT	0.519473	9.66931e-12	postive
HNRNPC	FAM13A-69906-AT	-0.526518	4.5061e-12	negative
HNRNPC	TNPO2-47845-AP	-0.437625	2.14388e-08	negative
HNRNPC	SUMF2-79786-ES	-0.464067	2.21411e-09	negative
HNRNPC	MAPKAP1-87583-ES	-0.421013	8.10959e-08	negative
HNRNPC	CRTC1-106128-ES	-0.437002	2.25649e-08	negative
HNRNPC	TCEB2-33298-AP	-0.440771	1.65288e-08	negative
HNRNPC	TCEB2-33299-AP	0.440771	1.65288e-08	postive
HNRNPC	TMEM150A-54297-AP	0.468551	1.47745e-09	postive
PRMT5	ZNF138-115222-ES	-0.415626	1.22964e-07	negative
PRMT5	MRPS21-7461-AP	0.482774	3.93692e-10	postive
PRMT5	MRPS21-7460-AP	-0.482773	3.93731e-10	negative
PRMT5	ZNF333-48020-AT	0.560955	8.27242e-14	postive
PRMT5	COX11-42567-RI	-0.454977	4.9393e-09	negative
PRMT5	TNFSF12-38967-AT	0.402337	3.33003e-07	postive
PRMT5	TNFSF12-38966-AT	-0.402337	3.33003e-07	negative
PRMT5	FUT8-28010-AP	0.468838	1.43939e-09	postive
PRMT5	FUT8-28012-AP	-0.468838	1.43939e-09	negative
PRMT5	C11orf57-18723-RI	-0.498272	8.68173e-11	negative
PRMT5	FADS1-16299-AP	0.417733	1.04578e-07	postive
PRMT5	MSL1-40842-AT	-0.421182	8.00314e-08	negative
PRMT5	MSL1-40843-AT	0.421182	8.00314e-08	postive
PRMT5	CRTC1-106128-ES	-0.481616	4.39461e-10	negative
PRMT5	TMEM150A-54297-AP	0.427887	4.7168e-08	postive
JUP	DDAH1-3656-AP	-0.443458	1.32082e-08	negative
JUP	SCHIP1-67466-AP	-0.660922	3.46941e-20	negative
MYEF2	C19orf53-47934-AP	0.401703	3.4884e-07	postive
MYEF2	RPL39L-68071-AP	-0.410758	1.78009e-07	negative
MYEF2	RPL39L-68070-AP	0.410759	1.78002e-07	postive
MYEF2	DDAH1-3656-AP	0.467519	1.6225e-09	postive
MYEF2	MRPS21-7461-AP	0.496497	1.03627e-10	postive
MYEF2	MRPS21-7460-AP	-0.496507	1.03529e-10	negative
MYEF2	ZNF333-48020-AT	0.560561	8.68182e-14	postive
MYEF2	ARHGEF10L-858-AP	-0.488526	2.26619e-10	negative
MYEF2	CMC2-94226-ES	0.425417	5.7388e-08	postive
MYEF2	ITGB3BP-3266-ES	0.401903	3.43754e-07	postive
MYEF2	SETD6-36663-AA	0.407459	2.27976e-07	postive
MYEF2	C9orf85-86575-AT	0.408194	2.15805e-07	postive
MYEF2	C9orf85-86576-AT	-0.408198	2.15745e-07	negative
MYEF2	BCCIP-13431-AT	-0.553756	1.98206e-13	negative
MYEF2	ZDHHC7-37873-ES	-0.506531	3.75881e-11	negative
MYEF2	TNFSF12-38967-AT	0.54539	5.33191e-13	postive
MYEF2	TNFSF12-38966-AT	-0.54539	5.33191e-13	negative
MYEF2	MTCH1-76000-AD	0.42603	5.46698e-08	postive
MYEF2	UBE2C-59609-RI	0.417054	1.10196e-07	postive
MYEF2	TPCN2-101162-ES	-0.423246	6.80945e-08	negative
MYEF2	MSL1-40842-AT	-0.452863	5.93304e-09	negative
MYEF2	MSL1-40843-AT	0.452863	5.93304e-09	postive
MYEF2	FUBP1-3543-AT	-0.446423	1.029e-08	negative
MYEF2	FUBP1-3542-AT	0.446419	1.02934e-08	postive
MYEF2	ARHGEF10L-855-AP	0.470323	1.25718e-09	postive
MYEF2	WHSC1L1-83392-AT	0.463812	2.26516e-09	postive
MYEF2	WHSC1L1-83393-AT	-0.463812	2.26516e-09	negative
MYEF2	ZNF333-48017-AT	-0.646947	3.76486e-19	negative
MYEF2	GRIA3-90013-AT	0.493056	1.45626e-10	postive
MYEF2	LRRC29-36981-AP	-0.40555	2.62749e-07	negative
MYEF2	LMF1-33029-AP	0.505775	4.06206e-11	postive
MYEF2	LMF1-33028-AP	-0.505775	4.06206e-11	negative
MYEF2	TMX2-15920-ES	0.426474	5.27786e-08	postive
MYEF2	FXYD2-18922-AT	0.431173	3.62509e-08	postive
MYEF2	ZNF397-45143-AT	-0.438948	1.92234e-08	negative
MYEF2	CPSF4-80635-AA	0.513739	1.77709e-11	postive
MYEF2	GCHFR-30032-AT	-0.67599	2.29162e-21	negative
MYEF2	GCHFR-30033-AT	0.67599	2.29162e-21	postive
MYEF2	CRYAB-18691-AP	-0.413017	1.50039e-07	negative
MYEF2	ANTXR1-53845-AT	0.508738	2.99383e-11	postive
MYEF2	ZCCHC10-73326-AT	-0.539223	1.08684e-12	negative
MYEF2	ZCCHC10-73327-AT	0.539235	1.08529e-12	postive
LSM2	FAM13A-69905-AT	0.564552	5.30344e-14	postive
LSM2	SLC25A23-47039-AT	0.50276	5.52419e-11	postive
LSM2	SLC25A23-47037-AT	-0.502952	5.41724e-11	negative
LSM2	FAM13A-69906-AT	-0.62803	7.84109e-18	negative
LSM2	SDR39U1-27009-AA	-0.453931	5.40881e-09	negative
LSM2	BTN2A1-75669-AT	-0.543317	6.78449e-13	negative
LSM2	SUMF2-79786-ES	-0.425227	5.82548e-08	negative
LSM2	AURKAIP1-148-RI	-0.402746	3.23145e-07	negative
LSM2	FAM13A-69904-AP	-0.447189	9.64331e-09	negative
LSM2	FAM13A-69903-AP	0.444426	1.21777e-08	postive
LSM2	ARL6IP4-25033-AD	-0.406874	2.38131e-07	negative
LSM2	NSUN5-97503-ES	-0.445915	1.07419e-08	negative
LSM2	TCEB2-33298-AP	-0.45798	3.79893e-09	negative
LSM2	TCEB2-33299-AP	0.45798	3.79893e-09	postive
LSM2	PSMG4-75171-AT	0.451406	6.7264e-09	postive
HNRNPLL	FAM13A-69905-AT	0.485899	2.92025e-10	postive
HNRNPLL	TNK2-68202-AP	-0.408052	2.18109e-07	negative
HNRNPLL	PSMG4-75172-AT	-0.45445	5.17102e-09	negative
HNRNPLL	ZNF333-48020-AT	0.500506	6.93771e-11	postive
HNRNPLL	FAM13A-69906-AT	-0.473359	9.51236e-10	negative
HNRNPLL	TNPO2-47845-AP	-0.408652	2.08529e-07	negative
HNRNPLL	TNK2-68201-AP	0.440243	1.72702e-08	postive
HNRNPLL	DHRS4L2-26795-AP	-0.457224	4.05963e-09	negative
HNRNPLL	DHRS4L2-26796-AP	0.457224	4.05963e-09	postive
HNRNPLL	TNPO2-47846-AP	0.400154	3.90616e-07	postive
HNRNPLL	FADS1-16299-AP	0.418944	9.52379e-08	postive
HNRNPLL	TCF12-30783-AP	0.478051	6.14922e-10	postive
HNRNPLL	TCF12-30784-AP	-0.46946	1.36022e-09	negative
HNRNPLL	TCEB2-33298-AP	-0.508874	2.95206e-11	negative
HNRNPLL	TCEB2-33299-AP	0.508874	2.95206e-11	postive
